# Supplementary material for: Genome-wide association study of paediatric bacteraemia and sepsis
Source: eBioMedicine. 2026 Jun 4;129:106320. doi: 10.1016/j.ebiom.2026.106320 (PMC13266212; doi:10.1016/j.ebiom.2026.106320)
Supplement: Supplementary Tables [file mmc2.xlsx]

## Sheet: S1.QC
Table S1. SNP quality control filters
Sample type		Sample count	Variant count	Cohort
Cohort QC	Imputed	660 (257 females, 403 males)	81481923	Case
		1395 (357 females, 1038 males)	81216033	Control
	Relatedness filter	Exclude 9 related cases, 1 no consent case	-	Case
	QC filter	650 (254 females, 396 males)	9'069'502 removed: --geno 0.1: 662'495 --maf 0.05: 71'749'926	Case
	QC filter	1395 (357 females, 1038 males)	10'051'298 removed: --geno 0.1: 502'350 --maf 0.05: 69'960'559 --hwe 0.000001: 701'826	Control
	INFO >0.8	650 (254 females, 396 males)	8609944	Case
		1395 (357 females, 1038 males)	9647101	Control
Combined cohort	Merge	2045 (611 females, 1434 males)	10'778'880 2'168'936 new 7'478'165 in base dataset	Combined
	Cohort filter	2045 (611 females, 1434 males)	7'192'147 removed: --geno 0.1: 3'586'733 --maf 0.05: none	Combined
GRM/PCA	LD Exclusion regions hg19	2045 (611 females, 1434 males)	7'192'147 297'914 removed	Combined
	Cohort LD and GRM	2045 (611 females, 1434 males)	indep-pairwise 50 5 0.5 1'240'469 remaining for GRM 2'094'081 GRM elements for first 20 eigenvectors	Combined
EU subset	QC imputation artefacts	1504 (346 female, 1158 male)	6'438'376 753'771 removed	Combined
		510 case, 994 control
EU subset	Case / control analysis	1504 (346 female, 1158 male)	6438376	Combined
		510 case, 994 control

## Sheet: S2.model
Table S2. Association model summary
Association	Control variables
Case-control Sepsis	PC, sex, study site
Case-only Site or type of infection	PC, sex, age, study site
Case-only Cardiovascular failure	PC, sex, age, study site
Case-only Comorbidities	PC, sex, age, study site
Case-only Pathogens identified	PC, sex, age, study site
Case-only Case fatality	PC, sex, age, study site
Case-only PICU or NICU admission	PC, sex, age, study site
Case-only Hospital-acquired sepsis	PC, sex, age, study site
Case-only Length of PICU stay	PC, sex, age, study site
Case-only Time to death from sepsis onset	PC, sex, age, study site
Case-only Number of organ dysfunctions	PC, sex, age, study site
Case-only Length of stay after sepsis onset	PC, sex, age, study site
Case-only Invasive ventilation	PC, sex, age, study site
Case-only Age groups	PC, sex, study site

## Sheet: S3.LDsnps_proteinAlt
Table S3. List of protein-altering variants in LD with lead SNP
Passed QC	Cohort frequency	beta	SE	P	Dprime	R2	Existing variation	Location	Allele	Consequence	Impact	Symbol	Gene	Feature type	Feature	BIOTYPE	EXON	cDNA_position	CDS_position	Protein_position	Amino_acids	Codons	STRAND	CANONICAL	ENSP	SIFT	PolyPhen	DOMAINS	AF	gnomAD_AF	gnomAD_AFR_AF	gnomAD_AMR_AF	gnomAD_ASJ_AF	gnomAD_EAS_AF	gnomAD_FIN_AF	gnomAD_NFE_AF	gnomAD_OTH_AF	gnomAD_SAS_AF	CLIN_SIG	PHENO	PUBMED	PHENOTYPES	CADD_PHRED	CADD_RAW	LoFtool
Yes	0.185505	0.00881273	0.0199637	0.658896	1	0.0989	rs2230793	9:111659483-111659483	G	missense variant	Moderate	IKBKAP	ENSG00000070061	Transcript	ENST00000374647.5	protein_coding	23of37	2754	2446	816	I/L	Ata/Cta	-1	YES	ENSP00000363779	tolerated(0.24)	benign(0)	Pfam_domain:PF04762,PIRSF_domain:PIRSF017233,hmmpanther:PTHR12747	0.2977	0.224	0.4496	0.2894	0.08406	0.2685	0.233	0.1836	0.1962	0.1988	likely_benign,benign	1	25741868,20885795,21107304,21791469,23844677,20361209	ClinVar:_phenotype_not_specified+ClinVar+rs2230793,Familial_dysautonomia+ClinVar+rs2230793	16.12	1.56961	0.923
No	-	-	-	-			rs2230792	9:111660851-111660851	G	missense variant	Moderate	IKBKAP	ENSG00000070061	Transcript	ENST00000374647.5	protein_coding	22of37	2602	2294	765	G/A	gGa/gCa	-1	YES	ENSP00000363779	tolerated(0.18)	benign(0.015)	Pfam_domain:PF04762,PIRSF_domain:PIRSF017233,hmmpanther:PTHR12747	-	-	-	-	-	-	-	-	-	-	-	1	25741868,21107304,21791469,23844677	ClinVar:_phenotype_not_specified+ClinVar+rs2230792,Familial_dysautonomia+ClinVar+rs2230792	15.34	1.39284	0.923
Yes	0.185505	0.00881273	0.0199637	0.658896	1	0.0989	rs2230792	9:111660851-111660851	T	missense variant	Moderate	IKBKAP	ENSG00000070061	Transcript	ENST00000374647.5	protein_coding	22of37	2602	2294	765	G/E	gGa/gAa	-1	YES	ENSP00000363779	tolerated(1)	benign(0)	Pfam_domain:PF04762,PIRSF_domain:PIRSF017233,hmmpanther:PTHR12747	0.2891	0.2211	0.4234	0.2867	0.0837	0.2667	0.2327	0.1824	0.1945	0.1983	benign,likely_benign	1	25741868,21107304,21791469,23844677	ClinVar:_phenotype_not_specified+ClinVar+rs2230792,Familial_dysautonomia+ClinVar+rs2230792	13.93	1.10637	0.923
No	-	-	-	-			rs7021366	9:111727670-111727670	G	missense variant	Moderate	CTNNAL1	ENSG00000119326	Transcript	ENST00000325551.4	protein_coding	11of19	1666	1579	527	E/Q	Gaa/Caa	-1	YES	ENSP00000320434	tolerated(0.49)	benign(0.076)	hmmpanther:PTHR18914:SF8,hmmpanther:PTHR18914	0.1979	0.2607	0.04909	0.2904	0.2846	0.3075	0.2861	0.2801	0.2636	0.2095	-	-	-	-	23.1	2.7344	0.951
Yes	0.257989	0.0292366	0.0175169	0.0951066	0.9518	0.8847	rs1051474	9:111881856-111881856	C	missense variant	Moderate	TMEM245	ENSG00000106771	Transcript	ENST00000374586.3	protein_coding	1of18	370	338	113	H/R	cAc/cGc	-1	YES	ENSP00000363714	tolerated(0.93)	benign(0)	Transmembrane_helices:TMhelix,hmmpanther:PTHR21716,hmmpanther:PTHR21716:SF1	0.1969	0.2491	0.03777	0.2835	0.2993	0.2429	0.288	0.2605	0.2552	0.2043	-	-	-	-	16.21	1.58922	-
No	-	-	-	-			rs1214869527	9:111882166-111882168	-	frameshift variant	High	TMEM245	ENSG00000106771	Transcript	ENST00000374586.3	protein_coding	1of18	58-59	26-27	9	D/X	gAC/g	-1	YES	ENSP00000363714	-	-	-	-	-	-	-	-	-	-	-	-	-	-	-	-	-	17.64	1.8253	-
Yes	0.428096	0.0233983	0.0152623	0.125256	0.909	0.4326	rs12001627	9:111882167-111882167	C	missense variant	Moderate	TMEM245	ENSG00000106771	Transcript	ENST00000374586.3	protein_coding	1of18	59	27	9	D/E	gaC/gaG	-1	YES	ENSP00000363714	tolerated_low_confidence(1)	benign(0)	-	0.3518	0.2956	0.1587	0.1487	0.2907	0.1309	0.3219	0.3409	0.4016	0.1432	-	-	-	-	8.911	0.450758	-
Yes	0.273271	-0.0174095	0.0168291	0.300907	0.3094	0.0133	rs3750450	9:111945049-111945049	G	missense variant	Moderate	EPB41L4B	ENSG00000095203	Transcript	ENST00000374566.3	protein_coding	24of26	2965	2447	816	N/T	aAc/aCc	-1	YES	ENSP00000363694	tolerated_low_confidence(0.23)	benign(0)	hmmpanther:PTHR23280:SF18,hmmpanther:PTHR23280	0.7238	0.7348	0.7494	0.8207	0.8447	0.7447	0.7373	0.733	0.7627	0.5876	-	1	26486471	Low_vWF_levels+NHGRI-EBI_GWAS_catalog+rs3750450	16.59	1.66515	0.0301
Genomic coordinates are based on the GRCh 37 build. LD estimates are based on the HRC reference panel. Haploreg v4 was used to assess the protein-altering functional annotation of the proxy SNPs.

## Sheet: S4.LDsnps_all
Table S4. Extended list of all variants in LD with lead SNP
RS_Number	Location	Allele	Consequence	IMPACT	SYMBOL	Gene	Feature_type	Feature	BIOTYPE	EXON	INTRON	HGVSc	HGVSp	cDNA_position	CDS_position	Protein_position	Amino_acids	Codons	Existing_variation	DISTANCE	STRAND	FLAGS	SYMBOL_SOURCE	HGNC_ID	CANONICAL	MANE	TSL	APPRIS	ENSP	SIFT	PolyPhen	DOMAINS	AF	gnomAD_AF	gnomAD_AFR_AF	gnomAD_AMR_AF	gnomAD_ASJ_AF	gnomAD_EAS_AF	gnomAD_FIN_AF	gnomAD_NFE_AF	gnomAD_OTH_AF	gnomAD_SAS_AF	CLIN_SIG	SOMATIC	PHENO	PUBMED	MOTIF_NAME	MOTIF_POS	HIGH_INF_POS
rs1003346	9:111815340-111815340	A	intron_variant	MODIFIER	TMEM245	ENSG00000106771	Transcript	ENST00000413712.2	protein_coding	-	6of11	-	-	-	-	-	-	-	rs1003346	-	-1	cds_start_NF	HGNC	1363	-	-	-	-	ENSP00000394798	-	-	-	0.3872	-	-	-	-	-	-	-	-	-	-	-	-	27446775,24065534	-	-	-
rs1003346	9:111815340-111815340	A	intron_variant,NMD_transcript_variant	MODIFIER	TMEM245	ENSG00000106771	Transcript	ENST00000491854.1	nonsense_mediated_decay	-	10of15	-	-	-	-	-	-	-	rs1003346	-	-1	-	HGNC	1363	-	-	-	-	ENSP00000417842	-	-	-	0.3872	-	-	-	-	-	-	-	-	-	-	-	-	27446775,24065534	-	-	-
rs1003346	9:111815340-111815340	A	intron_variant	MODIFIER	TMEM245	ENSG00000106771	Transcript	ENST00000374586.3	protein_coding	-	12of17	-	-	-	-	-	-	-	rs1003346	-	-1	-	HGNC	1363	YES	-	-	-	ENSP00000363714	-	-	-	0.3872	-	-	-	-	-	-	-	-	-	-	-	-	27446775,24065534	-	-	-
rs10114922	9:111943346-111943346	T	intron_variant	MODIFIER	EPB41L4B	ENSG00000095203	Transcript	ENST00000374566.3	protein_coding	-	24of25	-	-	-	-	-	-	-	rs10114922	-	-1	-	HGNC	19818	YES	-	-	-	ENSP00000363694	-	-	-	0.3185	-	-	-	-	-	-	-	-	-	-	-	-	-	-	-	-
rs10114938	9:111943210-111943210	A	intron_variant	MODIFIER	EPB41L4B	ENSG00000095203	Transcript	ENST00000374566.3	protein_coding	-	24of25	-	-	-	-	-	-	-	rs10114938	-	-1	-	HGNC	19818	YES	-	-	-	ENSP00000363694	-	-	-	0.3928	-	-	-	-	-	-	-	-	-	-	-	-	-	-	-	-
rs10116353	9:111950088-111950088	T	intron_variant	MODIFIER	EPB41L4B	ENSG00000095203	Transcript	ENST00000374566.3	protein_coding	-	22of25	-	-	-	-	-	-	-	rs10116353	-	-1	-	HGNC	19818	YES	-	-	-	ENSP00000363694	-	-	-	0.3275	-	-	-	-	-	-	-	-	-	-	-	1	-	-	-	-
rs10116869	9:111963366-111963366	C	upstream_gene_variant	MODIFIER	RNU6-984P	ENSG00000200106	Transcript	ENST00000363236.1	snRNA	-	-	-	-	-	-	-	-	-	rs10116869	4777	-1	-	HGNC	47947	YES	-	-	-	-	-	-	-	0.852	-	-	-	-	-	-	-	-	-	-	-	-	-	-	-	-
rs10116869	9:111963366-111963366	C	intron_variant	MODIFIER	EPB41L4B	ENSG00000095203	Transcript	ENST00000374566.3	protein_coding	-	19of25	-	-	-	-	-	-	-	rs10116869	-	-1	-	HGNC	19818	YES	-	-	-	ENSP00000363694	-	-	-	0.852	-	-	-	-	-	-	-	-	-	-	-	-	-	-	-	-
rs10117384	9:111645198-111645198	T	intron_variant	MODIFIER	IKBKAP	ENSG00000070061	Transcript	ENST00000537196.1	protein_coding	-	22of29	-	-	-	-	-	-	-	rs10117384	-	-1	-	HGNC	5959	-	-	-	-	ENSP00000439367	-	-	-	0.3165	-	-	-	-	-	-	-	-	-	-	-	-	-	-	-	-
rs10117384	9:111645198-111645198	T	intron_variant,NMD_transcript_variant	MODIFIER	IKBKAP	ENSG00000070061	Transcript	ENST00000495759.1	nonsense_mediated_decay	-	3of11	-	-	-	-	-	-	-	rs10117384	-	-1	cds_start_NF	HGNC	5959	-	-	-	-	ENSP00000433514	-	-	-	0.3165	-	-	-	-	-	-	-	-	-	-	-	-	-	-	-	-
rs10117384	9:111645198-111645198	T	intron_variant	MODIFIER	IKBKAP	ENSG00000070061	Transcript	ENST00000374647.5	protein_coding	-	29of36	-	-	-	-	-	-	-	rs10117384	-	-1	-	HGNC	5959	YES	-	-	-	ENSP00000363779	-	-	-	0.3165	-	-	-	-	-	-	-	-	-	-	-	-	-	-	-	-
rs10117384	9:111645198-111645198	T	intron_variant,non_coding_transcript_variant	MODIFIER	IKBKAP	ENSG00000070061	Transcript	ENST00000467959.1	processed_transcript	-	2of5	-	-	-	-	-	-	-	rs10117384	-	-1	-	HGNC	5959	-	-	-	-	-	-	-	-	0.3165	-	-	-	-	-	-	-	-	-	-	-	-	-	-	-	-
rs10118486	9:111802731-111802731	C	intron_variant	MODIFIER	TMEM245	ENSG00000106771	Transcript	ENST00000374586.3	protein_coding	-	14of17	-	-	-	-	-	-	-	rs10118486	-	-1	-	HGNC	1363	YES	-	-	-	ENSP00000363714	-	-	-	0.14	-	-	-	-	-	-	-	-	-	-	-	-	-	-	-	-
rs10118486	9:111802731-111802731	C	intron_variant,NMD_transcript_variant	MODIFIER	TMEM245	ENSG00000106771	Transcript	ENST00000491854.1	nonsense_mediated_decay	-	12of15	-	-	-	-	-	-	-	rs10118486	-	-1	-	HGNC	1363	-	-	-	-	ENSP00000417842	-	-	-	0.14	-	-	-	-	-	-	-	-	-	-	-	-	-	-	-	-
rs10118486	9:111802731-111802731	C	upstream_gene_variant	MODIFIER	TMEM245	ENSG00000106771	Transcript	ENST00000472207.1	retained_intron	-	-	-	-	-	-	-	-	-	rs10118486	1124	-1	-	HGNC	1363	-	-	-	-	-	-	-	-	0.14	-	-	-	-	-	-	-	-	-	-	-	-	-	-	-	-
rs10118486	9:111802731-111802731	C	downstream_gene_variant	MODIFIER	Y_RNA	ENSG00000199331	Transcript	ENST00000362461.1	misc_RNA	-	-	-	-	-	-	-	-	-	rs10118486	1935	-1	-	RFAM	-	YES	-	-	-	-	-	-	-	0.14	-	-	-	-	-	-	-	-	-	-	-	-	-	-	-	-
rs10118486	9:111802731-111802731	C	intron_variant	MODIFIER	TMEM245	ENSG00000106771	Transcript	ENST00000413712.2	protein_coding	-	8of11	-	-	-	-	-	-	-	rs10118486	-	-1	cds_start_NF	HGNC	1363	-	-	-	-	ENSP00000394798	-	-	-	0.14	-	-	-	-	-	-	-	-	-	-	-	-	-	-	-	-
rs10118486	9:111802731-111802731	C	upstream_gene_variant	MODIFIER	TMEM245	ENSG00000106771	Transcript	ENST00000482868.1	retained_intron	-	-	-	-	-	-	-	-	-	rs10118486	2241	-1	-	HGNC	1363	-	-	-	-	-	-	-	-	0.14	-	-	-	-	-	-	-	-	-	-	-	-	-	-	-	-
rs10119402	9:111938125-111938125	T	intron_variant	MODIFIER	EPB41L4B	ENSG00000095203	Transcript	ENST00000374566.3	protein_coding	-	25of25	-	-	-	-	-	-	-	rs10119402	-	-1	-	HGNC	19818	YES	-	-	-	ENSP00000363694	-	-	-	-	-	-	-	-	-	-	-	-	-	-	-	-	-	-	-	-
rs10119402	9:111938125-111938125	A	intron_variant	MODIFIER	EPB41L4B	ENSG00000095203	Transcript	ENST00000374566.3	protein_coding	-	25of25	-	-	-	-	-	-	-	rs10119402	-	-1	-	HGNC	19818	YES	-	-	-	ENSP00000363694	-	-	-	-	-	-	-	-	-	-	-	-	-	-	-	-	-	-	-	-
rs10119430	9:111938268-111938268	A	intron_variant	MODIFIER	EPB41L4B	ENSG00000095203	Transcript	ENST00000374566.3	protein_coding	-	25of25	-	-	-	-	-	-	-	rs10119430	-	-1	-	HGNC	19818	YES	-	-	-	ENSP00000363694	-	-	-	-	-	-	-	-	-	-	-	-	-	-	-	-	-	-	-	-
rs10119430	9:111938268-111938268	C	intron_variant	MODIFIER	EPB41L4B	ENSG00000095203	Transcript	ENST00000374566.3	protein_coding	-	25of25	-	-	-	-	-	-	-	rs10119430	-	-1	-	HGNC	19818	YES	-	-	-	ENSP00000363694	-	-	-	-	-	-	-	-	-	-	-	-	-	-	-	-	-	-	-	-
rs10123791	9:111781152-111781152	G	3_prime_UTR_variant	MODIFIER	TMEM245	ENSG00000106771	Transcript	ENST00000374586.3	protein_coding	18of18	-	-	-	4260	-	-	-	-	rs10123791	-	-1	-	HGNC	1363	YES	-	-	-	ENSP00000363714	-	-	-	0.132	-	-	-	-	-	-	-	-	-	-	-	-	-	-	-	-
rs10123791	9:111781152-111781152	G	downstream_gene_variant	MODIFIER	TMEM245	ENSG00000106771	Transcript	ENST00000413712.2	protein_coding	-	-	-	-	-	-	-	-	-	rs10123791	1032	-1	cds_start_NF	HGNC	1363	-	-	-	-	ENSP00000394798	-	-	-	0.132	-	-	-	-	-	-	-	-	-	-	-	-	-	-	-	-
rs10123791	9:111781152-111781152	G	downstream_gene_variant	MODIFIER	TMEM245	ENSG00000106771	Transcript	ENST00000491854.1	nonsense_mediated_decay	-	-	-	-	-	-	-	-	-	rs10123791	1216	-1	-	HGNC	1363	-	-	-	-	ENSP00000417842	-	-	-	0.132	-	-	-	-	-	-	-	-	-	-	-	-	-	-	-	-
rs10123791	9:111781152-111781152	G	downstream_gene_variant	MODIFIER	TMEM245	ENSG00000106771	Transcript	ENST00000472207.1	retained_intron	-	-	-	-	-	-	-	-	-	rs10123791	54	-1	-	HGNC	1363	-	-	-	-	-	-	-	-	0.132	-	-	-	-	-	-	-	-	-	-	-	-	-	-	-	-
rs10123957	9:111860418-111860418	C	intron_variant,NMD_transcript_variant	MODIFIER	TMEM245	ENSG00000106771	Transcript	ENST00000491854.1	nonsense_mediated_decay	-	2of15	-	-	-	-	-	-	-	rs10123957	-	-1	-	HGNC	1363	-	-	-	-	ENSP00000417842	-	-	-	0.4712	-	-	-	-	-	-	-	-	-	-	-	-	-	-	-	-
rs10123957	9:111860418-111860418	C	regulatory_region_variant	MODIFIER	-	-	RegulatoryFeature	ENSR00001757658	promoter_flanking_region	-	-	-	-	-	-	-	-	-	rs10123957	-	-	-	-	-	-	-	-	-	-	-	-	-	0.4712	-	-	-	-	-	-	-	-	-	-	-	-	-	-	-	-
rs10123957	9:111860418-111860418	C	intron_variant	MODIFIER	TMEM245	ENSG00000106771	Transcript	ENST00000374586.3	protein_coding	-	3of17	-	-	-	-	-	-	-	rs10123957	-	-1	-	HGNC	1363	YES	-	-	-	ENSP00000363714	-	-	-	0.4712	-	-	-	-	-	-	-	-	-	-	-	-	-	-	-	-
rs1013353	9:111657419-111657419	G	intron_variant	MODIFIER	IKBKAP	ENSG00000070061	Transcript	ENST00000374647.5	protein_coding	-	25of36	-	-	-	-	-	-	-	rs1013353	-	-1	-	HGNC	5959	YES	-	-	-	ENSP00000363779	-	-	-	0.2977	-	-	-	-	-	-	-	-	-	-	-	-	-	-	-	-
rs1013353	9:111657419-111657419	G	upstream_gene_variant	MODIFIER	IKBKAP	ENSG00000070061	Transcript	ENST00000495759.1	nonsense_mediated_decay	-	-	-	-	-	-	-	-	-	rs1013353	2056	-1	cds_start_NF	HGNC	5959	-	-	-	-	ENSP00000433514	-	-	-	0.2977	-	-	-	-	-	-	-	-	-	-	-	-	-	-	-	-
rs1013353	9:111657419-111657419	G	intron_variant	MODIFIER	IKBKAP	ENSG00000070061	Transcript	ENST00000537196.1	protein_coding	-	18of29	-	-	-	-	-	-	-	rs1013353	-	-1	-	HGNC	5959	-	-	-	-	ENSP00000439367	-	-	-	0.2977	-	-	-	-	-	-	-	-	-	-	-	-	-	-	-	-
rs1028450800	9:111879323-111879324	TTTTTTTT	intron_variant	MODIFIER	TMEM245	ENSG00000106771	Transcript	ENST00000374586.3	protein_coding	-	1of17	-	-	-	-	-	-	-	rs375661754	-	-1	-	HGNC	1363	YES	-	-	-	ENSP00000363714	-	-	-	-	-	-	-	-	-	-	-	-	-	-	-	-	-	-	-	-
rs1028450800	9:111879323-111879324	TTTTTTTTTT	intron_variant	MODIFIER	TMEM245	ENSG00000106771	Transcript	ENST00000374586.3	protein_coding	-	1of17	-	-	-	-	-	-	-	rs375661754	-	-1	-	HGNC	1363	YES	-	-	-	ENSP00000363714	-	-	-	-	-	-	-	-	-	-	-	-	-	-	-	-	-	-	-	-
rs10435835	9:111640667-111640667	T	intron_variant	MODIFIER	IKBKAP	ENSG00000070061	Transcript	ENST00000374647.5	protein_coding	-	34of36	-	-	-	-	-	-	-	rs10435835	-	-1	-	HGNC	5959	YES	-	-	-	ENSP00000363779	-	-	-	0.7586	-	-	-	-	-	-	-	-	-	-	-	-	-	-	-	-
rs10435835	9:111640667-111640667	T	intron_variant	MODIFIER	IKBKAP	ENSG00000070061	Transcript	ENST00000537196.1	protein_coding	-	27of29	-	-	-	-	-	-	-	rs10435835	-	-1	-	HGNC	5959	-	-	-	-	ENSP00000439367	-	-	-	0.7586	-	-	-	-	-	-	-	-	-	-	-	-	-	-	-	-
rs10435835	9:111640667-111640667	T	intron_variant,NMD_transcript_variant	MODIFIER	IKBKAP	ENSG00000070061	Transcript	ENST00000495759.1	nonsense_mediated_decay	-	8of11	-	-	-	-	-	-	-	rs10435835	-	-1	cds_start_NF	HGNC	5959	-	-	-	-	ENSP00000433514	-	-	-	0.7586	-	-	-	-	-	-	-	-	-	-	-	-	-	-	-	-
rs10435835	9:111640667-111640667	T	downstream_gene_variant	MODIFIER	IKBKAP	ENSG00000070061	Transcript	ENST00000467959.1	processed_transcript	-	-	-	-	-	-	-	-	-	rs10435835	1074	-1	-	HGNC	5959	-	-	-	-	-	-	-	-	0.7586	-	-	-	-	-	-	-	-	-	-	-	-	-	-	-	-
rs1043991	9:111892999-111892999	C	3_prime_UTR_variant	MODIFIER	FRRS1L	ENSG00000260230	Transcript	ENST00000561981.2	protein_coding	5of5	-	-	-	7771	-	-	-	-	rs1043991	-	-1	-	HGNC	1362	YES	-	-	-	ENSP00000477141	-	-	-	0.3464	-	-	-	-	-	-	-	-	-	-	-	-	-	-	-	-
rs1044905	9:111781495-111781495	C	downstream_gene_variant	MODIFIER	TMEM245	ENSG00000106771	Transcript	ENST00000491854.1	nonsense_mediated_decay	-	-	-	-	-	-	-	-	-	rs1044905	873	-1	-	HGNC	1363	-	-	-	-	ENSP00000417842	-	-	-	-	-	-	-	-	-	-	-	-	-	-	-	-	20361209	-	-	-
rs1044905	9:111781495-111781495	A	downstream_gene_variant	MODIFIER	TMEM245	ENSG00000106771	Transcript	ENST00000413712.2	protein_coding	-	-	-	-	-	-	-	-	-	rs1044905	689	-1	cds_start_NF	HGNC	1363	-	-	-	-	ENSP00000394798	-	-	-	0.1969	-	-	-	-	-	-	-	-	-	-	-	-	20361209	-	-	-
rs1044905	9:111781495-111781495	C	downstream_gene_variant	MODIFIER	TMEM245	ENSG00000106771	Transcript	ENST00000413712.2	protein_coding	-	-	-	-	-	-	-	-	-	rs1044905	689	-1	cds_start_NF	HGNC	1363	-	-	-	-	ENSP00000394798	-	-	-	-	-	-	-	-	-	-	-	-	-	-	-	-	20361209	-	-	-
rs1044905	9:111781495-111781495	A	non_coding_transcript_exon_variant	MODIFIER	TMEM245	ENSG00000106771	Transcript	ENST00000472207.1	retained_intron	4of4	-	-	-	2972	-	-	-	-	rs1044905	-	-1	-	HGNC	1363	-	-	-	-	-	-	-	-	0.1969	-	-	-	-	-	-	-	-	-	-	-	-	20361209	-	-	-
rs1044905	9:111781495-111781495	C	non_coding_transcript_exon_variant	MODIFIER	TMEM245	ENSG00000106771	Transcript	ENST00000472207.1	retained_intron	4of4	-	-	-	2972	-	-	-	-	rs1044905	-	-1	-	HGNC	1363	-	-	-	-	-	-	-	-	-	-	-	-	-	-	-	-	-	-	-	-	-	20361209	-	-	-
rs1044905	9:111781495-111781495	C	3_prime_UTR_variant	MODIFIER	TMEM245	ENSG00000106771	Transcript	ENST00000374586.3	protein_coding	18of18	-	-	-	3917	-	-	-	-	rs1044905	-	-1	-	HGNC	1363	YES	-	-	-	ENSP00000363714	-	-	-	-	-	-	-	-	-	-	-	-	-	-	-	-	20361209	-	-	-
rs1044905	9:111781495-111781495	A	3_prime_UTR_variant	MODIFIER	TMEM245	ENSG00000106771	Transcript	ENST00000374586.3	protein_coding	18of18	-	-	-	3917	-	-	-	-	rs1044905	-	-1	-	HGNC	1363	YES	-	-	-	ENSP00000363714	-	-	-	0.1969	-	-	-	-	-	-	-	-	-	-	-	-	20361209	-	-	-
rs1044905	9:111781495-111781495	A	downstream_gene_variant	MODIFIER	TMEM245	ENSG00000106771	Transcript	ENST00000491854.1	nonsense_mediated_decay	-	-	-	-	-	-	-	-	-	rs1044905	873	-1	-	HGNC	1363	-	-	-	-	ENSP00000417842	-	-	-	0.1969	-	-	-	-	-	-	-	-	-	-	-	-	20361209	-	-	-
rs10512388	9:111643001-111643001	A	intron_variant	MODIFIER	IKBKAP	ENSG00000070061	Transcript	ENST00000537196.1	protein_coding	-	24of29	-	-	-	-	-	-	-	rs10512388	-	-1	-	HGNC	5959	-	-	-	-	ENSP00000439367	-	-	-	0.1899	-	-	-	-	-	-	-	-	-	-	-	-	-	-	-	-
rs10512388	9:111643001-111643001	A	intron_variant,non_coding_transcript_variant	MODIFIER	IKBKAP	ENSG00000070061	Transcript	ENST00000467959.1	processed_transcript	-	4of5	-	-	-	-	-	-	-	rs10512388	-	-1	-	HGNC	5959	-	-	-	-	-	-	-	-	0.1899	-	-	-	-	-	-	-	-	-	-	-	-	-	-	-	-
rs10512388	9:111643001-111643001	A	intron_variant,NMD_transcript_variant	MODIFIER	IKBKAP	ENSG00000070061	Transcript	ENST00000495759.1	nonsense_mediated_decay	-	5of11	-	-	-	-	-	-	-	rs10512388	-	-1	cds_start_NF	HGNC	5959	-	-	-	-	ENSP00000433514	-	-	-	0.1899	-	-	-	-	-	-	-	-	-	-	-	-	-	-	-	-
rs10512388	9:111643001-111643001	A	intron_variant	MODIFIER	IKBKAP	ENSG00000070061	Transcript	ENST00000374647.5	protein_coding	-	31of36	-	-	-	-	-	-	-	rs10512388	-	-1	-	HGNC	5959	YES	-	-	-	ENSP00000363779	-	-	-	0.1899	-	-	-	-	-	-	-	-	-	-	-	-	-	-	-	-
rs10512391	9:111809530-111809530	G	intron_variant	MODIFIER	TMEM245	ENSG00000106771	Transcript	ENST00000413712.2	protein_coding	-	8of11	-	-	-	-	-	-	-	rs10512391	-	-1	cds_start_NF	HGNC	1363	-	-	-	-	ENSP00000394798	-	-	-	0.1989	-	-	-	-	-	-	-	-	-	-	-	-	-	-	-	-
rs10512391	9:111809530-111809530	G	upstream_gene_variant	MODIFIER	Y_RNA	ENSG00000199331	Transcript	ENST00000362461.1	misc_RNA	-	-	-	-	-	-	-	-	-	rs10512391	4763	-1	-	RFAM	-	YES	-	-	-	-	-	-	-	0.1989	-	-	-	-	-	-	-	-	-	-	-	-	-	-	-	-
rs10512391	9:111809530-111809530	G	upstream_gene_variant	MODIFIER	MIR32	ENSG00000207698	Transcript	ENST00000384965.1	miRNA	-	-	-	-	-	-	-	-	-	rs10512391	952	-1	-	HGNC	31631	YES	-	-	-	-	-	-	-	0.1989	-	-	-	-	-	-	-	-	-	-	-	-	-	-	-	-
rs10512391	9:111809530-111809530	G	intron_variant,NMD_transcript_variant	MODIFIER	TMEM245	ENSG00000106771	Transcript	ENST00000491854.1	nonsense_mediated_decay	-	12of15	-	-	-	-	-	-	-	rs10512391	-	-1	-	HGNC	1363	-	-	-	-	ENSP00000417842	-	-	-	0.1989	-	-	-	-	-	-	-	-	-	-	-	-	-	-	-	-
rs10512391	9:111809530-111809530	G	intron_variant	MODIFIER	TMEM245	ENSG00000106771	Transcript	ENST00000374586.3	protein_coding	-	14of17	-	-	-	-	-	-	-	rs10512391	-	-1	-	HGNC	1363	YES	-	-	-	ENSP00000363714	-	-	-	0.1989	-	-	-	-	-	-	-	-	-	-	-	-	-	-	-	-
rs1051474	9:111881856-111881856	C	regulatory_region_variant	MODIFIER	-	-	RegulatoryFeature	ENSR00001461734	promoter	-	-	-	-	-	-	-	-	-	rs1051474	-	-	-	-	-	-	-	-	-	-	-	-	-	0.1969	0.2491	0.03777	0.2835	0.2993	0.2429	0.288	0.2605	0.2552	0.2043	-	-	-	-	-	-	-
rs1051474	9:111881856-111881856	C	missense_variant	MODERATE	TMEM245	ENSG00000106771	Transcript	ENST00000374586.3	protein_coding	1of18	-	-	-	370	338	113	H/R	cAc/cGc	rs1051474	-	-1	-	HGNC	1363	YES	-	-	-	ENSP00000363714	tolerated(0.93)	benign(0)	Transmembrane_helices:TMhelix,hmmpanther:PTHR21716,hmmpanther:PTHR21716:SF1	0.1969	0.2491	0.03777	0.2835	0.2993	0.2429	0.288	0.2605	0.2552	0.2043	-	-	-	-	-	-	-
rs10733569	9:111936732-111936732	C	3_prime_UTR_variant	MODIFIER	EPB41L4B	ENSG00000095203	Transcript	ENST00000374566.3	protein_coding	26of26	-	-	-	3323	-	-	-	-	rs10733569	-	-1	-	HGNC	19818	YES	-	-	-	ENSP00000363694	-	-	-	-	-	-	-	-	-	-	-	-	-	-	-	-	-	-	-	-
rs10733569	9:111936732-111936732	A	3_prime_UTR_variant	MODIFIER	EPB41L4B	ENSG00000095203	Transcript	ENST00000374566.3	protein_coding	26of26	-	-	-	3323	-	-	-	-	rs10733569	-	-1	-	HGNC	19818	YES	-	-	-	ENSP00000363694	-	-	-	-	0.78	0.8465	0.849	0.8565	0.7406	0.813	0.7874	0.8049	0.6108	-	-	-	-	-	-	-
rs10759327	9:111664836-111664836	A	intron_variant	MODIFIER	IKBKAP	ENSG00000070061	Transcript	ENST00000374647.5	protein_coding	-	16of36	-	-	-	-	-	-	-	rs10759327	-	-1	-	HGNC	5959	YES	-	-	-	ENSP00000363779	-	-	-	0.4984	-	-	-	-	-	-	-	-	-	-	-	-	-	-	-	-
rs10759327	9:111664836-111664836	A	intron_variant	MODIFIER	IKBKAP	ENSG00000070061	Transcript	ENST00000537196.1	protein_coding	-	9of29	-	-	-	-	-	-	-	rs10759327	-	-1	-	HGNC	5959	-	-	-	-	ENSP00000439367	-	-	-	0.4984	-	-	-	-	-	-	-	-	-	-	-	-	-	-	-	-
rs10759329	9:111899928-111899928	T	intron_variant	MODIFIER	FRRS1L	ENSG00000260230	Transcript	ENST00000561981.2	protein_coding	-	4of4	-	-	-	-	-	-	-	rs10759329	-	-1	-	HGNC	1362	YES	-	-	-	ENSP00000477141	-	-	-	-	1.4e-05	0	0	0	0.0001902	0	0	0	0	-	-	-	-	-	-	-
rs10759329	9:111899928-111899928	G	intron_variant	MODIFIER	FRRS1L	ENSG00000260230	Transcript	ENST00000561981.2	protein_coding	-	4of4	-	-	-	-	-	-	-	rs10759329	-	-1	-	HGNC	1362	YES	-	-	-	ENSP00000477141	-	-	-	-	0.6254	0.5715	0.5457	0.6954	0.6334	0.6049	0.6599	0.6358	0.5815	-	-	-	-	-	-	-
rs10759332	9:111934261-111934261	G	3_prime_UTR_variant	MODIFIER	EPB41L4B	ENSG00000095203	Transcript	ENST00000374566.3	protein_coding	26of26	-	-	-	5794	-	-	-	-	rs10759332	-	-1	-	HGNC	19818	YES	-	-	-	ENSP00000363694	-	-	-	0.091	-	-	-	-	-	-	-	-	-	-	-	-	-	-	-	-
rs10759332	9:111934261-111934261	G	upstream_gene_variant	MODIFIER	FRRS1L	ENSG00000260230	Transcript	ENST00000561981.2	protein_coding	-	-	-	-	-	-	-	-	-	rs10759332	4690	-1	-	HGNC	1362	YES	-	-	-	ENSP00000477141	-	-	-	0.091	-	-	-	-	-	-	-	-	-	-	-	-	-	-	-	-
rs10816732	9:111584123-111584123	T	non_coding_transcript_exon_variant	MODIFIER	RPL36AP35	ENSG00000231810	Transcript	ENST00000426082.1	processed_pseudogene	1of1	-	-	-	147	-	-	-	-	rs10816732	-	1	-	HGNC	35639	YES	-	-	-	-	-	-	-	0.2957	-	-	-	-	-	-	-	-	-	-	-	-	-	-	-	-
rs10816732	9:111584123-111584123	T	regulatory_region_variant	MODIFIER	-	-	RegulatoryFeature	ENSR00001757624	CTCF_binding_site	-	-	-	-	-	-	-	-	-	rs10816732	-	-	-	-	-	-	-	-	-	-	-	-	-	0.2957	-	-	-	-	-	-	-	-	-	-	-	-	-	-	-	-
rs10816755	9:111643367-111643367	C	intron_variant	MODIFIER	IKBKAP	ENSG00000070061	Transcript	ENST00000374647.5	protein_coding	-	31of36	-	-	-	-	-	-	-	rs10816755	-	-1	-	HGNC	5959	YES	-	-	-	ENSP00000363779	-	-	-	0.1899	-	-	-	-	-	-	-	-	-	-	-	-	-	-	-	-
rs10816755	9:111643367-111643367	C	intron_variant,NMD_transcript_variant	MODIFIER	IKBKAP	ENSG00000070061	Transcript	ENST00000495759.1	nonsense_mediated_decay	-	5of11	-	-	-	-	-	-	-	rs10816755	-	-1	cds_start_NF	HGNC	5959	-	-	-	-	ENSP00000433514	-	-	-	0.1899	-	-	-	-	-	-	-	-	-	-	-	-	-	-	-	-
rs10816755	9:111643367-111643367	C	intron_variant,non_coding_transcript_variant	MODIFIER	IKBKAP	ENSG00000070061	Transcript	ENST00000467959.1	processed_transcript	-	4of5	-	-	-	-	-	-	-	rs10816755	-	-1	-	HGNC	5959	-	-	-	-	-	-	-	-	0.1899	-	-	-	-	-	-	-	-	-	-	-	-	-	-	-	-
rs10816755	9:111643367-111643367	C	intron_variant	MODIFIER	IKBKAP	ENSG00000070061	Transcript	ENST00000537196.1	protein_coding	-	24of29	-	-	-	-	-	-	-	rs10816755	-	-1	-	HGNC	5959	-	-	-	-	ENSP00000439367	-	-	-	0.1899	-	-	-	-	-	-	-	-	-	-	-	-	-	-	-	-
rs10816756	9:111647581-111647581	T	intron_variant	MODIFIER	IKBKAP	ENSG00000070061	Transcript	ENST00000374647.5	protein_coding	-	29of36	-	-	-	-	-	-	-	rs10816756	-	-1	-	HGNC	5959	YES	-	-	-	ENSP00000363779	-	-	-	-	-	-	-	-	-	-	-	-	-	-	-	-	-	-	-	-
rs10816756	9:111647581-111647581	C	intron_variant	MODIFIER	IKBKAP	ENSG00000070061	Transcript	ENST00000374647.5	protein_coding	-	29of36	-	-	-	-	-	-	-	rs10816756	-	-1	-	HGNC	5959	YES	-	-	-	ENSP00000363779	-	-	-	0.1847	-	-	-	-	-	-	-	-	-	-	-	-	-	-	-	-
rs10816756	9:111647581-111647581	C	intron_variant	MODIFIER	IKBKAP	ENSG00000070061	Transcript	ENST00000537196.1	protein_coding	-	22of29	-	-	-	-	-	-	-	rs10816756	-	-1	-	HGNC	5959	-	-	-	-	ENSP00000439367	-	-	-	0.1847	-	-	-	-	-	-	-	-	-	-	-	-	-	-	-	-
rs10816756	9:111647581-111647581	T	intron_variant	MODIFIER	IKBKAP	ENSG00000070061	Transcript	ENST00000537196.1	protein_coding	-	22of29	-	-	-	-	-	-	-	rs10816756	-	-1	-	HGNC	5959	-	-	-	-	ENSP00000439367	-	-	-	-	-	-	-	-	-	-	-	-	-	-	-	-	-	-	-	-
rs10816756	9:111647581-111647581	C	intron_variant,NMD_transcript_variant	MODIFIER	IKBKAP	ENSG00000070061	Transcript	ENST00000495759.1	nonsense_mediated_decay	-	3of11	-	-	-	-	-	-	-	rs10816756	-	-1	cds_start_NF	HGNC	5959	-	-	-	-	ENSP00000433514	-	-	-	0.1847	-	-	-	-	-	-	-	-	-	-	-	-	-	-	-	-
rs10816756	9:111647581-111647581	C	intron_variant,non_coding_transcript_variant	MODIFIER	IKBKAP	ENSG00000070061	Transcript	ENST00000467959.1	processed_transcript	-	2of5	-	-	-	-	-	-	-	rs10816756	-	-1	-	HGNC	5959	-	-	-	-	-	-	-	-	0.1847	-	-	-	-	-	-	-	-	-	-	-	-	-	-	-	-
rs10816756	9:111647581-111647581	T	intron_variant,NMD_transcript_variant	MODIFIER	IKBKAP	ENSG00000070061	Transcript	ENST00000495759.1	nonsense_mediated_decay	-	3of11	-	-	-	-	-	-	-	rs10816756	-	-1	cds_start_NF	HGNC	5959	-	-	-	-	ENSP00000433514	-	-	-	-	-	-	-	-	-	-	-	-	-	-	-	-	-	-	-	-
rs10816756	9:111647581-111647581	T	intron_variant,non_coding_transcript_variant	MODIFIER	IKBKAP	ENSG00000070061	Transcript	ENST00000467959.1	processed_transcript	-	2of5	-	-	-	-	-	-	-	rs10816756	-	-1	-	HGNC	5959	-	-	-	-	-	-	-	-	-	-	-	-	-	-	-	-	-	-	-	-	-	-	-	-	-
rs10816757	9:111647816-111647816	C	intron_variant	MODIFIER	IKBKAP	ENSG00000070061	Transcript	ENST00000537196.1	protein_coding	-	22of29	-	-	-	-	-	-	-	rs10816757	-	-1	-	HGNC	5959	-	-	-	-	ENSP00000439367	-	-	-	0.1847	-	-	-	-	-	-	-	-	-	-	-	-	-	-	-	-
rs10816757	9:111647816-111647816	C	intron_variant	MODIFIER	IKBKAP	ENSG00000070061	Transcript	ENST00000374647.5	protein_coding	-	29of36	-	-	-	-	-	-	-	rs10816757	-	-1	-	HGNC	5959	YES	-	-	-	ENSP00000363779	-	-	-	0.1847	-	-	-	-	-	-	-	-	-	-	-	-	-	-	-	-
rs10816757	9:111647816-111647816	C	intron_variant,NMD_transcript_variant	MODIFIER	IKBKAP	ENSG00000070061	Transcript	ENST00000495759.1	nonsense_mediated_decay	-	3of11	-	-	-	-	-	-	-	rs10816757	-	-1	cds_start_NF	HGNC	5959	-	-	-	-	ENSP00000433514	-	-	-	0.1847	-	-	-	-	-	-	-	-	-	-	-	-	-	-	-	-
rs10816757	9:111647816-111647816	C	intron_variant,non_coding_transcript_variant	MODIFIER	IKBKAP	ENSG00000070061	Transcript	ENST00000467959.1	processed_transcript	-	2of5	-	-	-	-	-	-	-	rs10816757	-	-1	-	HGNC	5959	-	-	-	-	-	-	-	-	0.1847	-	-	-	-	-	-	-	-	-	-	-	-	-	-	-	-
rs10816763	9:111658070-111658070	C	upstream_gene_variant	MODIFIER	IKBKAP	ENSG00000070061	Transcript	ENST00000495759.1	nonsense_mediated_decay	-	-	-	-	-	-	-	-	-	rs10816763	2707	-1	cds_start_NF	HGNC	5959	-	-	-	-	ENSP00000433514	-	-	-	0.2977	-	-	-	-	-	-	-	-	-	-	-	-	-	-	-	-
rs10816763	9:111658070-111658070	C	intron_variant	MODIFIER	IKBKAP	ENSG00000070061	Transcript	ENST00000537196.1	protein_coding	-	18of29	-	-	-	-	-	-	-	rs10816763	-	-1	-	HGNC	5959	-	-	-	-	ENSP00000439367	-	-	-	0.2977	-	-	-	-	-	-	-	-	-	-	-	-	-	-	-	-
rs10816763	9:111658070-111658070	C	intron_variant	MODIFIER	IKBKAP	ENSG00000070061	Transcript	ENST00000374647.5	protein_coding	-	25of36	-	-	-	-	-	-	-	rs10816763	-	-1	-	HGNC	5959	YES	-	-	-	ENSP00000363779	-	-	-	0.2977	-	-	-	-	-	-	-	-	-	-	-	-	-	-	-	-
rs10816765	9:111660002-111660002	G	intron_variant	MODIFIER	IKBKAP	ENSG00000070061	Transcript	ENST00000537196.1	protein_coding	-	15of29	-	-	-	-	-	-	-	rs10816765	-	-1	-	HGNC	5959	-	-	-	-	ENSP00000439367	-	-	-	0.2977	-	-	-	-	-	-	-	-	-	-	-	-	-	-	-	-
rs10816765	9:111660002-111660002	G	intron_variant	MODIFIER	IKBKAP	ENSG00000070061	Transcript	ENST00000374647.5	protein_coding	-	22of36	-	-	-	-	-	-	-	rs10816765	-	-1	-	HGNC	5959	YES	-	-	-	ENSP00000363779	-	-	-	0.2977	-	-	-	-	-	-	-	-	-	-	-	-	-	-	-	-
rs10816765	9:111660002-111660002	G	upstream_gene_variant	MODIFIER	IKBKAP	ENSG00000070061	Transcript	ENST00000495759.1	nonsense_mediated_decay	-	-	-	-	-	-	-	-	-	rs10816765	4639	-1	cds_start_NF	HGNC	5959	-	-	-	-	ENSP00000433514	-	-	-	0.2977	-	-	-	-	-	-	-	-	-	-	-	-	-	-	-	-
rs10816767	9:111782670-111782670	A	non_coding_transcript_exon_variant	MODIFIER	TMEM245	ENSG00000106771	Transcript	ENST00000472207.1	retained_intron	4of4	-	-	-	1797	-	-	-	-	rs10816767	-	-1	-	HGNC	1363	-	-	-	-	-	-	-	-	0.4643	0.482	0.5023	0.5733	0.4789	0.4018	0.5271	0.484	0.4752	0.3795	-	-	-	-	-	-	-
rs10816767	9:111782670-111782670	A	3_prime_UTR_variant,NMD_transcript_variant	MODIFIER	TMEM245	ENSG00000106771	Transcript	ENST00000491854.1	nonsense_mediated_decay	16of16	-	-	-	2133	-	-	-	-	rs10816767	-	-1	-	HGNC	1363	-	-	-	-	ENSP00000417842	-	-	-	0.4643	0.482	0.5023	0.5733	0.4789	0.4018	0.5271	0.484	0.4752	0.3795	-	-	-	-	-	-	-
rs10816767	9:111782670-111782670	A	3_prime_UTR_variant	MODIFIER	TMEM245	ENSG00000106771	Transcript	ENST00000413712.2	protein_coding	12of12	-	-	-	1487	-	-	-	-	rs10816767	-	-1	cds_start_NF	HGNC	1363	-	-	-	-	ENSP00000394798	-	-	-	0.4643	0.482	0.5023	0.5733	0.4789	0.4018	0.5271	0.484	0.4752	0.3795	-	-	-	-	-	-	-
rs10816767	9:111782670-111782670	A	3_prime_UTR_variant	MODIFIER	TMEM245	ENSG00000106771	Transcript	ENST00000374586.3	protein_coding	18of18	-	-	-	2742	-	-	-	-	rs10816767	-	-1	-	HGNC	1363	YES	-	-	-	ENSP00000363714	-	-	-	0.4643	0.482	0.5023	0.5733	0.4789	0.4018	0.5271	0.484	0.4752	0.3795	-	-	-	-	-	-	-
rs10816769	9:111857440-111857440	G	intron_variant,NMD_transcript_variant	MODIFIER	TMEM245	ENSG00000106771	Transcript	ENST00000491854.1	nonsense_mediated_decay	-	2of15	-	-	-	-	-	-	-	rs10816769	-	-1	-	HGNC	1363	-	-	-	-	ENSP00000417842	-	-	-	0.4712	-	-	-	-	-	-	-	-	-	-	-	-	-	-	-	-
rs10816769	9:111857440-111857440	T	intron_variant	MODIFIER	TMEM245	ENSG00000106771	Transcript	ENST00000374586.3	protein_coding	-	3of17	-	-	-	-	-	-	-	rs10816769	-	-1	-	HGNC	1363	YES	-	-	-	ENSP00000363714	-	-	-	-	-	-	-	-	-	-	-	-	-	-	-	-	-	-	-	-
rs10816769	9:111857440-111857440	T	intron_variant,NMD_transcript_variant	MODIFIER	TMEM245	ENSG00000106771	Transcript	ENST00000491854.1	nonsense_mediated_decay	-	2of15	-	-	-	-	-	-	-	rs10816769	-	-1	-	HGNC	1363	-	-	-	-	ENSP00000417842	-	-	-	-	-	-	-	-	-	-	-	-	-	-	-	-	-	-	-	-
rs10816769	9:111857440-111857440	G	intron_variant	MODIFIER	TMEM245	ENSG00000106771	Transcript	ENST00000374586.3	protein_coding	-	3of17	-	-	-	-	-	-	-	rs10816769	-	-1	-	HGNC	1363	YES	-	-	-	ENSP00000363714	-	-	-	0.4712	-	-	-	-	-	-	-	-	-	-	-	-	-	-	-	-
rs10816771	9:111877963-111877963	C	intron_variant	MODIFIER	TMEM245	ENSG00000106771	Transcript	ENST00000374586.3	protein_coding	-	1of17	-	-	-	-	-	-	-	rs10816771	-	-1	-	HGNC	1363	YES	-	-	-	ENSP00000363714	-	-	-	0.7486	-	-	-	-	-	-	-	-	-	-	-	-	-	-	-	-
rs10816789	9:111992509-111992509	T	intron_variant	MODIFIER	EPB41L4B	ENSG00000095203	Transcript	ENST00000374566.3	protein_coding	-	15of25	-	-	-	-	-	-	-	rs10816789	-	-1	-	HGNC	19818	YES	-	-	-	ENSP00000363694	-	-	-	0.1398	-	-	-	-	-	-	-	-	-	-	-	-	20698975	-	-	-
rs10816791	9:112026060-112026060	C	intron_variant	MODIFIER	EPB41L4B	ENSG00000095203	Transcript	ENST00000374566.3	protein_coding	-	5of25	-	-	-	-	-	-	-	rs10816791	-	-1	-	HGNC	19818	YES	-	-	-	ENSP00000363694	-	-	-	-	-	-	-	-	-	-	-	-	-	-	-	-	-	-	-	-
rs10816791	9:112026060-112026060	T	intron_variant	MODIFIER	EPB41L4B	ENSG00000095203	Transcript	ENST00000374566.3	protein_coding	-	5of25	-	-	-	-	-	-	-	rs10816791	-	-1	-	HGNC	19818	YES	-	-	-	ENSP00000363694	-	-	-	-	-	-	-	-	-	-	-	-	-	-	-	-	-	-	-	-
rs10816791	9:112026060-112026060	C	upstream_gene_variant	MODIFIER	AL358815.1	ENSG00000265647	Transcript	ENST00000578641.1	miRNA	-	-	-	-	-	-	-	-	-	rs10816791	2497	1	-	Clone_based_ensembl_gene	-	YES	-	-	-	-	-	-	-	-	-	-	-	-	-	-	-	-	-	-	-	-	-	-	-	-
rs10816791	9:112026060-112026060	C	intron_variant	MODIFIER	EPB41L4B	ENSG00000095203	Transcript	ENST00000374557.4	protein_coding	-	5of15	-	-	-	-	-	-	-	rs10816791	-	-1	-	HGNC	19818	-	-	-	-	ENSP00000363685	-	-	-	-	-	-	-	-	-	-	-	-	-	-	-	-	-	-	-	-
rs10816791	9:112026060-112026060	T	intron_variant	MODIFIER	EPB41L4B	ENSG00000095203	Transcript	ENST00000374557.4	protein_coding	-	5of15	-	-	-	-	-	-	-	rs10816791	-	-1	-	HGNC	19818	-	-	-	-	ENSP00000363685	-	-	-	-	-	-	-	-	-	-	-	-	-	-	-	-	-	-	-	-
rs10816791	9:112026060-112026060	T	upstream_gene_variant	MODIFIER	AL358815.1	ENSG00000265647	Transcript	ENST00000578641.1	miRNA	-	-	-	-	-	-	-	-	-	rs10816791	2497	1	-	Clone_based_ensembl_gene	-	YES	-	-	-	-	-	-	-	-	-	-	-	-	-	-	-	-	-	-	-	-	-	-	-	-
rs10816792	9:112027651-112027651	T	upstream_gene_variant	MODIFIER	AL358815.1	ENSG00000265647	Transcript	ENST00000578641.1	miRNA	-	-	-	-	-	-	-	-	-	rs10816792	906	1	-	Clone_based_ensembl_gene	-	YES	-	-	-	-	-	-	-	0.3233	-	-	-	-	-	-	-	-	-	-	-	-	-	-	-	-
rs10816792	9:112027651-112027651	G	intron_variant	MODIFIER	EPB41L4B	ENSG00000095203	Transcript	ENST00000374557.4	protein_coding	-	4of15	-	-	-	-	-	-	-	rs10816792	-	-1	-	HGNC	19818	-	-	-	-	ENSP00000363685	-	-	-	-	-	-	-	-	-	-	-	-	-	-	-	-	-	-	-	-
rs10816792	9:112027651-112027651	G	regulatory_region_variant	MODIFIER	-	-	RegulatoryFeature	ENSR00001461783	enhancer	-	-	-	-	-	-	-	-	-	rs10816792	-	-	-	-	-	-	-	-	-	-	-	-	-	-	-	-	-	-	-	-	-	-	-	-	-	-	-	-	-	-
rs10816792	9:112027651-112027651	T	regulatory_region_variant	MODIFIER	-	-	RegulatoryFeature	ENSR00001461783	enhancer	-	-	-	-	-	-	-	-	-	rs10816792	-	-	-	-	-	-	-	-	-	-	-	-	-	0.3233	-	-	-	-	-	-	-	-	-	-	-	-	-	-	-	-
rs10816792	9:112027651-112027651	T	intron_variant	MODIFIER	EPB41L4B	ENSG00000095203	Transcript	ENST00000374557.4	protein_coding	-	4of15	-	-	-	-	-	-	-	rs10816792	-	-1	-	HGNC	19818	-	-	-	-	ENSP00000363685	-	-	-	0.3233	-	-	-	-	-	-	-	-	-	-	-	-	-	-	-	-
rs10816792	9:112027651-112027651	G	intron_variant	MODIFIER	EPB41L4B	ENSG00000095203	Transcript	ENST00000374566.3	protein_coding	-	4of25	-	-	-	-	-	-	-	rs10816792	-	-1	-	HGNC	19818	YES	-	-	-	ENSP00000363694	-	-	-	-	-	-	-	-	-	-	-	-	-	-	-	-	-	-	-	-
rs10816792	9:112027651-112027651	G	upstream_gene_variant	MODIFIER	AL358815.1	ENSG00000265647	Transcript	ENST00000578641.1	miRNA	-	-	-	-	-	-	-	-	-	rs10816792	906	1	-	Clone_based_ensembl_gene	-	YES	-	-	-	-	-	-	-	-	-	-	-	-	-	-	-	-	-	-	-	-	-	-	-	-
rs10816792	9:112027651-112027651	T	intron_variant	MODIFIER	EPB41L4B	ENSG00000095203	Transcript	ENST00000374566.3	protein_coding	-	4of25	-	-	-	-	-	-	-	rs10816792	-	-1	-	HGNC	19818	YES	-	-	-	ENSP00000363694	-	-	-	0.3233	-	-	-	-	-	-	-	-	-	-	-	-	-	-	-	-
rs10816793	9:112027663-112027663	A	intron_variant	MODIFIER	EPB41L4B	ENSG00000095203	Transcript	ENST00000374557.4	protein_coding	-	4of15	-	-	-	-	-	-	-	rs10816793	-	-1	-	HGNC	19818	-	-	-	-	ENSP00000363685	-	-	-	0.3151	-	-	-	-	-	-	-	-	-	-	-	-	-	-	-	-
rs10816793	9:112027663-112027663	A	intron_variant	MODIFIER	EPB41L4B	ENSG00000095203	Transcript	ENST00000374566.3	protein_coding	-	4of25	-	-	-	-	-	-	-	rs10816793	-	-1	-	HGNC	19818	YES	-	-	-	ENSP00000363694	-	-	-	0.3151	-	-	-	-	-	-	-	-	-	-	-	-	-	-	-	-
rs10816793	9:112027663-112027663	A	upstream_gene_variant	MODIFIER	AL358815.1	ENSG00000265647	Transcript	ENST00000578641.1	miRNA	-	-	-	-	-	-	-	-	-	rs10816793	894	1	-	Clone_based_ensembl_gene	-	YES	-	-	-	-	-	-	-	0.3151	-	-	-	-	-	-	-	-	-	-	-	-	-	-	-	-
rs10816793	9:112027663-112027663	A	regulatory_region_variant	MODIFIER	-	-	RegulatoryFeature	ENSR00001461783	enhancer	-	-	-	-	-	-	-	-	-	rs10816793	-	-	-	-	-	-	-	-	-	-	-	-	-	0.3151	-	-	-	-	-	-	-	-	-	-	-	-	-	-	-	-
rs10816794	9:112030900-112030900	T	intron_variant	MODIFIER	EPB41L4B	ENSG00000095203	Transcript	ENST00000374566.3	protein_coding	-	2of25	-	-	-	-	-	-	-	rs10816794	-	-1	-	HGNC	19818	YES	-	-	-	ENSP00000363694	-	-	-	0.5192	-	-	-	-	-	-	-	-	-	-	-	-	-	-	-	-
rs10816794	9:112030900-112030900	T	downstream_gene_variant	MODIFIER	AL358815.1	ENSG00000265647	Transcript	ENST00000578641.1	miRNA	-	-	-	-	-	-	-	-	-	rs10816794	2245	1	-	Clone_based_ensembl_gene	-	YES	-	-	-	-	-	-	-	0.5192	-	-	-	-	-	-	-	-	-	-	-	-	-	-	-	-
rs10816794	9:112030900-112030900	T	intron_variant	MODIFIER	EPB41L4B	ENSG00000095203	Transcript	ENST00000374557.4	protein_coding	-	2of15	-	-	-	-	-	-	-	rs10816794	-	-1	-	HGNC	19818	-	-	-	-	ENSP00000363685	-	-	-	0.5192	-	-	-	-	-	-	-	-	-	-	-	-	-	-	-	-
rs10816795	9:112030916-112030916	T	downstream_gene_variant	MODIFIER	AL358815.1	ENSG00000265647	Transcript	ENST00000578641.1	miRNA	-	-	-	-	-	-	-	-	-	rs10816795	2261	1	-	Clone_based_ensembl_gene	-	YES	-	-	-	-	-	-	-	0.5194	-	-	-	-	-	-	-	-	-	-	-	-	-	-	-	-
rs10816795	9:112030916-112030916	T	intron_variant	MODIFIER	EPB41L4B	ENSG00000095203	Transcript	ENST00000374566.3	protein_coding	-	2of25	-	-	-	-	-	-	-	rs10816795	-	-1	-	HGNC	19818	YES	-	-	-	ENSP00000363694	-	-	-	0.5194	-	-	-	-	-	-	-	-	-	-	-	-	-	-	-	-
rs10816795	9:112030916-112030916	T	intron_variant	MODIFIER	EPB41L4B	ENSG00000095203	Transcript	ENST00000374557.4	protein_coding	-	2of15	-	-	-	-	-	-	-	rs10816795	-	-1	-	HGNC	19818	-	-	-	-	ENSP00000363685	-	-	-	0.5194	-	-	-	-	-	-	-	-	-	-	-	-	-	-	-	-
rs10816796	9:112031133-112031133	G	intron_variant	MODIFIER	EPB41L4B	ENSG00000095203	Transcript	ENST00000374557.4	protein_coding	-	2of15	-	-	-	-	-	-	-	rs10816796	-	-1	-	HGNC	19818	-	-	-	-	ENSP00000363685	-	-	-	-	-	-	-	-	-	-	-	-	-	-	-	-	-	-	-	-
rs10816796	9:112031133-112031133	T	intron_variant	MODIFIER	EPB41L4B	ENSG00000095203	Transcript	ENST00000374557.4	protein_coding	-	2of15	-	-	-	-	-	-	-	rs10816796	-	-1	-	HGNC	19818	-	-	-	-	ENSP00000363685	-	-	-	-	-	-	-	-	-	-	-	-	-	-	-	-	-	-	-	-
rs10816796	9:112031133-112031133	G	intron_variant	MODIFIER	EPB41L4B	ENSG00000095203	Transcript	ENST00000374566.3	protein_coding	-	2of25	-	-	-	-	-	-	-	rs10816796	-	-1	-	HGNC	19818	YES	-	-	-	ENSP00000363694	-	-	-	-	-	-	-	-	-	-	-	-	-	-	-	-	-	-	-	-
rs10816796	9:112031133-112031133	T	intron_variant	MODIFIER	EPB41L4B	ENSG00000095203	Transcript	ENST00000374566.3	protein_coding	-	2of25	-	-	-	-	-	-	-	rs10816796	-	-1	-	HGNC	19818	YES	-	-	-	ENSP00000363694	-	-	-	-	-	-	-	-	-	-	-	-	-	-	-	-	-	-	-	-
rs10816796	9:112031133-112031133	A	intron_variant	MODIFIER	EPB41L4B	ENSG00000095203	Transcript	ENST00000374557.4	protein_coding	-	2of15	-	-	-	-	-	-	-	rs10816796	-	-1	-	HGNC	19818	-	-	-	-	ENSP00000363685	-	-	-	-	-	-	-	-	-	-	-	-	-	-	-	-	-	-	-	-
rs10816796	9:112031133-112031133	A	downstream_gene_variant	MODIFIER	AL358815.1	ENSG00000265647	Transcript	ENST00000578641.1	miRNA	-	-	-	-	-	-	-	-	-	rs10816796	2478	1	-	Clone_based_ensembl_gene	-	YES	-	-	-	-	-	-	-	-	-	-	-	-	-	-	-	-	-	-	-	-	-	-	-	-
rs10816796	9:112031133-112031133	G	downstream_gene_variant	MODIFIER	AL358815.1	ENSG00000265647	Transcript	ENST00000578641.1	miRNA	-	-	-	-	-	-	-	-	-	rs10816796	2478	1	-	Clone_based_ensembl_gene	-	YES	-	-	-	-	-	-	-	-	-	-	-	-	-	-	-	-	-	-	-	-	-	-	-	-
rs10816796	9:112031133-112031133	A	intron_variant	MODIFIER	EPB41L4B	ENSG00000095203	Transcript	ENST00000374566.3	protein_coding	-	2of25	-	-	-	-	-	-	-	rs10816796	-	-1	-	HGNC	19818	YES	-	-	-	ENSP00000363694	-	-	-	-	-	-	-	-	-	-	-	-	-	-	-	-	-	-	-	-
rs10816796	9:112031133-112031133	T	downstream_gene_variant	MODIFIER	AL358815.1	ENSG00000265647	Transcript	ENST00000578641.1	miRNA	-	-	-	-	-	-	-	-	-	rs10816796	2478	1	-	Clone_based_ensembl_gene	-	YES	-	-	-	-	-	-	-	-	-	-	-	-	-	-	-	-	-	-	-	-	-	-	-	-
rs10979446	9:111464505-111464505	A	intron_variant,non_coding_transcript_variant	MODIFIER	RP11-339N8.1	ENSG00000231678	Transcript	ENST00000415465.2	lincRNA	-	1of1	-	-	-	-	-	-	-	rs10979446	-	-1	-	Clone_based_vega_gene	-	YES	-	-	-	-	-	-	-	0.2216	-	-	-	-	-	-	-	-	-	-	-	-	-	-	-	-
rs10979540	9:111598710-111598710	C	non_coding_transcript_exon_variant	MODIFIER	RP11-3J11.1	ENSG00000213556	Transcript	ENST00000451069.1	processed_pseudogene	1of1	-	-	-	98	-	-	-	-	rs10979540	-	1	-	Clone_based_vega_gene	-	YES	-	-	-	-	-	-	-	0.1885	-	-	-	-	-	-	-	-	-	-	-	-	-	-	-	-
rs10979540	9:111598710-111598710	C	regulatory_region_variant	MODIFIER	-	-	RegulatoryFeature	ENSR00001461673	CTCF_binding_site	-	-	-	-	-	-	-	-	-	rs10979540	-	-	-	-	-	-	-	-	-	-	-	-	-	0.1885	-	-	-	-	-	-	-	-	-	-	-	-	-	-	-	-
rs10979540	9:111598710-111598710	C	regulatory_region_variant	MODIFIER	-	-	RegulatoryFeature	ENSR00001757628	promoter_flanking_region	-	-	-	-	-	-	-	-	-	rs10979540	-	-	-	-	-	-	-	-	-	-	-	-	-	0.1885	-	-	-	-	-	-	-	-	-	-	-	-	-	-	-	-
rs10979584	9:111643130-111643130	T	intron_variant,NMD_transcript_variant	MODIFIER	IKBKAP	ENSG00000070061	Transcript	ENST00000495759.1	nonsense_mediated_decay	-	5of11	-	-	-	-	-	-	-	rs10979584	-	-1	cds_start_NF	HGNC	5959	-	-	-	-	ENSP00000433514	-	-	-	0.1899	-	-	-	-	-	-	-	-	-	-	-	-	-	-	-	-
rs10979584	9:111643130-111643130	T	intron_variant,non_coding_transcript_variant	MODIFIER	IKBKAP	ENSG00000070061	Transcript	ENST00000467959.1	processed_transcript	-	4of5	-	-	-	-	-	-	-	rs10979584	-	-1	-	HGNC	5959	-	-	-	-	-	-	-	-	0.1899	-	-	-	-	-	-	-	-	-	-	-	-	-	-	-	-
rs10979584	9:111643130-111643130	T	intron_variant	MODIFIER	IKBKAP	ENSG00000070061	Transcript	ENST00000537196.1	protein_coding	-	24of29	-	-	-	-	-	-	-	rs10979584	-	-1	-	HGNC	5959	-	-	-	-	ENSP00000439367	-	-	-	0.1899	-	-	-	-	-	-	-	-	-	-	-	-	-	-	-	-
rs10979584	9:111643130-111643130	T	intron_variant	MODIFIER	IKBKAP	ENSG00000070061	Transcript	ENST00000374647.5	protein_coding	-	31of36	-	-	-	-	-	-	-	rs10979584	-	-1	-	HGNC	5959	YES	-	-	-	ENSP00000363779	-	-	-	0.1899	-	-	-	-	-	-	-	-	-	-	-	-	-	-	-	-
rs10979590	9:111650153-111650153	A	intron_variant	MODIFIER	IKBKAP	ENSG00000070061	Transcript	ENST00000537196.1	protein_coding	-	22of29	-	-	-	-	-	-	-	rs10979590	-	-1	-	HGNC	5959	-	-	-	-	ENSP00000439367	-	-	-	0.1849	-	-	-	-	-	-	-	-	-	-	-	-	-	-	-	-
rs10979590	9:111650153-111650153	A	intron_variant,non_coding_transcript_variant	MODIFIER	IKBKAP	ENSG00000070061	Transcript	ENST00000467959.1	processed_transcript	-	2of5	-	-	-	-	-	-	-	rs10979590	-	-1	-	HGNC	5959	-	-	-	-	-	-	-	-	0.1849	-	-	-	-	-	-	-	-	-	-	-	-	-	-	-	-
rs10979590	9:111650153-111650153	A	intron_variant	MODIFIER	IKBKAP	ENSG00000070061	Transcript	ENST00000374647.5	protein_coding	-	29of36	-	-	-	-	-	-	-	rs10979590	-	-1	-	HGNC	5959	YES	-	-	-	ENSP00000363779	-	-	-	0.1849	-	-	-	-	-	-	-	-	-	-	-	-	-	-	-	-
rs10979590	9:111650153-111650153	A	intron_variant,NMD_transcript_variant	MODIFIER	IKBKAP	ENSG00000070061	Transcript	ENST00000495759.1	nonsense_mediated_decay	-	3of11	-	-	-	-	-	-	-	rs10979590	-	-1	cds_start_NF	HGNC	5959	-	-	-	-	ENSP00000433514	-	-	-	0.1849	-	-	-	-	-	-	-	-	-	-	-	-	-	-	-	-
rs10979613	9:111687584-111687584	C	intron_variant	MODIFIER	IKBKAP	ENSG00000070061	Transcript	ENST00000537196.1	protein_coding	-	1of29	-	-	-	-	-	-	-	rs10979613	-	-1	-	HGNC	5959	-	-	-	-	ENSP00000439367	-	-	-	0.353	-	-	-	-	-	-	-	-	-	-	-	1	30038396	-	-	-
rs10979613	9:111687584-111687584	C	intron_variant	MODIFIER	IKBKAP	ENSG00000070061	Transcript	ENST00000374647.5	protein_coding	-	5of36	-	-	-	-	-	-	-	rs10979613	-	-1	-	HGNC	5959	YES	-	-	-	ENSP00000363779	-	-	-	0.353	-	-	-	-	-	-	-	-	-	-	-	1	30038396	-	-	-
rs10979614	9:111687806-111687806	C	intron_variant	MODIFIER	IKBKAP	ENSG00000070061	Transcript	ENST00000374647.5	protein_coding	-	5of36	-	-	-	-	-	-	-	rs10979614	-	-1	-	HGNC	5959	YES	-	-	-	ENSP00000363779	-	-	-	0.3696	-	-	-	-	-	-	-	-	-	-	-	-	-	-	-	-
rs10979614	9:111687806-111687806	C	intron_variant	MODIFIER	IKBKAP	ENSG00000070061	Transcript	ENST00000537196.1	protein_coding	-	1of29	-	-	-	-	-	-	-	rs10979614	-	-1	-	HGNC	5959	-	-	-	-	ENSP00000439367	-	-	-	0.3696	-	-	-	-	-	-	-	-	-	-	-	-	-	-	-	-
rs10979632	9:111732140-111732140	C	intron_variant	MODIFIER	CTNNAL1	ENSG00000119326	Transcript	ENST00000374595.4	protein_coding	-	10of18	-	-	-	-	-	-	-	rs10979632	-	-1	-	HGNC	2512	-	-	-	-	ENSP00000363723	-	-	-	0.351	-	-	-	-	-	-	-	-	-	-	-	-	-	-	-	-
rs10979632	9:111732140-111732140	C	intron_variant	MODIFIER	CTNNAL1	ENSG00000119326	Transcript	ENST00000325580.6	protein_coding	-	8of16	-	-	-	-	-	-	-	rs10979632	-	-1	-	HGNC	2512	-	-	-	-	ENSP00000323351	-	-	-	0.351	-	-	-	-	-	-	-	-	-	-	-	-	-	-	-	-
rs10979632	9:111732140-111732140	T	intron_variant	MODIFIER	CTNNAL1	ENSG00000119326	Transcript	ENST00000325580.6	protein_coding	-	8of16	-	-	-	-	-	-	-	rs10979632	-	-1	-	HGNC	2512	-	-	-	-	ENSP00000323351	-	-	-	-	-	-	-	-	-	-	-	-	-	-	-	-	-	-	-	-
rs10979632	9:111732140-111732140	T	downstream_gene_variant	MODIFIER	CTNNAL1	ENSG00000119326	Transcript	ENST00000488130.1	processed_transcript	-	-	-	-	-	-	-	-	-	rs10979632	2815	-1	-	HGNC	2512	-	-	-	-	-	-	-	-	-	-	-	-	-	-	-	-	-	-	-	-	-	-	-	-	-
rs10979632	9:111732140-111732140	T	intron_variant	MODIFIER	CTNNAL1	ENSG00000119326	Transcript	ENST00000374595.4	protein_coding	-	10of18	-	-	-	-	-	-	-	rs10979632	-	-1	-	HGNC	2512	-	-	-	-	ENSP00000363723	-	-	-	-	-	-	-	-	-	-	-	-	-	-	-	-	-	-	-	-
rs10979632	9:111732140-111732140	C	downstream_gene_variant	MODIFIER	CTNNAL1	ENSG00000119326	Transcript	ENST00000488130.1	processed_transcript	-	-	-	-	-	-	-	-	-	rs10979632	2815	-1	-	HGNC	2512	-	-	-	-	-	-	-	-	0.351	-	-	-	-	-	-	-	-	-	-	-	-	-	-	-	-
rs10979632	9:111732140-111732140	T	intron_variant	MODIFIER	CTNNAL1	ENSG00000119326	Transcript	ENST00000325551.4	protein_coding	-	10of18	-	-	-	-	-	-	-	rs10979632	-	-1	-	HGNC	2512	YES	-	-	-	ENSP00000320434	-	-	-	-	-	-	-	-	-	-	-	-	-	-	-	-	-	-	-	-
rs10979632	9:111732140-111732140	C	intron_variant	MODIFIER	CTNNAL1	ENSG00000119326	Transcript	ENST00000325551.4	protein_coding	-	10of18	-	-	-	-	-	-	-	rs10979632	-	-1	-	HGNC	2512	YES	-	-	-	ENSP00000320434	-	-	-	0.351	-	-	-	-	-	-	-	-	-	-	-	-	-	-	-	-
rs10979659	9:111788975-111788975	C	intron_variant	MODIFIER	TMEM245	ENSG00000106771	Transcript	ENST00000374586.3	protein_coding	-	17of17	-	-	-	-	-	-	-	rs10979659	-	-1	-	HGNC	1363	YES	-	-	-	ENSP00000363714	-	-	-	0.481	-	-	-	-	-	-	-	-	-	-	-	-	-	-	-	-
rs10979659	9:111788975-111788975	C	intron_variant,non_coding_transcript_variant	MODIFIER	TMEM245	ENSG00000106771	Transcript	ENST00000472207.1	retained_intron	-	3of3	-	-	-	-	-	-	-	rs10979659	-	-1	-	HGNC	1363	-	-	-	-	-	-	-	-	0.481	-	-	-	-	-	-	-	-	-	-	-	-	-	-	-	-
rs10979659	9:111788975-111788975	C	intron_variant,NMD_transcript_variant	MODIFIER	TMEM245	ENSG00000106771	Transcript	ENST00000491854.1	nonsense_mediated_decay	-	15of15	-	-	-	-	-	-	-	rs10979659	-	-1	-	HGNC	1363	-	-	-	-	ENSP00000417842	-	-	-	0.481	-	-	-	-	-	-	-	-	-	-	-	-	-	-	-	-
rs10979659	9:111788975-111788975	C	intron_variant	MODIFIER	TMEM245	ENSG00000106771	Transcript	ENST00000413712.2	protein_coding	-	11of11	-	-	-	-	-	-	-	rs10979659	-	-1	cds_start_NF	HGNC	1363	-	-	-	-	ENSP00000394798	-	-	-	0.481	-	-	-	-	-	-	-	-	-	-	-	-	-	-	-	-
rs10979660	9:111790432-111790432	C	intron_variant	MODIFIER	TMEM245	ENSG00000106771	Transcript	ENST00000374586.3	protein_coding	-	17of17	-	-	-	-	-	-	-	rs10979660	-	-1	-	HGNC	1363	YES	-	-	-	ENSP00000363714	-	-	-	0.4679	-	-	-	-	-	-	-	-	-	-	-	-	-	-	-	-
rs10979660	9:111790432-111790432	C	intron_variant,NMD_transcript_variant	MODIFIER	TMEM245	ENSG00000106771	Transcript	ENST00000491854.1	nonsense_mediated_decay	-	15of15	-	-	-	-	-	-	-	rs10979660	-	-1	-	HGNC	1363	-	-	-	-	ENSP00000417842	-	-	-	0.4679	-	-	-	-	-	-	-	-	-	-	-	-	-	-	-	-
rs10979660	9:111790432-111790432	C	intron_variant	MODIFIER	TMEM245	ENSG00000106771	Transcript	ENST00000413712.2	protein_coding	-	11of11	-	-	-	-	-	-	-	rs10979660	-	-1	cds_start_NF	HGNC	1363	-	-	-	-	ENSP00000394798	-	-	-	0.4679	-	-	-	-	-	-	-	-	-	-	-	-	-	-	-	-
rs10979660	9:111790432-111790432	C	intron_variant,non_coding_transcript_variant	MODIFIER	TMEM245	ENSG00000106771	Transcript	ENST00000472207.1	retained_intron	-	3of3	-	-	-	-	-	-	-	rs10979660	-	-1	-	HGNC	1363	-	-	-	-	-	-	-	-	0.4679	-	-	-	-	-	-	-	-	-	-	-	-	-	-	-	-
rs10979667	9:111810805-111810805	A	intron_variant	MODIFIER	TMEM245	ENSG00000106771	Transcript	ENST00000413712.2	protein_coding	-	8of11	-	-	-	-	-	-	-	rs10979667	-	-1	cds_start_NF	HGNC	1363	-	-	-	-	ENSP00000394798	-	-	-	0.2236	-	-	-	-	-	-	-	-	-	-	-	-	-	-	-	-
rs10979667	9:111810805-111810805	A	upstream_gene_variant	MODIFIER	MIR32	ENSG00000207698	Transcript	ENST00000384965.1	miRNA	-	-	-	-	-	-	-	-	-	rs10979667	2227	-1	-	HGNC	31631	YES	-	-	-	-	-	-	-	0.2236	-	-	-	-	-	-	-	-	-	-	-	-	-	-	-	-
rs10979667	9:111810805-111810805	A	intron_variant,NMD_transcript_variant	MODIFIER	TMEM245	ENSG00000106771	Transcript	ENST00000491854.1	nonsense_mediated_decay	-	12of15	-	-	-	-	-	-	-	rs10979667	-	-1	-	HGNC	1363	-	-	-	-	ENSP00000417842	-	-	-	0.2236	-	-	-	-	-	-	-	-	-	-	-	-	-	-	-	-
rs10979667	9:111810805-111810805	A	intron_variant	MODIFIER	TMEM245	ENSG00000106771	Transcript	ENST00000374586.3	protein_coding	-	14of17	-	-	-	-	-	-	-	rs10979667	-	-1	-	HGNC	1363	YES	-	-	-	ENSP00000363714	-	-	-	0.2236	-	-	-	-	-	-	-	-	-	-	-	-	-	-	-	-
rs10979705	9:111905533-111905533	C	intron_variant	MODIFIER	FRRS1L	ENSG00000260230	Transcript	ENST00000561981.2	protein_coding	-	3of4	-	-	-	-	-	-	-	rs10979705	-	-1	-	HGNC	1362	YES	-	-	-	ENSP00000477141	-	-	-	0.0885	-	-	-	-	-	-	-	-	-	-	-	-	-	-	-	-
rs10979708	9:111907101-111907101	A	intron_variant	MODIFIER	FRRS1L	ENSG00000260230	Transcript	ENST00000561981.2	protein_coding	-	3of4	-	-	-	-	-	-	-	rs10979708	-	-1	-	HGNC	1362	YES	-	-	-	ENSP00000477141	-	-	-	-	-	-	-	-	-	-	-	-	-	-	-	-	-	-	-	-
rs10979708	9:111907101-111907101	C	intron_variant	MODIFIER	FRRS1L	ENSG00000260230	Transcript	ENST00000561981.2	protein_coding	-	3of4	-	-	-	-	-	-	-	rs10979708	-	-1	-	HGNC	1362	YES	-	-	-	ENSP00000477141	-	-	-	0.139	-	-	-	-	-	-	-	-	-	-	-	-	-	-	-	-
rs10979709	9:111909691-111909691	C	intron_variant	MODIFIER	FRRS1L	ENSG00000260230	Transcript	ENST00000561981.2	protein_coding	-	2of4	-	-	-	-	-	-	-	rs10979709	-	-1	-	HGNC	1362	YES	-	-	-	ENSP00000477141	-	-	-	0.4056	-	-	-	-	-	-	-	-	-	-	-	-	-	-	-	-
rs10979731	9:111940346-111940346	T	intron_variant	MODIFIER	EPB41L4B	ENSG00000095203	Transcript	ENST00000374566.3	protein_coding	-	24of25	-	-	-	-	-	-	-	rs10979731	-	-1	-	HGNC	19818	YES	-	-	-	ENSP00000363694	-	-	-	0.356	-	-	-	-	-	-	-	-	-	-	-	-	-	-	-	-
rs10979732	9:111940665-111940665	T	intron_variant	MODIFIER	EPB41L4B	ENSG00000095203	Transcript	ENST00000374566.3	protein_coding	-	24of25	-	-	-	-	-	-	-	rs10979732,COSV65802269	-	-1	-	HGNC	19818	YES	-	-	-	ENSP00000363694	-	-	-	0.373	-	-	-	-	-	-	-	-	-	-	0,1	0,1	-	-	-	-
rs10979734	9:111946208-111946208	T	regulatory_region_variant	MODIFIER	-	-	RegulatoryFeature	ENSR00001757664	promoter_flanking_region	-	-	-	-	-	-	-	-	-	rs10979734	-	-	-	-	-	-	-	-	-	-	-	-	-	0.3119	-	-	-	-	-	-	-	-	-	-	-	-	-	-	-	-
rs10979734	9:111946208-111946208	T	intron_variant	MODIFIER	EPB41L4B	ENSG00000095203	Transcript	ENST00000374566.3	protein_coding	-	23of25	-	-	-	-	-	-	-	rs10979734	-	-1	-	HGNC	19818	YES	-	-	-	ENSP00000363694	-	-	-	0.3119	-	-	-	-	-	-	-	-	-	-	-	-	-	-	-	-
rs10979734	9:111946208-111946208	T	regulatory_region_variant	MODIFIER	-	-	RegulatoryFeature	ENSR00000337256	CTCF_binding_site	-	-	-	-	-	-	-	-	-	rs10979734	-	-	-	-	-	-	-	-	-	-	-	-	-	0.3119	-	-	-	-	-	-	-	-	-	-	-	-	-	-	-	-
rs10979739	9:111954115-111954115	C	intron_variant	MODIFIER	EPB41L4B	ENSG00000095203	Transcript	ENST00000374566.3	protein_coding	-	22of25	-	-	-	-	-	-	-	rs10979739	-	-1	-	HGNC	19818	YES	-	-	-	ENSP00000363694	-	-	-	0.2792	-	-	-	-	-	-	-	-	-	-	-	-	-	-	-	-
rs10979739	9:111954115-111954115	C	downstream_gene_variant	MODIFIER	RNU6-984P	ENSG00000200106	Transcript	ENST00000363236.1	snRNA	-	-	-	-	-	-	-	-	-	rs10979739	4366	-1	-	HGNC	47947	YES	-	-	-	-	-	-	-	0.2792	-	-	-	-	-	-	-	-	-	-	-	-	-	-	-	-
rs10979753	9:111973719-111973719	G	intron_variant	MODIFIER	EPB41L4B	ENSG00000095203	Transcript	ENST00000374566.3	protein_coding	-	17of25	-	-	-	-	-	-	-	rs10979753	-	-1	-	HGNC	19818	YES	-	-	-	ENSP00000363694	-	-	-	0.3047	-	-	-	-	-	-	-	-	-	-	-	-	-	-	-	-
rs10979779	9:112022255-112022255	T	intron_variant	MODIFIER	EPB41L4B	ENSG00000095203	Transcript	ENST00000374566.3	protein_coding	-	6of25	-	-	-	-	-	-	-	rs10979779	-	-1	-	HGNC	19818	YES	-	-	-	ENSP00000363694	-	-	-	-	-	-	-	-	-	-	-	-	-	-	-	-	-	-	-	-
rs10979779	9:112022255-112022255	G	intron_variant	MODIFIER	EPB41L4B	ENSG00000095203	Transcript	ENST00000374557.4	protein_coding	-	6of15	-	-	-	-	-	-	-	rs10979779	-	-1	-	HGNC	19818	-	-	-	-	ENSP00000363685	-	-	-	-	-	-	-	-	-	-	-	-	-	-	-	-	-	-	-	-
rs10979779	9:112022255-112022255	T	intron_variant	MODIFIER	EPB41L4B	ENSG00000095203	Transcript	ENST00000374557.4	protein_coding	-	6of15	-	-	-	-	-	-	-	rs10979779	-	-1	-	HGNC	19818	-	-	-	-	ENSP00000363685	-	-	-	-	-	-	-	-	-	-	-	-	-	-	-	-	-	-	-	-
rs10979779	9:112022255-112022255	G	intron_variant	MODIFIER	EPB41L4B	ENSG00000095203	Transcript	ENST00000374566.3	protein_coding	-	6of25	-	-	-	-	-	-	-	rs10979779	-	-1	-	HGNC	19818	YES	-	-	-	ENSP00000363694	-	-	-	-	-	-	-	-	-	-	-	-	-	-	-	-	-	-	-	-
rs10979780	9:112023659-112023659	C	upstream_gene_variant	MODIFIER	AL358815.1	ENSG00000265647	Transcript	ENST00000578641.1	miRNA	-	-	-	-	-	-	-	-	-	rs10979780	4898	1	-	Clone_based_ensembl_gene	-	YES	-	-	-	-	-	-	-	0.5433	-	-	-	-	-	-	-	-	-	-	-	-	-	-	-	-
rs10979780	9:112023659-112023659	C	intron_variant	MODIFIER	EPB41L4B	ENSG00000095203	Transcript	ENST00000374557.4	protein_coding	-	6of15	-	-	-	-	-	-	-	rs10979780	-	-1	-	HGNC	19818	-	-	-	-	ENSP00000363685	-	-	-	0.5433	-	-	-	-	-	-	-	-	-	-	-	-	-	-	-	-
rs10979780	9:112023659-112023659	C	intron_variant	MODIFIER	EPB41L4B	ENSG00000095203	Transcript	ENST00000374566.3	protein_coding	-	6of25	-	-	-	-	-	-	-	rs10979780	-	-1	-	HGNC	19818	YES	-	-	-	ENSP00000363694	-	-	-	0.5433	-	-	-	-	-	-	-	-	-	-	-	-	-	-	-	-
rs10979790	9:112035766-112035766	T	intron_variant	MODIFIER	EPB41L4B	ENSG00000095203	Transcript	ENST00000374566.3	protein_coding	-	2of25	-	-	-	-	-	-	-	rs10979790	-	-1	-	HGNC	19818	YES	-	-	-	ENSP00000363694	-	-	-	0.1226	-	-	-	-	-	-	-	-	-	-	-	-	-	-	-	-
rs10979790	9:112035766-112035766	T	intron_variant	MODIFIER	EPB41L4B	ENSG00000095203	Transcript	ENST00000374557.4	protein_coding	-	2of15	-	-	-	-	-	-	-	rs10979790	-	-1	-	HGNC	19818	-	-	-	-	ENSP00000363685	-	-	-	0.1226	-	-	-	-	-	-	-	-	-	-	-	-	-	-	-	-
rs10979791	9:112036119-112036119	G	intron_variant	MODIFIER	EPB41L4B	ENSG00000095203	Transcript	ENST00000374557.4	protein_coding	-	2of15	-	-	-	-	-	-	-	rs10979791	-	-1	-	HGNC	19818	-	-	-	-	ENSP00000363685	-	-	-	0.1332	-	-	-	-	-	-	-	-	-	-	-	-	-	-	-	-
rs10979791	9:112036119-112036119	G	intron_variant	MODIFIER	EPB41L4B	ENSG00000095203	Transcript	ENST00000374566.3	protein_coding	-	2of25	-	-	-	-	-	-	-	rs10979791	-	-1	-	HGNC	19818	YES	-	-	-	ENSP00000363694	-	-	-	0.1332	-	-	-	-	-	-	-	-	-	-	-	-	-	-	-	-
rs10979798	9:112044763-112044763	G	intron_variant	MODIFIER	EPB41L4B	ENSG00000095203	Transcript	ENST00000374557.4	protein_coding	-	1of15	-	-	-	-	-	-	-	rs10979798	-	-1	-	HGNC	19818	-	-	-	-	ENSP00000363685	-	-	-	-	-	-	-	-	-	-	-	-	-	-	-	-	-	-	-	-
rs10979798	9:112044763-112044763	T	intron_variant	MODIFIER	EPB41L4B	ENSG00000095203	Transcript	ENST00000374557.4	protein_coding	-	1of15	-	-	-	-	-	-	-	rs10979798	-	-1	-	HGNC	19818	-	-	-	-	ENSP00000363685	-	-	-	-	-	-	-	-	-	-	-	-	-	-	-	-	-	-	-	-
rs10979798	9:112044763-112044763	G	intron_variant	MODIFIER	EPB41L4B	ENSG00000095203	Transcript	ENST00000374566.3	protein_coding	-	1of25	-	-	-	-	-	-	-	rs10979798	-	-1	-	HGNC	19818	YES	-	-	-	ENSP00000363694	-	-	-	-	-	-	-	-	-	-	-	-	-	-	-	-	-	-	-	-
rs10979798	9:112044763-112044763	T	intron_variant	MODIFIER	EPB41L4B	ENSG00000095203	Transcript	ENST00000374566.3	protein_coding	-	1of25	-	-	-	-	-	-	-	rs10979798	-	-1	-	HGNC	19818	YES	-	-	-	ENSP00000363694	-	-	-	-	-	-	-	-	-	-	-	-	-	-	-	-	-	-	-	-
rs10979803	9:112049876-112049876	A	intron_variant	MODIFIER	EPB41L4B	ENSG00000095203	Transcript	ENST00000374557.4	protein_coding	-	1of15	-	-	-	-	-	-	-	rs10979803	-	-1	-	HGNC	19818	-	-	-	-	ENSP00000363685	-	-	-	0.1218	-	-	-	-	-	-	-	-	-	-	-	-	-	-	-	-
rs10979803	9:112049876-112049876	A	intron_variant	MODIFIER	EPB41L4B	ENSG00000095203	Transcript	ENST00000374566.3	protein_coding	-	1of25	-	-	-	-	-	-	-	rs10979803	-	-1	-	HGNC	19818	YES	-	-	-	ENSP00000363694	-	-	-	0.1218	-	-	-	-	-	-	-	-	-	-	-	-	-	-	-	-
rs10979812	9:112059834-112059834	C	intron_variant	MODIFIER	EPB41L4B	ENSG00000095203	Transcript	ENST00000374557.4	protein_coding	-	1of15	-	-	-	-	-	-	-	rs10979812	-	-1	-	HGNC	19818	-	-	-	-	ENSP00000363685	-	-	-	0.1665	-	-	-	-	-	-	-	-	-	-	-	-	-	-	-	-
rs10979812	9:112059834-112059834	C	intron_variant	MODIFIER	EPB41L4B	ENSG00000095203	Transcript	ENST00000374566.3	protein_coding	-	1of25	-	-	-	-	-	-	-	rs10979812	-	-1	-	HGNC	19818	YES	-	-	-	ENSP00000363694	-	-	-	0.1665	-	-	-	-	-	-	-	-	-	-	-	-	-	-	-	-
rs10979812	9:112059834-112059834	C	upstream_gene_variant	MODIFIER	MTND2P11	ENSG00000237124	Transcript	ENST00000423638.1	unprocessed_pseudogene	-	-	-	-	-	-	-	-	-	rs10979812	2632	1	-	HGNC	42112	YES	-	-	-	-	-	-	-	0.1665	-	-	-	-	-	-	-	-	-	-	-	-	-	-	-	-
rs10979812	9:112059834-112059834	C	regulatory_region_variant	MODIFIER	-	-	RegulatoryFeature	ENSR00001461793	enhancer	-	-	-	-	-	-	-	-	-	rs10979812	-	-	-	-	-	-	-	-	-	-	-	-	-	0.1665	-	-	-	-	-	-	-	-	-	-	-	-	-	-	-	-
rs112715461	9:111906999-111906999	T	intron_variant	MODIFIER	FRRS1L	ENSG00000260230	Transcript	ENST00000561981.2	protein_coding	-	3of4	-	-	-	-	-	-	-	rs112715461	-	-1	-	HGNC	1362	YES	-	-	-	ENSP00000477141	-	-	-	0.0877	-	-	-	-	-	-	-	-	-	-	-	-	-	-	-	-
rs113257053	9:111914945-111914945	A	intron_variant	MODIFIER	FRRS1L	ENSG00000260230	Transcript	ENST00000561981.2	protein_coding	-	1of4	-	-	-	-	-	-	-	rs113257053	-	-1	-	HGNC	1362	YES	-	-	-	ENSP00000477141	-	-	-	0.0901	-	-	-	-	-	-	-	-	-	-	-	-	-	-	-	-
rs113391367	9:111917978-111917978	T	intron_variant	MODIFIER	FRRS1L	ENSG00000260230	Transcript	ENST00000561981.2	protein_coding	-	1of4	-	-	-	-	-	-	-	rs113391367	-	-1	-	HGNC	1362	YES	-	-	-	ENSP00000477141	-	-	-	0.091	-	-	-	-	-	-	-	-	-	-	-	-	-	-	-	-
rs113391367	9:111917978-111917978	A	intron_variant	MODIFIER	FRRS1L	ENSG00000260230	Transcript	ENST00000561981.2	protein_coding	-	1of4	-	-	-	-	-	-	-	rs113391367	-	-1	-	HGNC	1362	YES	-	-	-	ENSP00000477141	-	-	-	-	-	-	-	-	-	-	-	-	-	-	-	-	-	-	-	-
rs113624314	9:111689953-111689953	A	intron_variant	MODIFIER	IKBKAP	ENSG00000070061	Transcript	ENST00000374647.5	protein_coding	-	3of36	-	-	-	-	-	-	-	rs113624314	-	-1	-	HGNC	5959	YES	-	-	-	ENSP00000363779	-	-	-	0.1967	-	-	-	-	-	-	-	-	-	-	-	-	-	-	-	-
rs113624314	9:111689953-111689953	A	intron_variant	MODIFIER	IKBKAP	ENSG00000070061	Transcript	ENST00000537196.1	protein_coding	-	1of29	-	-	-	-	-	-	-	rs113624314	-	-1	-	HGNC	5959	-	-	-	-	ENSP00000439367	-	-	-	0.1967	-	-	-	-	-	-	-	-	-	-	-	-	-	-	-	-
rs11543179	9:111617650-111617650	A	synonymous_variant	LOW	ACTL7B	ENSG00000148156	Transcript	ENST00000374667.3	protein_coding	1of1	-	-	-	1590	561	187	Y	taC/taT	rs11543179	-	-1	-	HGNC	162	YES	-	-	-	ENSP00000363799	-	-	Gene3D:3.30.420.40,Pfam_domain:PF00022,Prints_domain:PR00190,hmmpanther:PTHR11937,hmmpanther:PTHR11937:SF59,SMART_domains:SM00268,Superfamily_domains:SSF53067	0.2276	0.2238	0.2215	0.2387	0.2476	0.2	0.2166	0.2173	0.2236	0.2437	-	-	-	-	-	-	-
rs116127510	9:111868344-111868344	A	intron_variant,NMD_transcript_variant	MODIFIER	TMEM245	ENSG00000106771	Transcript	ENST00000491854.1	nonsense_mediated_decay	-	2of15	-	-	-	-	-	-	-	rs116127510	-	-1	-	HGNC	1363	-	-	-	-	ENSP00000417842	-	-	-	0.1977	-	-	-	-	-	-	-	-	-	-	-	-	-	-	-	-
rs116127510	9:111868344-111868344	A	intron_variant	MODIFIER	TMEM245	ENSG00000106771	Transcript	ENST00000374586.3	protein_coding	-	3of17	-	-	-	-	-	-	-	rs116127510	-	-1	-	HGNC	1363	YES	-	-	-	ENSP00000363714	-	-	-	0.1977	-	-	-	-	-	-	-	-	-	-	-	-	-	-	-	-
rs1168449320	9:111879398-111879402	TTTTT	intron_variant	MODIFIER	TMEM245	ENSG00000106771	Transcript	ENST00000374586.3	protein_coding	-	1of17	-	-	-	-	-	-	-	rs916425478	-	-1	-	HGNC	1363	YES	-	-	-	ENSP00000363714	-	-	-	-	-	-	-	-	-	-	-	-	-	-	-	-	-	-	-	-
rs1168449320	9:111879398-111879402	TTTTTT	intron_variant	MODIFIER	TMEM245	ENSG00000106771	Transcript	ENST00000374586.3	protein_coding	-	1of17	-	-	-	-	-	-	-	rs916425478	-	-1	-	HGNC	1363	YES	-	-	-	ENSP00000363714	-	-	-	-	-	-	-	-	-	-	-	-	-	-	-	-	-	-	-	-
rs1168449320	9:111879398-111879402	TTTTTTTT	intron_variant	MODIFIER	TMEM245	ENSG00000106771	Transcript	ENST00000374586.3	protein_coding	-	1of17	-	-	-	-	-	-	-	rs916425478	-	-1	-	HGNC	1363	YES	-	-	-	ENSP00000363714	-	-	-	-	-	-	-	-	-	-	-	-	-	-	-	-	-	-	-	-
rs1168449320	9:111879398-111879402	TTTTTTTTTT	intron_variant	MODIFIER	TMEM245	ENSG00000106771	Transcript	ENST00000374586.3	protein_coding	-	1of17	-	-	-	-	-	-	-	rs916425478	-	-1	-	HGNC	1363	YES	-	-	-	ENSP00000363714	-	-	-	-	-	-	-	-	-	-	-	-	-	-	-	-	-	-	-	-
rs11787869	9:111831600-111831600	A	intron_variant	MODIFIER	TMEM245	ENSG00000106771	Transcript	ENST00000413712.2	protein_coding	-	3of11	-	-	-	-	-	-	-	rs11787869	-	-1	cds_start_NF	HGNC	1363	-	-	-	-	ENSP00000394798	-	-	-	0.2328	-	-	-	-	-	-	-	-	-	-	-	1	-	-	-	-
rs11787869	9:111831600-111831600	A	intron_variant,NMD_transcript_variant	MODIFIER	TMEM245	ENSG00000106771	Transcript	ENST00000491854.1	nonsense_mediated_decay	-	7of15	-	-	-	-	-	-	-	rs11787869	-	-1	-	HGNC	1363	-	-	-	-	ENSP00000417842	-	-	-	0.2328	-	-	-	-	-	-	-	-	-	-	-	1	-	-	-	-
rs11787869	9:111831600-111831600	A	intron_variant	MODIFIER	TMEM245	ENSG00000106771	Transcript	ENST00000374586.3	protein_coding	-	9of17	-	-	-	-	-	-	-	rs11787869	-	-1	-	HGNC	1363	YES	-	-	-	ENSP00000363714	-	-	-	0.2328	-	-	-	-	-	-	-	-	-	-	-	1	-	-	-	-
rs11787878	9:111866749-111866749	A	intron_variant,NMD_transcript_variant	MODIFIER	TMEM245	ENSG00000106771	Transcript	ENST00000491854.1	nonsense_mediated_decay	-	2of15	-	-	-	-	-	-	-	rs11787878	-	-1	-	HGNC	1363	-	-	-	-	ENSP00000417842	-	-	-	-	-	-	-	-	-	-	-	-	-	-	-	-	-	-	-	-
rs11787878	9:111866749-111866749	T	intron_variant	MODIFIER	TMEM245	ENSG00000106771	Transcript	ENST00000374586.3	protein_coding	-	3of17	-	-	-	-	-	-	-	rs11787878	-	-1	-	HGNC	1363	YES	-	-	-	ENSP00000363714	-	-	-	0.1979	-	-	-	-	-	-	-	-	-	-	-	-	-	-	-	-
rs11787878	9:111866749-111866749	G	intron_variant	MODIFIER	TMEM245	ENSG00000106771	Transcript	ENST00000374586.3	protein_coding	-	3of17	-	-	-	-	-	-	-	rs11787878	-	-1	-	HGNC	1363	YES	-	-	-	ENSP00000363714	-	-	-	-	-	-	-	-	-	-	-	-	-	-	-	-	-	-	-	-
rs11787878	9:111866749-111866749	A	intron_variant	MODIFIER	TMEM245	ENSG00000106771	Transcript	ENST00000374586.3	protein_coding	-	3of17	-	-	-	-	-	-	-	rs11787878	-	-1	-	HGNC	1363	YES	-	-	-	ENSP00000363714	-	-	-	-	-	-	-	-	-	-	-	-	-	-	-	-	-	-	-	-
rs11787878	9:111866749-111866749	T	intron_variant,NMD_transcript_variant	MODIFIER	TMEM245	ENSG00000106771	Transcript	ENST00000491854.1	nonsense_mediated_decay	-	2of15	-	-	-	-	-	-	-	rs11787878	-	-1	-	HGNC	1363	-	-	-	-	ENSP00000417842	-	-	-	0.1979	-	-	-	-	-	-	-	-	-	-	-	-	-	-	-	-
rs11787878	9:111866749-111866749	G	intron_variant,NMD_transcript_variant	MODIFIER	TMEM245	ENSG00000106771	Transcript	ENST00000491854.1	nonsense_mediated_decay	-	2of15	-	-	-	-	-	-	-	rs11787878	-	-1	-	HGNC	1363	-	-	-	-	ENSP00000417842	-	-	-	-	-	-	-	-	-	-	-	-	-	-	-	-	-	-	-	-
rs11787880	9:111618926-111618926	G	5_prime_UTR_variant	MODIFIER	ACTL7B	ENSG00000148156	Transcript	ENST00000374667.3	protein_coding	1of1	-	-	-	314	-	-	-	-	rs11787880	-	-1	-	HGNC	162	YES	-	-	-	ENSP00000363799	-	-	-	0.4269	-	-	-	-	-	-	-	-	-	-	-	-	18635565	-	-	-
rs11788336	9:111688387-111688387	C	intron_variant	MODIFIER	IKBKAP	ENSG00000070061	Transcript	ENST00000537196.1	protein_coding	-	1of29	-	-	-	-	-	-	-	rs11788336	-	-1	-	HGNC	5959	-	-	-	-	ENSP00000439367	-	-	-	0.1987	-	-	-	-	-	-	-	-	-	-	-	-	-	-	-	-
rs11788336	9:111688387-111688387	C	intron_variant	MODIFIER	IKBKAP	ENSG00000070061	Transcript	ENST00000374647.5	protein_coding	-	5of36	-	-	-	-	-	-	-	rs11788336	-	-1	-	HGNC	5959	YES	-	-	-	ENSP00000363779	-	-	-	0.1987	-	-	-	-	-	-	-	-	-	-	-	-	-	-	-	-
rs11788825	9:111829757-111829757	G	intron_variant	MODIFIER	TMEM245	ENSG00000106771	Transcript	ENST00000374586.3	protein_coding	-	9of17	-	-	-	-	-	-	-	rs11788825	-	-1	-	HGNC	1363	YES	-	-	-	ENSP00000363714	-	-	-	0.2652	-	-	-	-	-	-	-	-	-	-	-	-	-	-	-	-
rs11788825	9:111829757-111829757	C	intron_variant	MODIFIER	TMEM245	ENSG00000106771	Transcript	ENST00000413712.2	protein_coding	-	3of11	-	-	-	-	-	-	-	rs11788825	-	-1	cds_start_NF	HGNC	1363	-	-	-	-	ENSP00000394798	-	-	-	-	-	-	-	-	-	-	-	-	-	-	-	-	-	-	-	-
rs11788825	9:111829757-111829757	G	intron_variant	MODIFIER	TMEM245	ENSG00000106771	Transcript	ENST00000413712.2	protein_coding	-	3of11	-	-	-	-	-	-	-	rs11788825	-	-1	cds_start_NF	HGNC	1363	-	-	-	-	ENSP00000394798	-	-	-	0.2652	-	-	-	-	-	-	-	-	-	-	-	-	-	-	-	-
rs11788825	9:111829757-111829757	G	intron_variant,NMD_transcript_variant	MODIFIER	TMEM245	ENSG00000106771	Transcript	ENST00000491854.1	nonsense_mediated_decay	-	7of15	-	-	-	-	-	-	-	rs11788825	-	-1	-	HGNC	1363	-	-	-	-	ENSP00000417842	-	-	-	0.2652	-	-	-	-	-	-	-	-	-	-	-	-	-	-	-	-
rs11788825	9:111829757-111829757	C	intron_variant,NMD_transcript_variant	MODIFIER	TMEM245	ENSG00000106771	Transcript	ENST00000491854.1	nonsense_mediated_decay	-	7of15	-	-	-	-	-	-	-	rs11788825	-	-1	-	HGNC	1363	-	-	-	-	ENSP00000417842	-	-	-	-	-	-	-	-	-	-	-	-	-	-	-	-	-	-	-	-
rs11788825	9:111829757-111829757	C	intron_variant	MODIFIER	TMEM245	ENSG00000106771	Transcript	ENST00000374586.3	protein_coding	-	9of17	-	-	-	-	-	-	-	rs11788825	-	-1	-	HGNC	1363	YES	-	-	-	ENSP00000363714	-	-	-	-	-	-	-	-	-	-	-	-	-	-	-	-	-	-	-	-
rs11788904	9:111865052-111865052	C	regulatory_region_variant	MODIFIER	-	-	RegulatoryFeature	ENSR00001757658	promoter_flanking_region	-	-	-	-	-	-	-	-	-	rs11788904	-	-	-	-	-	-	-	-	-	-	-	-	-	0.1977	-	-	-	-	-	-	-	-	-	-	-	-	-	-	-	-
rs11788904	9:111865052-111865052	C	intron_variant,NMD_transcript_variant	MODIFIER	TMEM245	ENSG00000106771	Transcript	ENST00000491854.1	nonsense_mediated_decay	-	2of15	-	-	-	-	-	-	-	rs11788904	-	-1	-	HGNC	1363	-	-	-	-	ENSP00000417842	-	-	-	0.1977	-	-	-	-	-	-	-	-	-	-	-	-	-	-	-	-
rs11788904	9:111865052-111865052	C	intron_variant	MODIFIER	TMEM245	ENSG00000106771	Transcript	ENST00000374586.3	protein_coding	-	3of17	-	-	-	-	-	-	-	rs11788904	-	-1	-	HGNC	1363	YES	-	-	-	ENSP00000363714	-	-	-	0.1977	-	-	-	-	-	-	-	-	-	-	-	-	-	-	-	-
rs11789252	9:111762010-111762010	T	intron_variant	MODIFIER	CTNNAL1	ENSG00000119326	Transcript	ENST00000374595.4	protein_coding	-	1of18	-	-	-	-	-	-	-	rs11789252	-	-1	-	HGNC	2512	-	-	-	-	ENSP00000363723	-	-	-	0.1935	-	-	-	-	-	-	-	-	-	-	-	-	-	-	-	-
rs11789252	9:111762010-111762010	T	intron_variant	MODIFIER	CTNNAL1	ENSG00000119326	Transcript	ENST00000374593.4	protein_coding	-	1of3	-	-	-	-	-	-	-	rs11789252	-	-1	-	HGNC	2512	-	-	-	-	ENSP00000363721	-	-	-	0.1935	-	-	-	-	-	-	-	-	-	-	-	-	-	-	-	-
rs11789252	9:111762010-111762010	T	intron_variant	MODIFIER	CTNNAL1	ENSG00000119326	Transcript	ENST00000325580.6	protein_coding	-	1of16	-	-	-	-	-	-	-	rs11789252	-	-1	-	HGNC	2512	-	-	-	-	ENSP00000323351	-	-	-	0.1935	-	-	-	-	-	-	-	-	-	-	-	-	-	-	-	-
rs11789252	9:111762010-111762010	T	intron_variant	MODIFIER	CTNNAL1	ENSG00000119326	Transcript	ENST00000325551.4	protein_coding	-	1of18	-	-	-	-	-	-	-	rs11789252	-	-1	-	HGNC	2512	YES	-	-	-	ENSP00000320434	-	-	-	0.1935	-	-	-	-	-	-	-	-	-	-	-	-	-	-	-	-
rs11789624	9:111796231-111796231	C	intron_variant,NMD_transcript_variant	MODIFIER	TMEM245	ENSG00000106771	Transcript	ENST00000491854.1	nonsense_mediated_decay	-	14of15	-	-	-	-	-	-	-	rs11789624	-	-1	-	HGNC	1363	-	-	-	-	ENSP00000417842	-	-	-	0.2001	-	-	-	-	-	-	-	-	-	-	-	-	-	-	-	-
rs11789624	9:111796231-111796231	C	intron_variant	MODIFIER	TMEM245	ENSG00000106771	Transcript	ENST00000374586.3	protein_coding	-	16of17	-	-	-	-	-	-	-	rs11789624	-	-1	-	HGNC	1363	YES	-	-	-	ENSP00000363714	-	-	-	0.2001	-	-	-	-	-	-	-	-	-	-	-	-	-	-	-	-
rs11789624	9:111796231-111796231	C	intron_variant,non_coding_transcript_variant	MODIFIER	TMEM245	ENSG00000106771	Transcript	ENST00000472207.1	retained_intron	-	2of3	-	-	-	-	-	-	-	rs11789624	-	-1	-	HGNC	1363	-	-	-	-	-	-	-	-	0.2001	-	-	-	-	-	-	-	-	-	-	-	-	-	-	-	-
rs11789624	9:111796231-111796231	C	downstream_gene_variant	MODIFIER	TMEM245	ENSG00000106771	Transcript	ENST00000482868.1	retained_intron	-	-	-	-	-	-	-	-	-	rs11789624	2069	-1	-	HGNC	1363	-	-	-	-	-	-	-	-	0.2001	-	-	-	-	-	-	-	-	-	-	-	-	-	-	-	-
rs11789624	9:111796231-111796231	C	intron_variant	MODIFIER	TMEM245	ENSG00000106771	Transcript	ENST00000413712.2	protein_coding	-	10of11	-	-	-	-	-	-	-	rs11789624	-	-1	cds_start_NF	HGNC	1363	-	-	-	-	ENSP00000394798	-	-	-	0.2001	-	-	-	-	-	-	-	-	-	-	-	-	-	-	-	-
rs11790105	9:111731785-111731785	C	intron_variant	MODIFIER	CTNNAL1	ENSG00000119326	Transcript	ENST00000325551.4	protein_coding	-	10of18	-	-	-	-	-	-	-	rs11790105	-	-1	-	HGNC	2512	YES	-	-	-	ENSP00000320434	-	-	-	0.2005	-	-	-	-	-	-	-	-	-	-	-	-	-	-	-	-
rs11790105	9:111731785-111731785	C	intron_variant	MODIFIER	CTNNAL1	ENSG00000119326	Transcript	ENST00000374595.4	protein_coding	-	10of18	-	-	-	-	-	-	-	rs11790105	-	-1	-	HGNC	2512	-	-	-	-	ENSP00000363723	-	-	-	0.2005	-	-	-	-	-	-	-	-	-	-	-	-	-	-	-	-
rs11790105	9:111731785-111731785	C	downstream_gene_variant	MODIFIER	CTNNAL1	ENSG00000119326	Transcript	ENST00000488130.1	processed_transcript	-	-	-	-	-	-	-	-	-	rs11790105	3170	-1	-	HGNC	2512	-	-	-	-	-	-	-	-	0.2005	-	-	-	-	-	-	-	-	-	-	-	-	-	-	-	-
rs11790105	9:111731785-111731785	G	intron_variant	MODIFIER	CTNNAL1	ENSG00000119326	Transcript	ENST00000325580.6	protein_coding	-	8of16	-	-	-	-	-	-	-	rs11790105	-	-1	-	HGNC	2512	-	-	-	-	ENSP00000323351	-	-	-	-	-	-	-	-	-	-	-	-	-	-	-	-	-	-	-	-
rs11790105	9:111731785-111731785	C	intron_variant	MODIFIER	CTNNAL1	ENSG00000119326	Transcript	ENST00000325580.6	protein_coding	-	8of16	-	-	-	-	-	-	-	rs11790105	-	-1	-	HGNC	2512	-	-	-	-	ENSP00000323351	-	-	-	0.2005	-	-	-	-	-	-	-	-	-	-	-	-	-	-	-	-
rs11790105	9:111731785-111731785	G	intron_variant	MODIFIER	CTNNAL1	ENSG00000119326	Transcript	ENST00000325551.4	protein_coding	-	10of18	-	-	-	-	-	-	-	rs11790105	-	-1	-	HGNC	2512	YES	-	-	-	ENSP00000320434	-	-	-	-	-	-	-	-	-	-	-	-	-	-	-	-	-	-	-	-
rs11790105	9:111731785-111731785	G	downstream_gene_variant	MODIFIER	CTNNAL1	ENSG00000119326	Transcript	ENST00000488130.1	processed_transcript	-	-	-	-	-	-	-	-	-	rs11790105	3170	-1	-	HGNC	2512	-	-	-	-	-	-	-	-	-	-	-	-	-	-	-	-	-	-	-	-	-	-	-	-	-
rs11790105	9:111731785-111731785	G	intron_variant	MODIFIER	CTNNAL1	ENSG00000119326	Transcript	ENST00000374595.4	protein_coding	-	10of18	-	-	-	-	-	-	-	rs11790105	-	-1	-	HGNC	2512	-	-	-	-	ENSP00000363723	-	-	-	-	-	-	-	-	-	-	-	-	-	-	-	-	-	-	-	-
rs11791735	9:111713520-111713520	T	downstream_gene_variant	MODIFIER	FAM206A	ENSG00000119328	Transcript	ENST00000374624.3	protein_coding	-	-	-	-	-	-	-	-	-	rs11791735	496	1	-	HGNC	1364	-	-	-	-	ENSP00000363754	-	-	-	0.1991	-	-	-	-	-	-	-	-	-	-	-	-	-	-	-	-
rs11791735	9:111713520-111713520	T	intron_variant	MODIFIER	CTNNAL1	ENSG00000119326	Transcript	ENST00000325580.6	protein_coding	-	12of16	-	-	-	-	-	-	-	rs11791735	-	-1	-	HGNC	2512	-	-	-	-	ENSP00000323351	-	-	-	0.1991	-	-	-	-	-	-	-	-	-	-	-	-	-	-	-	-
rs11791735	9:111713520-111713520	T	intron_variant	MODIFIER	CTNNAL1	ENSG00000119326	Transcript	ENST00000374595.4	protein_coding	-	14of18	-	-	-	-	-	-	-	rs11791735	-	-1	-	HGNC	2512	-	-	-	-	ENSP00000363723	-	-	-	0.1991	-	-	-	-	-	-	-	-	-	-	-	-	-	-	-	-
rs11791735	9:111713520-111713520	T	intron_variant	MODIFIER	CTNNAL1	ENSG00000119326	Transcript	ENST00000325551.4	protein_coding	-	14of18	-	-	-	-	-	-	-	rs11791735	-	-1	-	HGNC	2512	YES	-	-	-	ENSP00000320434	-	-	-	0.1991	-	-	-	-	-	-	-	-	-	-	-	-	-	-	-	-
rs11791735	9:111713520-111713520	T	regulatory_region_variant	MODIFIER	-	-	RegulatoryFeature	ENSR00001757644	promoter_flanking_region	-	-	-	-	-	-	-	-	-	rs11791735	-	-	-	-	-	-	-	-	-	-	-	-	-	0.1991	-	-	-	-	-	-	-	-	-	-	-	-	-	-	-	-
rs11791735	9:111713520-111713520	T	regulatory_region_variant	MODIFIER	-	-	RegulatoryFeature	ENSR00001461694	CTCF_binding_site	-	-	-	-	-	-	-	-	-	rs11791735	-	-	-	-	-	-	-	-	-	-	-	-	-	0.1991	-	-	-	-	-	-	-	-	-	-	-	-	-	-	-	-
rs11791735	9:111713520-111713520	T	intron_variant	MODIFIER	CTNNAL1	ENSG00000119326	Transcript	ENST00000374594.1	protein_coding	-	3of7	-	-	-	-	-	-	-	rs11791735	-	-1	-	HGNC	2512	-	-	-	-	ENSP00000363722	-	-	-	0.1991	-	-	-	-	-	-	-	-	-	-	-	-	-	-	-	-
rs11791845	9:111683898-111683898	A	intron_variant	MODIFIER	IKBKAP	ENSG00000070061	Transcript	ENST00000537196.1	protein_coding	-	1of29	-	-	-	-	-	-	-	rs11791845	-	-1	-	HGNC	5959	-	-	-	-	ENSP00000439367	-	-	-	0.1975	-	-	-	-	-	-	-	-	-	-	-	-	-	-	-	-
rs11791845	9:111683898-111683898	C	intron_variant	MODIFIER	IKBKAP	ENSG00000070061	Transcript	ENST00000374647.5	protein_coding	-	6of36	-	-	-	-	-	-	-	rs11791845	-	-1	-	HGNC	5959	YES	-	-	-	ENSP00000363779	-	-	-	-	-	-	-	-	-	-	-	-	-	-	-	-	-	-	-	-
rs11791845	9:111683898-111683898	C	intron_variant	MODIFIER	IKBKAP	ENSG00000070061	Transcript	ENST00000537196.1	protein_coding	-	1of29	-	-	-	-	-	-	-	rs11791845	-	-1	-	HGNC	5959	-	-	-	-	ENSP00000439367	-	-	-	-	-	-	-	-	-	-	-	-	-	-	-	-	-	-	-	-
rs11791845	9:111683898-111683898	A	intron_variant	MODIFIER	IKBKAP	ENSG00000070061	Transcript	ENST00000374647.5	protein_coding	-	6of36	-	-	-	-	-	-	-	rs11791845	-	-1	-	HGNC	5959	YES	-	-	-	ENSP00000363779	-	-	-	0.1975	-	-	-	-	-	-	-	-	-	-	-	-	-	-	-	-
rs11791855	9:111684139-111684139	T	intron_variant	MODIFIER	IKBKAP	ENSG00000070061	Transcript	ENST00000537196.1	protein_coding	-	1of29	-	-	-	-	-	-	-	rs11791855	-	-1	-	HGNC	5959	-	-	-	-	ENSP00000439367	-	-	-	0.3518	-	-	-	-	-	-	-	-	-	-	-	-	-	-	-	-
rs11791855	9:111684139-111684139	T	intron_variant	MODIFIER	IKBKAP	ENSG00000070061	Transcript	ENST00000374647.5	protein_coding	-	6of36	-	-	-	-	-	-	-	rs11791855	-	-1	-	HGNC	5959	YES	-	-	-	ENSP00000363779	-	-	-	0.3518	-	-	-	-	-	-	-	-	-	-	-	-	-	-	-	-
rs11792635	9:111848819-111848819	G	intron_variant	MODIFIER	TMEM245	ENSG00000106771	Transcript	ENST00000374586.3	protein_coding	-	6of17	-	-	-	-	-	-	-	rs11792635	-	-1	-	HGNC	1363	YES	-	-	-	ENSP00000363714	-	-	-	0.3922	-	-	-	-	-	-	-	-	-	-	-	-	-	-	-	-
rs11792635	9:111848819-111848819	G	regulatory_region_variant	MODIFIER	-	-	RegulatoryFeature	ENSR00001461729	CTCF_binding_site	-	-	-	-	-	-	-	-	-	rs11792635	-	-	-	-	-	-	-	-	-	-	-	-	-	0.3922	-	-	-	-	-	-	-	-	-	-	-	-	-	-	-	-
rs11792635	9:111848819-111848819	G	regulatory_region_variant	MODIFIER	-	-	RegulatoryFeature	ENSR00001461728	promoter_flanking_region	-	-	-	-	-	-	-	-	-	rs11792635	-	-	-	-	-	-	-	-	-	-	-	-	-	0.3922	-	-	-	-	-	-	-	-	-	-	-	-	-	-	-	-
rs11792635	9:111848819-111848819	G	intron_variant,NMD_transcript_variant	MODIFIER	TMEM245	ENSG00000106771	Transcript	ENST00000491854.1	nonsense_mediated_decay	-	5of15	-	-	-	-	-	-	-	rs11792635	-	-1	-	HGNC	1363	-	-	-	-	ENSP00000417842	-	-	-	0.3922	-	-	-	-	-	-	-	-	-	-	-	-	-	-	-	-
rs11792635	9:111848819-111848819	G	intron_variant	MODIFIER	TMEM245	ENSG00000106771	Transcript	ENST00000413712.2	protein_coding	-	1of11	-	-	-	-	-	-	-	rs11792635	-	-1	cds_start_NF	HGNC	1363	-	-	-	-	ENSP00000394798	-	-	-	0.3922	-	-	-	-	-	-	-	-	-	-	-	-	-	-	-	-
rs11792861	9:111809295-111809295	C	intron_variant	MODIFIER	TMEM245	ENSG00000106771	Transcript	ENST00000374586.3	protein_coding	-	14of17	-	-	-	-	-	-	-	rs11792861	-	-1	-	HGNC	1363	YES	-	-	-	ENSP00000363714	-	-	-	0.2011	-	-	-	-	-	-	-	-	-	-	-	1	-	-	-	-
rs11792861	9:111809295-111809295	C	upstream_gene_variant	MODIFIER	Y_RNA	ENSG00000199331	Transcript	ENST00000362461.1	misc_RNA	-	-	-	-	-	-	-	-	-	rs11792861	4528	-1	-	RFAM	-	YES	-	-	-	-	-	-	-	0.2011	-	-	-	-	-	-	-	-	-	-	-	1	-	-	-	-
rs11792861	9:111809295-111809295	C	intron_variant	MODIFIER	TMEM245	ENSG00000106771	Transcript	ENST00000413712.2	protein_coding	-	8of11	-	-	-	-	-	-	-	rs11792861	-	-1	cds_start_NF	HGNC	1363	-	-	-	-	ENSP00000394798	-	-	-	0.2011	-	-	-	-	-	-	-	-	-	-	-	1	-	-	-	-
rs11792861	9:111809295-111809295	C	intron_variant,NMD_transcript_variant	MODIFIER	TMEM245	ENSG00000106771	Transcript	ENST00000491854.1	nonsense_mediated_decay	-	12of15	-	-	-	-	-	-	-	rs11792861	-	-1	-	HGNC	1363	-	-	-	-	ENSP00000417842	-	-	-	0.2011	-	-	-	-	-	-	-	-	-	-	-	1	-	-	-	-
rs11792861	9:111809295-111809295	C	upstream_gene_variant	MODIFIER	MIR32	ENSG00000207698	Transcript	ENST00000384965.1	miRNA	-	-	-	-	-	-	-	-	-	rs11792861	717	-1	-	HGNC	31631	YES	-	-	-	-	-	-	-	0.2011	-	-	-	-	-	-	-	-	-	-	-	1	-	-	-	-
rs11793272	9:111762102-111762102	A	intron_variant	MODIFIER	CTNNAL1	ENSG00000119326	Transcript	ENST00000374595.4	protein_coding	-	1of18	-	-	-	-	-	-	-	rs11793272	-	-1	-	HGNC	2512	-	-	-	-	ENSP00000363723	-	-	-	0.1937	-	-	-	-	-	-	-	-	-	-	-	-	-	-	-	-
rs11793272	9:111762102-111762102	A	intron_variant	MODIFIER	CTNNAL1	ENSG00000119326	Transcript	ENST00000325551.4	protein_coding	-	1of18	-	-	-	-	-	-	-	rs11793272	-	-1	-	HGNC	2512	YES	-	-	-	ENSP00000320434	-	-	-	0.1937	-	-	-	-	-	-	-	-	-	-	-	-	-	-	-	-
rs11793272	9:111762102-111762102	A	intron_variant	MODIFIER	CTNNAL1	ENSG00000119326	Transcript	ENST00000325580.6	protein_coding	-	1of16	-	-	-	-	-	-	-	rs11793272	-	-1	-	HGNC	2512	-	-	-	-	ENSP00000323351	-	-	-	0.1937	-	-	-	-	-	-	-	-	-	-	-	-	-	-	-	-
rs11793272	9:111762102-111762102	A	intron_variant	MODIFIER	CTNNAL1	ENSG00000119326	Transcript	ENST00000374593.4	protein_coding	-	1of3	-	-	-	-	-	-	-	rs11793272	-	-1	-	HGNC	2512	-	-	-	-	ENSP00000363721	-	-	-	0.1937	-	-	-	-	-	-	-	-	-	-	-	-	-	-	-	-
rs11794648	9:111829792-111829792	T	intron_variant,NMD_transcript_variant	MODIFIER	TMEM245	ENSG00000106771	Transcript	ENST00000491854.1	nonsense_mediated_decay	-	7of15	-	-	-	-	-	-	-	rs11794648	-	-1	-	HGNC	1363	-	-	-	-	ENSP00000417842	-	-	-	0.2099	-	-	-	-	-	-	-	-	-	-	-	-	-	-	-	-
rs11794648	9:111829792-111829792	T	intron_variant	MODIFIER	TMEM245	ENSG00000106771	Transcript	ENST00000413712.2	protein_coding	-	3of11	-	-	-	-	-	-	-	rs11794648	-	-1	cds_start_NF	HGNC	1363	-	-	-	-	ENSP00000394798	-	-	-	0.2099	-	-	-	-	-	-	-	-	-	-	-	-	-	-	-	-
rs11794648	9:111829792-111829792	T	intron_variant	MODIFIER	TMEM245	ENSG00000106771	Transcript	ENST00000374586.3	protein_coding	-	9of17	-	-	-	-	-	-	-	rs11794648	-	-1	-	HGNC	1363	YES	-	-	-	ENSP00000363714	-	-	-	0.2099	-	-	-	-	-	-	-	-	-	-	-	-	-	-	-	-
rs118011482	9:111770626-111770626	A	intron_variant	MODIFIER	CTNNAL1	ENSG00000119326	Transcript	ENST00000374595.4	protein_coding	-	1of18	-	-	-	-	-	-	-	rs118011482	-	-1	-	HGNC	2512	-	-	-	-	ENSP00000363723	-	-	-	-	-	-	-	-	-	-	-	-	-	-	-	-	-	-	-	-
rs118011482	9:111770626-111770626	C	intron_variant	MODIFIER	CTNNAL1	ENSG00000119326	Transcript	ENST00000374593.4	protein_coding	-	1of3	-	-	-	-	-	-	-	rs118011482	-	-1	-	HGNC	2512	-	-	-	-	ENSP00000363721	-	-	-	0.1977	-	-	-	-	-	-	-	-	-	-	-	-	-	-	-	-
rs118011482	9:111770626-111770626	C	intron_variant	MODIFIER	CTNNAL1	ENSG00000119326	Transcript	ENST00000325551.4	protein_coding	-	1of18	-	-	-	-	-	-	-	rs118011482	-	-1	-	HGNC	2512	YES	-	-	-	ENSP00000320434	-	-	-	0.1977	-	-	-	-	-	-	-	-	-	-	-	-	-	-	-	-
rs118011482	9:111770626-111770626	A	intron_variant	MODIFIER	CTNNAL1	ENSG00000119326	Transcript	ENST00000374593.4	protein_coding	-	1of3	-	-	-	-	-	-	-	rs118011482	-	-1	-	HGNC	2512	-	-	-	-	ENSP00000363721	-	-	-	-	-	-	-	-	-	-	-	-	-	-	-	-	-	-	-	-
rs118011482	9:111770626-111770626	C	intron_variant	MODIFIER	CTNNAL1	ENSG00000119326	Transcript	ENST00000374595.4	protein_coding	-	1of18	-	-	-	-	-	-	-	rs118011482	-	-1	-	HGNC	2512	-	-	-	-	ENSP00000363723	-	-	-	0.1977	-	-	-	-	-	-	-	-	-	-	-	-	-	-	-	-
rs118011482	9:111770626-111770626	C	intron_variant	MODIFIER	CTNNAL1	ENSG00000119326	Transcript	ENST00000325580.6	protein_coding	-	1of16	-	-	-	-	-	-	-	rs118011482	-	-1	-	HGNC	2512	-	-	-	-	ENSP00000323351	-	-	-	0.1977	-	-	-	-	-	-	-	-	-	-	-	-	-	-	-	-
rs118011482	9:111770626-111770626	A	intron_variant	MODIFIER	CTNNAL1	ENSG00000119326	Transcript	ENST00000325551.4	protein_coding	-	1of18	-	-	-	-	-	-	-	rs118011482	-	-1	-	HGNC	2512	YES	-	-	-	ENSP00000320434	-	-	-	-	-	-	-	-	-	-	-	-	-	-	-	-	-	-	-	-
rs118011482	9:111770626-111770626	A	intron_variant	MODIFIER	CTNNAL1	ENSG00000119326	Transcript	ENST00000325580.6	protein_coding	-	1of16	-	-	-	-	-	-	-	rs118011482	-	-1	-	HGNC	2512	-	-	-	-	ENSP00000323351	-	-	-	-	-	-	-	-	-	-	-	-	-	-	-	-	-	-	-	-
rs1199524905	9:112036118-112036120	-	intron_variant	MODIFIER	EPB41L4B	ENSG00000095203	Transcript	ENST00000374557.4	protein_coding	-	2of15	-	-	-	-	-	-	-	rs1199524905	-	-1	-	HGNC	19818	-	-	-	-	ENSP00000363685	-	-	-	-	-	-	-	-	-	-	-	-	-	-	-	-	-	-	-	-
rs1199524905	9:112036118-112036120	-	intron_variant	MODIFIER	EPB41L4B	ENSG00000095203	Transcript	ENST00000374566.3	protein_coding	-	2of25	-	-	-	-	-	-	-	rs1199524905	-	-1	-	HGNC	19818	YES	-	-	-	ENSP00000363694	-	-	-	-	-	-	-	-	-	-	-	-	-	-	-	-	-	-	-	-
rs12001627	9:111882167-111882167	C	regulatory_region_variant	MODIFIER	-	-	RegulatoryFeature	ENSR00001461734	promoter	-	-	-	-	-	-	-	-	-	rs12001627	-	-	-	-	-	-	-	-	-	-	-	-	-	0.3518	0.2956	0.1587	0.1487	0.2907	0.1309	0.3219	0.3409	0.4016	0.1432	-	-	-	-	-	-	-
rs12001627	9:111882167-111882167	C	TF_binding_site_variant	MODIFIER	-	-	MotifFeature	ENSM00523204029	-	-	-	-	-	-	-	-	-	-	rs12001627	-	1	-	-	-	-	-	-	-	-	-	-	-	0.3518	0.2956	0.1587	0.1487	0.2907	0.1309	0.3219	0.3409	0.4016	0.1432	-	-	-	-	ENSM00523204029	15	N
rs12001627	9:111882167-111882167	C	missense_variant	MODERATE	TMEM245	ENSG00000106771	Transcript	ENST00000374586.3	protein_coding	1of18	-	-	-	59	27	9	D/E	gaC/gaG	rs12001627	-	-1	-	HGNC	1363	YES	-	-	-	ENSP00000363714	tolerated_low_confidence(1)	benign(0)	-	0.3518	0.2956	0.1587	0.1487	0.2907	0.1309	0.3219	0.3409	0.4016	0.1432	-	-	-	-	-	-	-
rs12001627	9:111882167-111882167	C	TF_binding_site_variant	MODIFIER	-	-	MotifFeature	ENSM00525067555	-	-	-	-	-	-	-	-	-	-	rs12001627	-	-1	-	-	-	-	-	-	-	-	-	-	-	0.3518	0.2956	0.1587	0.1487	0.2907	0.1309	0.3219	0.3409	0.4016	0.1432	-	-	-	-	ENSM00525067555	7	N
rs12001627	9:111882167-111882167	C	TF_binding_site_variant	MODIFIER	-	-	MotifFeature	ENSM00528493132	-	-	-	-	-	-	-	-	-	-	rs12001627	-	-1	-	-	-	-	-	-	-	-	-	-	-	0.3518	0.2956	0.1587	0.1487	0.2907	0.1309	0.3219	0.3409	0.4016	0.1432	-	-	-	-	ENSM00528493132	7	N
rs12001627	9:111882167-111882167	C	TF_binding_site_variant	MODIFIER	-	-	MotifFeature	ENSM00527976584	-	-	-	-	-	-	-	-	-	-	rs12001627	-	-1	-	-	-	-	-	-	-	-	-	-	-	0.3518	0.2956	0.1587	0.1487	0.2907	0.1309	0.3219	0.3409	0.4016	0.1432	-	-	-	-	ENSM00527976584	15	N
rs12001627	9:111882167-111882167	C	TF_binding_site_variant	MODIFIER	-	-	MotifFeature	ENSM00528205034	-	-	-	-	-	-	-	-	-	-	rs12001627	-	1	-	-	-	-	-	-	-	-	-	-	-	0.3518	0.2956	0.1587	0.1487	0.2907	0.1309	0.3219	0.3409	0.4016	0.1432	-	-	-	-	ENSM00528205034	12	N
rs12001627	9:111882167-111882167	C	TF_binding_site_variant	MODIFIER	-	-	MotifFeature	ENSM00528420853	-	-	-	-	-	-	-	-	-	-	rs12001627	-	1	-	-	-	-	-	-	-	-	-	-	-	0.3518	0.2956	0.1587	0.1487	0.2907	0.1309	0.3219	0.3409	0.4016	0.1432	-	-	-	-	ENSM00528420853	7	N
rs12005997	9:112030914-112030914	G	intron_variant	MODIFIER	EPB41L4B	ENSG00000095203	Transcript	ENST00000374557.4	protein_coding	-	2of15	-	-	-	-	-	-	-	rs12005997	-	-1	-	HGNC	19818	-	-	-	-	ENSP00000363685	-	-	-	0.5194	-	-	-	-	-	-	-	-	-	-	-	-	-	-	-	-
rs12005997	9:112030914-112030914	G	intron_variant	MODIFIER	EPB41L4B	ENSG00000095203	Transcript	ENST00000374566.3	protein_coding	-	2of25	-	-	-	-	-	-	-	rs12005997	-	-1	-	HGNC	19818	YES	-	-	-	ENSP00000363694	-	-	-	0.5194	-	-	-	-	-	-	-	-	-	-	-	-	-	-	-	-
rs12005997	9:112030914-112030914	G	downstream_gene_variant	MODIFIER	AL358815.1	ENSG00000265647	Transcript	ENST00000578641.1	miRNA	-	-	-	-	-	-	-	-	-	rs12005997	2259	1	-	Clone_based_ensembl_gene	-	YES	-	-	-	-	-	-	-	0.5194	-	-	-	-	-	-	-	-	-	-	-	-	-	-	-	-
rs1214869527	9:111882166-111882168	-	regulatory_region_variant	MODIFIER	-	-	RegulatoryFeature	ENSR00001461734	promoter	-	-	-	-	-	-	-	-	-	rs1214869527	-	-	-	-	-	-	-	-	-	-	-	-	-	-	-	-	-	-	-	-	-	-	-	-	-	-	-	-	-	-
rs1214869527	9:111882166-111882168	-	TF_binding_site_variant	MODIFIER	-	-	MotifFeature	ENSM00528493132	-	-	-	-	-	-	-	-	-	-	rs1214869527	-	-1	-	-	-	-	-	-	-	-	-	-	-	-	-	-	-	-	-	-	-	-	-	-	-	-	-	ENSM00528493132	7	N
rs1214869527	9:111882166-111882168	-	TF_binding_site_variant	MODIFIER	-	-	MotifFeature	ENSM00528420853	-	-	-	-	-	-	-	-	-	-	rs1214869527	-	1	-	-	-	-	-	-	-	-	-	-	-	-	-	-	-	-	-	-	-	-	-	-	-	-	-	ENSM00528420853	7	N
rs1214869527	9:111882166-111882168	-	TF_binding_site_variant	MODIFIER	-	-	MotifFeature	ENSM00525067555	-	-	-	-	-	-	-	-	-	-	rs1214869527	-	-1	-	-	-	-	-	-	-	-	-	-	-	-	-	-	-	-	-	-	-	-	-	-	-	-	-	ENSM00525067555	7	N
rs1214869527	9:111882166-111882168	-	TF_binding_site_variant	MODIFIER	-	-	MotifFeature	ENSM00527976584	-	-	-	-	-	-	-	-	-	-	rs1214869527	-	-1	-	-	-	-	-	-	-	-	-	-	-	-	-	-	-	-	-	-	-	-	-	-	-	-	-	ENSM00527976584	15	N
rs1214869527	9:111882166-111882168	-	frameshift_variant	HIGH	TMEM245	ENSG00000106771	Transcript	ENST00000374586.3	protein_coding	1of18	-	-	-	58-59	26-27	9	D/X	gAC/g	rs1214869527	-	-1	-	HGNC	1363	YES	-	-	-	ENSP00000363714	-	-	-	-	-	-	-	-	-	-	-	-	-	-	-	-	-	-	-	-
rs1214869527	9:111882166-111882168	-	TF_binding_site_variant	MODIFIER	-	-	MotifFeature	ENSM00523204029	-	-	-	-	-	-	-	-	-	-	rs1214869527	-	1	-	-	-	-	-	-	-	-	-	-	-	-	-	-	-	-	-	-	-	-	-	-	-	-	-	ENSM00523204029	15	N
rs1214869527	9:111882166-111882168	-	TF_binding_site_variant	MODIFIER	-	-	MotifFeature	ENSM00528205034	-	-	-	-	-	-	-	-	-	-	rs1214869527	-	1	-	-	-	-	-	-	-	-	-	-	-	-	-	-	-	-	-	-	-	-	-	-	-	-	-	ENSM00528205034	12	N
rs12156537	9:111643555-111643555	C	intron_variant	MODIFIER	IKBKAP	ENSG00000070061	Transcript	ENST00000374647.5	protein_coding	-	31of36	-	-	-	-	-	-	-	rs12156537	-	-1	-	HGNC	5959	YES	-	-	-	ENSP00000363779	-	-	-	0.1899	-	-	-	-	-	-	-	-	-	-	-	-	-	-	-	-
rs12156537	9:111643555-111643555	C	intron_variant,non_coding_transcript_variant	MODIFIER	IKBKAP	ENSG00000070061	Transcript	ENST00000467959.1	processed_transcript	-	4of5	-	-	-	-	-	-	-	rs12156537	-	-1	-	HGNC	5959	-	-	-	-	-	-	-	-	0.1899	-	-	-	-	-	-	-	-	-	-	-	-	-	-	-	-
rs12156537	9:111643555-111643555	C	intron_variant	MODIFIER	IKBKAP	ENSG00000070061	Transcript	ENST00000537196.1	protein_coding	-	24of29	-	-	-	-	-	-	-	rs12156537	-	-1	-	HGNC	5959	-	-	-	-	ENSP00000439367	-	-	-	0.1899	-	-	-	-	-	-	-	-	-	-	-	-	-	-	-	-
rs12156537	9:111643555-111643555	C	intron_variant,NMD_transcript_variant	MODIFIER	IKBKAP	ENSG00000070061	Transcript	ENST00000495759.1	nonsense_mediated_decay	-	5of11	-	-	-	-	-	-	-	rs12156537	-	-1	cds_start_NF	HGNC	5959	-	-	-	-	ENSP00000433514	-	-	-	0.1899	-	-	-	-	-	-	-	-	-	-	-	-	-	-	-	-
rs1216757502	9:111673109-111673109	A	intron_variant	MODIFIER	IKBKAP	ENSG00000070061	Transcript	ENST00000374647.5	protein_coding	-	12of36	-	-	-	-	-	-	-	rs1216757502	-	-1	-	HGNC	5959	YES	-	-	-	ENSP00000363779	-	-	-	-	-	-	-	-	-	-	-	-	-	-	-	-	-	-	-	-
rs1216757502	9:111673109-111673109	A	intron_variant	MODIFIER	IKBKAP	ENSG00000070061	Transcript	ENST00000537196.1	protein_coding	-	5of29	-	-	-	-	-	-	-	rs1216757502	-	-1	-	HGNC	5959	-	-	-	-	ENSP00000439367	-	-	-	-	-	-	-	-	-	-	-	-	-	-	-	-	-	-	-	-
rs1226356645	9:112038590-112038590	AA	intron_variant	MODIFIER	EPB41L4B	ENSG00000095203	Transcript	ENST00000374557.4	protein_coding	-	2of15	-	-	-	-	-	-	-	rs1226356645	-	-1	-	HGNC	19818	-	-	-	-	ENSP00000363685	-	-	-	-	-	-	-	-	-	-	-	-	-	-	-	-	-	-	-	-
rs1226356645	9:112038590-112038590	AA	intron_variant	MODIFIER	EPB41L4B	ENSG00000095203	Transcript	ENST00000374566.3	protein_coding	-	2of25	-	-	-	-	-	-	-	rs1226356645	-	-1	-	HGNC	19818	YES	-	-	-	ENSP00000363694	-	-	-	-	-	-	-	-	-	-	-	-	-	-	-	-	-	-	-	-
rs1232312709	9:111781151-111781151	GCT	downstream_gene_variant	MODIFIER	TMEM245	ENSG00000106771	Transcript	ENST00000472207.1	retained_intron	-	-	-	-	-	-	-	-	-	rs1232312709	54	-1	-	HGNC	1363	-	-	-	-	-	-	-	-	-	-	-	-	-	-	-	-	-	-	-	-	-	-	-	-	-
rs1232312709	9:111781151-111781151	GCT	downstream_gene_variant	MODIFIER	TMEM245	ENSG00000106771	Transcript	ENST00000491854.1	nonsense_mediated_decay	-	-	-	-	-	-	-	-	-	rs1232312709	1216	-1	-	HGNC	1363	-	-	-	-	ENSP00000417842	-	-	-	-	-	-	-	-	-	-	-	-	-	-	-	-	-	-	-	-
rs1232312709	9:111781151-111781151	GCT	downstream_gene_variant	MODIFIER	TMEM245	ENSG00000106771	Transcript	ENST00000413712.2	protein_coding	-	-	-	-	-	-	-	-	-	rs1232312709	1032	-1	cds_start_NF	HGNC	1363	-	-	-	-	ENSP00000394798	-	-	-	-	-	-	-	-	-	-	-	-	-	-	-	-	-	-	-	-
rs1232312709	9:111781151-111781151	GCT	3_prime_UTR_variant	MODIFIER	TMEM245	ENSG00000106771	Transcript	ENST00000374586.3	protein_coding	18of18	-	-	-	4260-4261	-	-	-	-	rs1232312709	-	-1	-	HGNC	1363	YES	-	-	-	ENSP00000363714	-	-	-	-	-	-	-	-	-	-	-	-	-	-	-	-	-	-	-	-
rs12338541	9:111633417-111633417	T	intron_variant	MODIFIER	IKBKAP	ENSG00000070061	Transcript	ENST00000537196.1	protein_coding	-	29of29	-	-	-	-	-	-	-	rs12338541	-	-1	-	HGNC	5959	-	-	-	-	ENSP00000439367	-	-	-	0.2021	-	-	-	-	-	-	-	-	-	-	-	-	-	-	-	-
rs12338541	9:111633417-111633417	T	intron_variant,NMD_transcript_variant	MODIFIER	IKBKAP	ENSG00000070061	Transcript	ENST00000495759.1	nonsense_mediated_decay	-	11of11	-	-	-	-	-	-	-	rs12338541	-	-1	cds_start_NF	HGNC	5959	-	-	-	-	ENSP00000433514	-	-	-	0.2021	-	-	-	-	-	-	-	-	-	-	-	-	-	-	-	-
rs12338541	9:111633417-111633417	T	intron_variant	MODIFIER	IKBKAP	ENSG00000070061	Transcript	ENST00000374647.5	protein_coding	-	36of36	-	-	-	-	-	-	-	rs12338541	-	-1	-	HGNC	5959	YES	-	-	-	ENSP00000363779	-	-	-	0.2021	-	-	-	-	-	-	-	-	-	-	-	-	-	-	-	-
rs12341419	9:111650663-111650663	A	intron_variant	MODIFIER	IKBKAP	ENSG00000070061	Transcript	ENST00000537196.1	protein_coding	-	22of29	-	-	-	-	-	-	-	rs12341419	-	-1	-	HGNC	5959	-	-	-	-	ENSP00000439367	-	-	-	0.134	-	-	-	-	-	-	-	-	-	-	-	-	-	-	-	-
rs12341419	9:111650663-111650663	A	intron_variant,NMD_transcript_variant	MODIFIER	IKBKAP	ENSG00000070061	Transcript	ENST00000495759.1	nonsense_mediated_decay	-	3of11	-	-	-	-	-	-	-	rs12341419	-	-1	cds_start_NF	HGNC	5959	-	-	-	-	ENSP00000433514	-	-	-	0.134	-	-	-	-	-	-	-	-	-	-	-	-	-	-	-	-
rs12341419	9:111650663-111650663	A	intron_variant	MODIFIER	IKBKAP	ENSG00000070061	Transcript	ENST00000374647.5	protein_coding	-	29of36	-	-	-	-	-	-	-	rs12341419	-	-1	-	HGNC	5959	YES	-	-	-	ENSP00000363779	-	-	-	0.134	-	-	-	-	-	-	-	-	-	-	-	-	-	-	-	-
rs12341419	9:111650663-111650663	A	intron_variant,non_coding_transcript_variant	MODIFIER	IKBKAP	ENSG00000070061	Transcript	ENST00000467959.1	processed_transcript	-	2of5	-	-	-	-	-	-	-	rs12341419	-	-1	-	HGNC	5959	-	-	-	-	-	-	-	-	0.134	-	-	-	-	-	-	-	-	-	-	-	-	-	-	-	-
rs12343893	9:111871341-111871341	T	intron_variant	MODIFIER	TMEM245	ENSG00000106771	Transcript	ENST00000374586.3	protein_coding	-	1of17	-	-	-	-	-	-	-	rs12343893	-	-1	-	HGNC	1363	YES	-	-	-	ENSP00000363714	-	-	-	0.4615	-	-	-	-	-	-	-	-	-	-	-	-	-	-	-	-
rs12343893	9:111871341-111871341	T	upstream_gene_variant	MODIFIER	TMEM245	ENSG00000106771	Transcript	ENST00000491854.1	nonsense_mediated_decay	-	-	-	-	-	-	-	-	-	rs12343893	573	-1	-	HGNC	1363	-	-	-	-	ENSP00000417842	-	-	-	0.4615	-	-	-	-	-	-	-	-	-	-	-	-	-	-	-	-
rs12344049	9:111652477-111652477	A	intron_variant	MODIFIER	IKBKAP	ENSG00000070061	Transcript	ENST00000374647.5	protein_coding	-	28of36	-	-	-	-	-	-	-	rs12344049	-	-1	-	HGNC	5959	YES	-	-	-	ENSP00000363779	-	-	-	0.1412	-	-	-	-	-	-	-	-	-	-	-	-	-	-	-	-
rs12344049	9:111652477-111652477	A	upstream_gene_variant	MODIFIER	IKBKAP	ENSG00000070061	Transcript	ENST00000467959.1	processed_transcript	-	-	-	-	-	-	-	-	-	rs12344049	513	-1	-	HGNC	5959	-	-	-	-	-	-	-	-	0.1412	-	-	-	-	-	-	-	-	-	-	-	-	-	-	-	-
rs12344049	9:111652477-111652477	A	intron_variant,NMD_transcript_variant	MODIFIER	IKBKAP	ENSG00000070061	Transcript	ENST00000495759.1	nonsense_mediated_decay	-	2of11	-	-	-	-	-	-	-	rs12344049	-	-1	cds_start_NF	HGNC	5959	-	-	-	-	ENSP00000433514	-	-	-	0.1412	-	-	-	-	-	-	-	-	-	-	-	-	-	-	-	-
rs12344049	9:111652477-111652477	A	intron_variant	MODIFIER	IKBKAP	ENSG00000070061	Transcript	ENST00000537196.1	protein_coding	-	21of29	-	-	-	-	-	-	-	rs12344049	-	-1	-	HGNC	5959	-	-	-	-	ENSP00000439367	-	-	-	0.1412	-	-	-	-	-	-	-	-	-	-	-	-	-	-	-	-
rs12345432	9:111654069-111654069	G	intron_variant	MODIFIER	IKBKAP	ENSG00000070061	Transcript	ENST00000537196.1	protein_coding	-	20of29	-	-	-	-	-	-	-	rs12345432	-	-1	-	HGNC	5959	-	-	-	-	ENSP00000439367	-	-	-	0.2109	-	-	-	-	-	-	-	-	-	-	-	-	-	-	-	-
rs12345432	9:111654069-111654069	G	upstream_gene_variant	MODIFIER	IKBKAP	ENSG00000070061	Transcript	ENST00000467959.1	processed_transcript	-	-	-	-	-	-	-	-	-	rs12345432	2105	-1	-	HGNC	5959	-	-	-	-	-	-	-	-	0.2109	-	-	-	-	-	-	-	-	-	-	-	-	-	-	-	-
rs12345432	9:111654069-111654069	G	intron_variant	MODIFIER	IKBKAP	ENSG00000070061	Transcript	ENST00000374647.5	protein_coding	-	27of36	-	-	-	-	-	-	-	rs12345432	-	-1	-	HGNC	5959	YES	-	-	-	ENSP00000363779	-	-	-	0.2109	-	-	-	-	-	-	-	-	-	-	-	-	-	-	-	-
rs12345432	9:111654069-111654069	G	intron_variant,NMD_transcript_variant	MODIFIER	IKBKAP	ENSG00000070061	Transcript	ENST00000495759.1	nonsense_mediated_decay	-	1of11	-	-	-	-	-	-	-	rs12345432	-	-1	cds_start_NF	HGNC	5959	-	-	-	-	ENSP00000433514	-	-	-	0.2109	-	-	-	-	-	-	-	-	-	-	-	-	-	-	-	-
rs12347822	9:111646525-111646525	A	intron_variant	MODIFIER	IKBKAP	ENSG00000070061	Transcript	ENST00000537196.1	protein_coding	-	22of29	-	-	-	-	-	-	-	rs12347822	-	-1	-	HGNC	5959	-	-	-	-	ENSP00000439367	-	-	-	-	-	-	-	-	-	-	-	-	-	-	-	-	-	-	-	-
rs12347822	9:111646525-111646525	A	intron_variant,non_coding_transcript_variant	MODIFIER	IKBKAP	ENSG00000070061	Transcript	ENST00000467959.1	processed_transcript	-	2of5	-	-	-	-	-	-	-	rs12347822	-	-1	-	HGNC	5959	-	-	-	-	-	-	-	-	-	-	-	-	-	-	-	-	-	-	-	-	-	-	-	-	-
rs12347822	9:111646525-111646525	C	intron_variant,NMD_transcript_variant	MODIFIER	IKBKAP	ENSG00000070061	Transcript	ENST00000495759.1	nonsense_mediated_decay	-	3of11	-	-	-	-	-	-	-	rs12347822	-	-1	cds_start_NF	HGNC	5959	-	-	-	-	ENSP00000433514	-	-	-	0.1847	-	-	-	-	-	-	-	-	-	-	-	-	-	-	-	-
rs12347822	9:111646525-111646525	C	intron_variant	MODIFIER	IKBKAP	ENSG00000070061	Transcript	ENST00000374647.5	protein_coding	-	29of36	-	-	-	-	-	-	-	rs12347822	-	-1	-	HGNC	5959	YES	-	-	-	ENSP00000363779	-	-	-	0.1847	-	-	-	-	-	-	-	-	-	-	-	-	-	-	-	-
rs12347822	9:111646525-111646525	C	intron_variant,non_coding_transcript_variant	MODIFIER	IKBKAP	ENSG00000070061	Transcript	ENST00000467959.1	processed_transcript	-	2of5	-	-	-	-	-	-	-	rs12347822	-	-1	-	HGNC	5959	-	-	-	-	-	-	-	-	0.1847	-	-	-	-	-	-	-	-	-	-	-	-	-	-	-	-
rs12347822	9:111646525-111646525	A	intron_variant,NMD_transcript_variant	MODIFIER	IKBKAP	ENSG00000070061	Transcript	ENST00000495759.1	nonsense_mediated_decay	-	3of11	-	-	-	-	-	-	-	rs12347822	-	-1	cds_start_NF	HGNC	5959	-	-	-	-	ENSP00000433514	-	-	-	-	-	-	-	-	-	-	-	-	-	-	-	-	-	-	-	-
rs12347822	9:111646525-111646525	C	intron_variant	MODIFIER	IKBKAP	ENSG00000070061	Transcript	ENST00000537196.1	protein_coding	-	22of29	-	-	-	-	-	-	-	rs12347822	-	-1	-	HGNC	5959	-	-	-	-	ENSP00000439367	-	-	-	0.1847	-	-	-	-	-	-	-	-	-	-	-	-	-	-	-	-
rs12347822	9:111646525-111646525	A	intron_variant	MODIFIER	IKBKAP	ENSG00000070061	Transcript	ENST00000374647.5	protein_coding	-	29of36	-	-	-	-	-	-	-	rs12347822	-	-1	-	HGNC	5959	YES	-	-	-	ENSP00000363779	-	-	-	-	-	-	-	-	-	-	-	-	-	-	-	-	-	-	-	-
rs12348746	9:111874746-111874746	G	upstream_gene_variant	MODIFIER	TMEM245	ENSG00000106771	Transcript	ENST00000491854.1	nonsense_mediated_decay	-	-	-	-	-	-	-	-	-	rs12348746	3978	-1	-	HGNC	1363	-	-	-	-	ENSP00000417842	-	-	-	0.4619	-	-	-	-	-	-	-	-	-	-	-	-	-	-	-	-
rs12348746	9:111874746-111874746	G	intron_variant	MODIFIER	TMEM245	ENSG00000106771	Transcript	ENST00000374586.3	protein_coding	-	1of17	-	-	-	-	-	-	-	rs12348746	-	-1	-	HGNC	1363	YES	-	-	-	ENSP00000363714	-	-	-	0.4619	-	-	-	-	-	-	-	-	-	-	-	-	-	-	-	-
rs12352460	9:112058964-112058964	G	intron_variant	MODIFIER	EPB41L4B	ENSG00000095203	Transcript	ENST00000374557.4	protein_coding	-	1of15	-	-	-	-	-	-	-	rs12352460	-	-1	-	HGNC	19818	-	-	-	-	ENSP00000363685	-	-	-	0.1963	-	-	-	-	-	-	-	-	-	-	-	-	-	-	-	-
rs12352460	9:112058964-112058964	G	intron_variant	MODIFIER	EPB41L4B	ENSG00000095203	Transcript	ENST00000374566.3	protein_coding	-	1of25	-	-	-	-	-	-	-	rs12352460	-	-1	-	HGNC	19818	YES	-	-	-	ENSP00000363694	-	-	-	0.1963	-	-	-	-	-	-	-	-	-	-	-	-	-	-	-	-
rs12352460	9:112058964-112058964	G	upstream_gene_variant	MODIFIER	MTND2P11	ENSG00000237124	Transcript	ENST00000423638.1	unprocessed_pseudogene	-	-	-	-	-	-	-	-	-	rs12352460	3502	1	-	HGNC	42112	YES	-	-	-	-	-	-	-	0.1963	-	-	-	-	-	-	-	-	-	-	-	-	-	-	-	-
rs12352460	9:112058964-112058964	G	regulatory_region_variant	MODIFIER	-	-	RegulatoryFeature	ENSR00001461792	enhancer	-	-	-	-	-	-	-	-	-	rs12352460	-	-	-	-	-	-	-	-	-	-	-	-	-	0.1963	-	-	-	-	-	-	-	-	-	-	-	-	-	-	-	-
rs12375700	9:111926898-111926898	A	intron_variant	MODIFIER	FRRS1L	ENSG00000260230	Transcript	ENST00000561981.2	protein_coding	-	1of4	-	-	-	-	-	-	-	rs12375700	-	-1	-	HGNC	1362	YES	-	-	-	ENSP00000477141	-	-	-	0.0907	-	-	-	-	-	-	-	-	-	-	-	-	-	-	-	-
rs12377869	9:111907803-111907803	A	intron_variant	MODIFIER	FRRS1L	ENSG00000260230	Transcript	ENST00000561981.2	protein_coding	-	3of4	-	-	-	-	-	-	-	rs12377869	-	-1	-	HGNC	1362	YES	-	-	-	ENSP00000477141	-	-	-	0.3608	-	-	-	-	-	-	-	-	-	-	-	-	-	-	-	-
rs1240421989	9:112047740-112047740	T	intron_variant	MODIFIER	EPB41L4B	ENSG00000095203	Transcript	ENST00000374557.4	protein_coding	-	1of15	-	-	-	-	-	-	-	rs1240421989	-	-1	-	HGNC	19818	-	-	-	-	ENSP00000363685	-	-	-	-	-	-	-	-	-	-	-	-	-	-	-	-	-	-	-	-
rs1240421989	9:112047740-112047740	T	intron_variant	MODIFIER	EPB41L4B	ENSG00000095203	Transcript	ENST00000374566.3	protein_coding	-	1of25	-	-	-	-	-	-	-	rs1240421989	-	-1	-	HGNC	19818	YES	-	-	-	ENSP00000363694	-	-	-	-	-	-	-	-	-	-	-	-	-	-	-	-	-	-	-	-
rs1249866765	9:111661422-111661422	A	intron_variant	MODIFIER	IKBKAP	ENSG00000070061	Transcript	ENST00000374647.5	protein_coding	-	20of36	-	-	-	-	-	-	-	rs1249866765	-	-1	-	HGNC	5959	YES	-	-	-	ENSP00000363779	-	-	-	-	-	-	-	-	-	-	-	-	-	-	-	-	-	-	-	-
rs1249866765	9:111661422-111661422	A	intron_variant	MODIFIER	IKBKAP	ENSG00000070061	Transcript	ENST00000537196.1	protein_coding	-	13of29	-	-	-	-	-	-	-	rs1249866765	-	-1	-	HGNC	5959	-	-	-	-	ENSP00000439367	-	-	-	-	-	-	-	-	-	-	-	-	-	-	-	-	-	-	-	-
rs1252108446	9:111743768-111743768	C	upstream_gene_variant	MODIFIER	CTNNAL1	ENSG00000119326	Transcript	ENST00000488130.1	processed_transcript	-	-	-	-	-	-	-	-	-	rs1252108446	4068	-1	-	HGNC	2512	-	-	-	-	-	-	-	-	-	-	-	-	-	-	-	-	-	-	-	-	-	-	-	-	-
rs1252108446	9:111743768-111743768	C	intron_variant	MODIFIER	CTNNAL1	ENSG00000119326	Transcript	ENST00000374595.4	protein_coding	-	6of18	-	-	-	-	-	-	-	rs1252108446	-	-1	-	HGNC	2512	-	-	-	-	ENSP00000363723	-	-	-	-	-	-	-	-	-	-	-	-	-	-	-	-	-	-	-	-
rs1252108446	9:111743768-111743768	C	intron_variant	MODIFIER	CTNNAL1	ENSG00000119326	Transcript	ENST00000325580.6	protein_coding	-	6of16	-	-	-	-	-	-	-	rs1252108446	-	-1	-	HGNC	2512	-	-	-	-	ENSP00000323351	-	-	-	-	-	-	-	-	-	-	-	-	-	-	-	-	-	-	-	-
rs1252108446	9:111743768-111743768	C	intron_variant	MODIFIER	CTNNAL1	ENSG00000119326	Transcript	ENST00000325551.4	protein_coding	-	6of18	-	-	-	-	-	-	-	rs1252108446	-	-1	-	HGNC	2512	YES	-	-	-	ENSP00000320434	-	-	-	-	-	-	-	-	-	-	-	-	-	-	-	-	-	-	-	-
rs12552126	9:111709628-111709628	T	intron_variant	MODIFIER	CTNNAL1	ENSG00000119326	Transcript	ENST00000325580.6	protein_coding	-	13of16	-	-	-	-	-	-	-	rs12552126	-	-1	-	HGNC	2512	-	-	-	-	ENSP00000323351	-	-	-	0.112	-	-	-	-	-	-	-	-	-	-	-	-	-	-	-	-
rs12552126	9:111709628-111709628	A	intron_variant	MODIFIER	CTNNAL1	ENSG00000119326	Transcript	ENST00000374594.1	protein_coding	-	4of7	-	-	-	-	-	-	-	rs12552126	-	-1	-	HGNC	2512	-	-	-	-	ENSP00000363722	-	-	-	-	-	-	-	-	-	-	-	-	-	-	-	-	-	-	-	-
rs12552126	9:111709628-111709628	T	intron_variant	MODIFIER	CTNNAL1	ENSG00000119326	Transcript	ENST00000374594.1	protein_coding	-	4of7	-	-	-	-	-	-	-	rs12552126	-	-1	-	HGNC	2512	-	-	-	-	ENSP00000363722	-	-	-	0.112	-	-	-	-	-	-	-	-	-	-	-	-	-	-	-	-
rs12552126	9:111709628-111709628	T	intron_variant	MODIFIER	CTNNAL1	ENSG00000119326	Transcript	ENST00000374595.4	protein_coding	-	15of18	-	-	-	-	-	-	-	rs12552126	-	-1	-	HGNC	2512	-	-	-	-	ENSP00000363723	-	-	-	0.112	-	-	-	-	-	-	-	-	-	-	-	-	-	-	-	-
rs12552126	9:111709628-111709628	T	intron_variant	MODIFIER	CTNNAL1	ENSG00000119326	Transcript	ENST00000325551.4	protein_coding	-	15of18	-	-	-	-	-	-	-	rs12552126	-	-1	-	HGNC	2512	YES	-	-	-	ENSP00000320434	-	-	-	0.112	-	-	-	-	-	-	-	-	-	-	-	-	-	-	-	-
rs12552126	9:111709628-111709628	A	intron_variant	MODIFIER	CTNNAL1	ENSG00000119326	Transcript	ENST00000325551.4	protein_coding	-	15of18	-	-	-	-	-	-	-	rs12552126	-	-1	-	HGNC	2512	YES	-	-	-	ENSP00000320434	-	-	-	-	-	-	-	-	-	-	-	-	-	-	-	-	-	-	-	-
rs12552126	9:111709628-111709628	A	intron_variant	MODIFIER	FAM206A	ENSG00000119328	Transcript	ENST00000374624.3	protein_coding	-	3of3	-	-	-	-	-	-	-	rs12552126	-	1	-	HGNC	1364	-	-	-	-	ENSP00000363754	-	-	-	-	-	-	-	-	-	-	-	-	-	-	-	-	-	-	-	-
rs12552126	9:111709628-111709628	A	intron_variant	MODIFIER	CTNNAL1	ENSG00000119326	Transcript	ENST00000325580.6	protein_coding	-	13of16	-	-	-	-	-	-	-	rs12552126	-	-1	-	HGNC	2512	-	-	-	-	ENSP00000323351	-	-	-	-	-	-	-	-	-	-	-	-	-	-	-	-	-	-	-	-
rs12552126	9:111709628-111709628	T	intron_variant	MODIFIER	FAM206A	ENSG00000119328	Transcript	ENST00000374624.3	protein_coding	-	3of3	-	-	-	-	-	-	-	rs12552126	-	1	-	HGNC	1364	-	-	-	-	ENSP00000363754	-	-	-	0.112	-	-	-	-	-	-	-	-	-	-	-	-	-	-	-	-
rs12552126	9:111709628-111709628	A	intron_variant	MODIFIER	CTNNAL1	ENSG00000119326	Transcript	ENST00000374595.4	protein_coding	-	15of18	-	-	-	-	-	-	-	rs12552126	-	-1	-	HGNC	2512	-	-	-	-	ENSP00000363723	-	-	-	-	-	-	-	-	-	-	-	-	-	-	-	-	-	-	-	-
rs12554365	9:111921976-111921976	T	intron_variant	MODIFIER	FRRS1L	ENSG00000260230	Transcript	ENST00000561981.2	protein_coding	-	1of4	-	-	-	-	-	-	-	rs12554365	-	-1	-	HGNC	1362	YES	-	-	-	ENSP00000477141	-	-	-	0.0897	-	-	-	-	-	-	-	-	-	-	-	-	-	-	-	-
rs12554670	9:111993258-111993258	A	intron_variant	MODIFIER	EPB41L4B	ENSG00000095203	Transcript	ENST00000374566.3	protein_coding	-	15of25	-	-	-	-	-	-	-	rs12554670	-	-1	-	HGNC	19818	YES	-	-	-	ENSP00000363694	-	-	-	0.4559	-	-	-	-	-	-	-	-	-	-	-	-	-	-	-	-
rs12555138	9:112039936-112039936	A	intron_variant	MODIFIER	EPB41L4B	ENSG00000095203	Transcript	ENST00000374557.4	protein_coding	-	2of15	-	-	-	-	-	-	-	rs12555138	-	-1	-	HGNC	19818	-	-	-	-	ENSP00000363685	-	-	-	0.124	-	-	-	-	-	-	-	-	-	-	-	-	-	-	-	-
rs12555138	9:112039936-112039936	C	intron_variant	MODIFIER	EPB41L4B	ENSG00000095203	Transcript	ENST00000374557.4	protein_coding	-	2of15	-	-	-	-	-	-	-	rs12555138	-	-1	-	HGNC	19818	-	-	-	-	ENSP00000363685	-	-	-	-	-	-	-	-	-	-	-	-	-	-	-	-	-	-	-	-
rs12555138	9:112039936-112039936	A	intron_variant	MODIFIER	EPB41L4B	ENSG00000095203	Transcript	ENST00000374566.3	protein_coding	-	2of25	-	-	-	-	-	-	-	rs12555138	-	-1	-	HGNC	19818	YES	-	-	-	ENSP00000363694	-	-	-	0.124	-	-	-	-	-	-	-	-	-	-	-	-	-	-	-	-
rs12555138	9:112039936-112039936	C	intron_variant	MODIFIER	EPB41L4B	ENSG00000095203	Transcript	ENST00000374566.3	protein_coding	-	2of25	-	-	-	-	-	-	-	rs12555138	-	-1	-	HGNC	19818	YES	-	-	-	ENSP00000363694	-	-	-	-	-	-	-	-	-	-	-	-	-	-	-	-	-	-	-	-
rs1260709677	9:112033349-112033356	-	regulatory_region_variant	MODIFIER	-	-	RegulatoryFeature	ENSR00001757675	enhancer	-	-	-	-	-	-	-	-	-	rs1260709677	-	-	-	-	-	-	-	-	-	-	-	-	-	-	-	-	-	-	-	-	-	-	-	-	-	-	-	-	-	-
rs1260709677	9:112033349-112033356	-	intron_variant	MODIFIER	EPB41L4B	ENSG00000095203	Transcript	ENST00000374566.3	protein_coding	-	2of25	-	-	-	-	-	-	-	rs1260709677	-	-1	-	HGNC	19818	YES	-	-	-	ENSP00000363694	-	-	-	-	-	-	-	-	-	-	-	-	-	-	-	-	-	-	-	-
rs1260709677	9:112033349-112033356	-	downstream_gene_variant	MODIFIER	AL358815.1	ENSG00000265647	Transcript	ENST00000578641.1	miRNA	-	-	-	-	-	-	-	-	-	rs1260709677	4695	1	-	Clone_based_ensembl_gene	-	YES	-	-	-	-	-	-	-	-	-	-	-	-	-	-	-	-	-	-	-	-	-	-	-	-
rs1260709677	9:112033349-112033356	-	intron_variant	MODIFIER	EPB41L4B	ENSG00000095203	Transcript	ENST00000374557.4	protein_coding	-	2of15	-	-	-	-	-	-	-	rs1260709677	-	-1	-	HGNC	19818	-	-	-	-	ENSP00000363685	-	-	-	-	-	-	-	-	-	-	-	-	-	-	-	-	-	-	-	-
rs12683697	9:111709659-111709659	T	intron_variant	MODIFIER	CTNNAL1	ENSG00000119326	Transcript	ENST00000325580.6	protein_coding	-	13of16	-	-	-	-	-	-	-	rs12683697	-	-1	-	HGNC	2512	-	-	-	-	ENSP00000323351	-	-	-	0.1989	-	-	-	-	-	-	-	-	-	-	-	-	-	-	-	-
rs12683697	9:111709659-111709659	T	intron_variant	MODIFIER	CTNNAL1	ENSG00000119326	Transcript	ENST00000325551.4	protein_coding	-	15of18	-	-	-	-	-	-	-	rs12683697	-	-1	-	HGNC	2512	YES	-	-	-	ENSP00000320434	-	-	-	0.1989	-	-	-	-	-	-	-	-	-	-	-	-	-	-	-	-
rs12683697	9:111709659-111709659	T	intron_variant	MODIFIER	CTNNAL1	ENSG00000119326	Transcript	ENST00000374595.4	protein_coding	-	15of18	-	-	-	-	-	-	-	rs12683697	-	-1	-	HGNC	2512	-	-	-	-	ENSP00000363723	-	-	-	0.1989	-	-	-	-	-	-	-	-	-	-	-	-	-	-	-	-
rs12683697	9:111709659-111709659	T	intron_variant	MODIFIER	FAM206A	ENSG00000119328	Transcript	ENST00000374624.3	protein_coding	-	3of3	-	-	-	-	-	-	-	rs12683697	-	1	-	HGNC	1364	-	-	-	-	ENSP00000363754	-	-	-	0.1989	-	-	-	-	-	-	-	-	-	-	-	-	-	-	-	-
rs12683697	9:111709659-111709659	T	intron_variant	MODIFIER	CTNNAL1	ENSG00000119326	Transcript	ENST00000374594.1	protein_coding	-	4of7	-	-	-	-	-	-	-	rs12683697	-	-1	-	HGNC	2512	-	-	-	-	ENSP00000363722	-	-	-	0.1989	-	-	-	-	-	-	-	-	-	-	-	-	-	-	-	-
rs12683988	9:111867290-111867290	C	intron_variant	MODIFIER	TMEM245	ENSG00000106771	Transcript	ENST00000374586.3	protein_coding	-	3of17	-	-	-	-	-	-	-	rs12683988	-	-1	-	HGNC	1363	YES	-	-	-	ENSP00000363714	-	-	-	0.1977	-	-	-	-	-	-	-	-	-	-	-	-	-	-	-	-
rs12683988	9:111867290-111867290	C	intron_variant,NMD_transcript_variant	MODIFIER	TMEM245	ENSG00000106771	Transcript	ENST00000491854.1	nonsense_mediated_decay	-	2of15	-	-	-	-	-	-	-	rs12683988	-	-1	-	HGNC	1363	-	-	-	-	ENSP00000417842	-	-	-	0.1977	-	-	-	-	-	-	-	-	-	-	-	-	-	-	-	-
rs12686212	9:111823994-111823994	A	intron_variant,NMD_transcript_variant	MODIFIER	TMEM245	ENSG00000106771	Transcript	ENST00000491854.1	nonsense_mediated_decay	-	8of15	-	-	-	-	-	-	-	rs12686212	-	-1	-	HGNC	1363	-	-	-	-	ENSP00000417842	-	-	-	0.1955	-	-	-	-	-	-	-	-	-	-	-	-	-	-	-	-
rs12686212	9:111823994-111823994	A	intron_variant	MODIFIER	TMEM245	ENSG00000106771	Transcript	ENST00000374586.3	protein_coding	-	10of17	-	-	-	-	-	-	-	rs12686212	-	-1	-	HGNC	1363	YES	-	-	-	ENSP00000363714	-	-	-	0.1955	-	-	-	-	-	-	-	-	-	-	-	-	-	-	-	-
rs12686212	9:111823994-111823994	A	intron_variant	MODIFIER	TMEM245	ENSG00000106771	Transcript	ENST00000413712.2	protein_coding	-	4of11	-	-	-	-	-	-	-	rs12686212	-	-1	cds_start_NF	HGNC	1363	-	-	-	-	ENSP00000394798	-	-	-	0.1955	-	-	-	-	-	-	-	-	-	-	-	-	-	-	-	-
rs12686214	9:111824040-111824040	A	intron_variant,NMD_transcript_variant	MODIFIER	TMEM245	ENSG00000106771	Transcript	ENST00000491854.1	nonsense_mediated_decay	-	8of15	-	-	-	-	-	-	-	rs12686214	-	-1	-	HGNC	1363	-	-	-	-	ENSP00000417842	-	-	-	0.1967	-	-	-	-	-	-	-	-	-	-	-	-	-	-	-	-
rs12686214	9:111824040-111824040	A	intron_variant	MODIFIER	TMEM245	ENSG00000106771	Transcript	ENST00000413712.2	protein_coding	-	4of11	-	-	-	-	-	-	-	rs12686214	-	-1	cds_start_NF	HGNC	1363	-	-	-	-	ENSP00000394798	-	-	-	0.1967	-	-	-	-	-	-	-	-	-	-	-	-	-	-	-	-
rs12686214	9:111824040-111824040	A	intron_variant	MODIFIER	TMEM245	ENSG00000106771	Transcript	ENST00000374586.3	protein_coding	-	10of17	-	-	-	-	-	-	-	rs12686214	-	-1	-	HGNC	1363	YES	-	-	-	ENSP00000363714	-	-	-	0.1967	-	-	-	-	-	-	-	-	-	-	-	-	-	-	-	-
rs12686767	9:111791992-111791992	C	intron_variant	MODIFIER	TMEM245	ENSG00000106771	Transcript	ENST00000413712.2	protein_coding	-	11of11	-	-	-	-	-	-	-	rs12686767	-	-1	cds_start_NF	HGNC	1363	-	-	-	-	ENSP00000394798	-	-	-	0.1082	-	-	-	-	-	-	-	-	-	-	-	-	-	-	-	-
rs12686767	9:111791992-111791992	C	intron_variant	MODIFIER	TMEM245	ENSG00000106771	Transcript	ENST00000374586.3	protein_coding	-	17of17	-	-	-	-	-	-	-	rs12686767	-	-1	-	HGNC	1363	YES	-	-	-	ENSP00000363714	-	-	-	0.1082	-	-	-	-	-	-	-	-	-	-	-	-	-	-	-	-
rs12686767	9:111791992-111791992	C	intron_variant,non_coding_transcript_variant	MODIFIER	TMEM245	ENSG00000106771	Transcript	ENST00000472207.1	retained_intron	-	3of3	-	-	-	-	-	-	-	rs12686767	-	-1	-	HGNC	1363	-	-	-	-	-	-	-	-	0.1082	-	-	-	-	-	-	-	-	-	-	-	-	-	-	-	-
rs12686767	9:111791992-111791992	C	intron_variant,NMD_transcript_variant	MODIFIER	TMEM245	ENSG00000106771	Transcript	ENST00000491854.1	nonsense_mediated_decay	-	15of15	-	-	-	-	-	-	-	rs12686767	-	-1	-	HGNC	1363	-	-	-	-	ENSP00000417842	-	-	-	0.1082	-	-	-	-	-	-	-	-	-	-	-	-	-	-	-	-
rs1273469576	9:112028244-112028248	-	intron_variant	MODIFIER	EPB41L4B	ENSG00000095203	Transcript	ENST00000374557.4	protein_coding	-	4of15	-	-	-	-	-	-	-	rs1273469576	-	-1	-	HGNC	19818	-	-	-	-	ENSP00000363685	-	-	-	-	-	-	-	-	-	-	-	-	-	-	-	-	-	-	-	-
rs1273469576	9:112028244-112028248	-	intron_variant	MODIFIER	EPB41L4B	ENSG00000095203	Transcript	ENST00000374566.3	protein_coding	-	4of25	-	-	-	-	-	-	-	rs1273469576	-	-1	-	HGNC	19818	YES	-	-	-	ENSP00000363694	-	-	-	-	-	-	-	-	-	-	-	-	-	-	-	-	-	-	-	-
rs1273469576	9:112028244-112028248	-	upstream_gene_variant	MODIFIER	AL358815.1	ENSG00000265647	Transcript	ENST00000578641.1	miRNA	-	-	-	-	-	-	-	-	-	rs1273469576	309	1	-	Clone_based_ensembl_gene	-	YES	-	-	-	-	-	-	-	-	-	-	-	-	-	-	-	-	-	-	-	-	-	-	-	-
rs1280219524	9:111844929-111844930	-	intron_variant	MODIFIER	TMEM245	ENSG00000106771	Transcript	ENST00000374586.3	protein_coding	-	7of17	-	-	-	-	-	-	-	rs1280219524	-	-1	-	HGNC	1363	YES	-	-	-	ENSP00000363714	-	-	-	-	-	-	-	-	-	-	-	-	-	-	-	-	-	-	-	-
rs1280219524	9:111844929-111844930	-	intron_variant	MODIFIER	TMEM245	ENSG00000106771	Transcript	ENST00000413712.2	protein_coding	-	1of11	-	-	-	-	-	-	-	rs1280219524	-	-1	cds_start_NF	HGNC	1363	-	-	-	-	ENSP00000394798	-	-	-	-	-	-	-	-	-	-	-	-	-	-	-	-	-	-	-	-
rs1280219524	9:111844929-111844930	-	intron_variant,NMD_transcript_variant	MODIFIER	TMEM245	ENSG00000106771	Transcript	ENST00000491854.1	nonsense_mediated_decay	-	5of15	-	-	-	-	-	-	-	rs1280219524	-	-1	-	HGNC	1363	-	-	-	-	ENSP00000417842	-	-	-	-	-	-	-	-	-	-	-	-	-	-	-	-	-	-	-	-
rs13296451	9:111815917-111815917	C	intron_variant	MODIFIER	TMEM245	ENSG00000106771	Transcript	ENST00000413712.2	protein_coding	-	6of11	-	-	-	-	-	-	-	rs13296451	-	-1	cds_start_NF	HGNC	1363	-	-	-	-	ENSP00000394798	-	-	-	0.2159	-	-	-	-	-	-	-	-	-	-	-	-	-	-	-	-
rs13296451	9:111815917-111815917	T	intron_variant	MODIFIER	TMEM245	ENSG00000106771	Transcript	ENST00000374586.3	protein_coding	-	12of17	-	-	-	-	-	-	-	rs13296451	-	-1	-	HGNC	1363	YES	-	-	-	ENSP00000363714	-	-	-	-	-	-	-	-	-	-	-	-	-	-	-	-	-	-	-	-
rs13296451	9:111815917-111815917	T	intron_variant,NMD_transcript_variant	MODIFIER	TMEM245	ENSG00000106771	Transcript	ENST00000491854.1	nonsense_mediated_decay	-	10of15	-	-	-	-	-	-	-	rs13296451	-	-1	-	HGNC	1363	-	-	-	-	ENSP00000417842	-	-	-	-	-	-	-	-	-	-	-	-	-	-	-	-	-	-	-	-
rs13296451	9:111815917-111815917	T	intron_variant	MODIFIER	TMEM245	ENSG00000106771	Transcript	ENST00000413712.2	protein_coding	-	6of11	-	-	-	-	-	-	-	rs13296451	-	-1	cds_start_NF	HGNC	1363	-	-	-	-	ENSP00000394798	-	-	-	-	-	-	-	-	-	-	-	-	-	-	-	-	-	-	-	-
rs13296451	9:111815917-111815917	C	intron_variant	MODIFIER	TMEM245	ENSG00000106771	Transcript	ENST00000374586.3	protein_coding	-	12of17	-	-	-	-	-	-	-	rs13296451	-	-1	-	HGNC	1363	YES	-	-	-	ENSP00000363714	-	-	-	0.2159	-	-	-	-	-	-	-	-	-	-	-	-	-	-	-	-
rs13296451	9:111815917-111815917	C	intron_variant,NMD_transcript_variant	MODIFIER	TMEM245	ENSG00000106771	Transcript	ENST00000491854.1	nonsense_mediated_decay	-	10of15	-	-	-	-	-	-	-	rs13296451	-	-1	-	HGNC	1363	-	-	-	-	ENSP00000417842	-	-	-	0.2159	-	-	-	-	-	-	-	-	-	-	-	-	-	-	-	-
rs1331445105	9:111727122-111727122	TTTTTTTT	intron_variant	MODIFIER	CTNNAL1	ENSG00000119326	Transcript	ENST00000325551.4	protein_coding	-	11of18	-	-	-	-	-	-	-	rs1331445105	-	-1	-	HGNC	2512	YES	-	-	-	ENSP00000320434	-	-	-	-	-	-	-	-	-	-	-	-	-	-	-	-	-	-	-	-
rs1331445105	9:111727122-111727122	TTTTTTTT	intron_variant	MODIFIER	CTNNAL1	ENSG00000119326	Transcript	ENST00000325580.6	protein_coding	-	9of16	-	-	-	-	-	-	-	rs1331445105	-	-1	-	HGNC	2512	-	-	-	-	ENSP00000323351	-	-	-	-	-	-	-	-	-	-	-	-	-	-	-	-	-	-	-	-
rs1331445105	9:111727122-111727122	TTTTTTTT	upstream_gene_variant	MODIFIER	CTNNAL1	ENSG00000119326	Transcript	ENST00000374594.1	protein_coding	-	-	-	-	-	-	-	-	-	rs1331445105	1287	-1	-	HGNC	2512	-	-	-	-	ENSP00000363722	-	-	-	-	-	-	-	-	-	-	-	-	-	-	-	-	-	-	-	-
rs1331445105	9:111727122-111727122	TTTTTTTT	intron_variant	MODIFIER	CTNNAL1	ENSG00000119326	Transcript	ENST00000374595.4	protein_coding	-	11of18	-	-	-	-	-	-	-	rs1331445105	-	-1	-	HGNC	2512	-	-	-	-	ENSP00000363723	-	-	-	-	-	-	-	-	-	-	-	-	-	-	-	-	-	-	-	-
rs1341214	9:111772918-111772918	C	downstream_gene_variant	MODIFIER	TMEM245	ENSG00000106771	Transcript	ENST00000374586.3	protein_coding	-	-	-	-	-	-	-	-	-	rs1341214	4514	-1	-	HGNC	1363	YES	-	-	-	ENSP00000363714	-	-	-	-	-	-	-	-	-	-	-	-	-	-	-	-	-	-	-	-
rs1341214	9:111772918-111772918	C	intron_variant	MODIFIER	CTNNAL1	ENSG00000119326	Transcript	ENST00000325580.6	protein_coding	-	1of16	-	-	-	-	-	-	-	rs1341214	-	-1	-	HGNC	2512	-	-	-	-	ENSP00000323351	-	-	-	-	-	-	-	-	-	-	-	-	-	-	-	-	-	-	-	-
rs1341214	9:111772918-111772918	C	intron_variant	MODIFIER	CTNNAL1	ENSG00000119326	Transcript	ENST00000325551.4	protein_coding	-	1of18	-	-	-	-	-	-	-	rs1341214	-	-1	-	HGNC	2512	YES	-	-	-	ENSP00000320434	-	-	-	-	-	-	-	-	-	-	-	-	-	-	-	-	-	-	-	-
rs1341214	9:111772918-111772918	T	downstream_gene_variant	MODIFIER	TMEM245	ENSG00000106771	Transcript	ENST00000374586.3	protein_coding	-	-	-	-	-	-	-	-	-	rs1341214	4514	-1	-	HGNC	1363	YES	-	-	-	ENSP00000363714	-	-	-	0.4565	-	-	-	-	-	-	-	-	-	-	-	-	-	-	-	-
rs1341214	9:111772918-111772918	C	intron_variant	MODIFIER	CTNNAL1	ENSG00000119326	Transcript	ENST00000374595.4	protein_coding	-	1of18	-	-	-	-	-	-	-	rs1341214	-	-1	-	HGNC	2512	-	-	-	-	ENSP00000363723	-	-	-	-	-	-	-	-	-	-	-	-	-	-	-	-	-	-	-	-
rs1341214	9:111772918-111772918	T	intron_variant	MODIFIER	CTNNAL1	ENSG00000119326	Transcript	ENST00000325551.4	protein_coding	-	1of18	-	-	-	-	-	-	-	rs1341214	-	-1	-	HGNC	2512	YES	-	-	-	ENSP00000320434	-	-	-	0.4565	-	-	-	-	-	-	-	-	-	-	-	-	-	-	-	-
rs1341214	9:111772918-111772918	C	intron_variant	MODIFIER	CTNNAL1	ENSG00000119326	Transcript	ENST00000374593.4	protein_coding	-	1of3	-	-	-	-	-	-	-	rs1341214	-	-1	-	HGNC	2512	-	-	-	-	ENSP00000363721	-	-	-	-	-	-	-	-	-	-	-	-	-	-	-	-	-	-	-	-
rs1341214	9:111772918-111772918	T	intron_variant	MODIFIER	CTNNAL1	ENSG00000119326	Transcript	ENST00000325580.6	protein_coding	-	1of16	-	-	-	-	-	-	-	rs1341214	-	-1	-	HGNC	2512	-	-	-	-	ENSP00000323351	-	-	-	0.4565	-	-	-	-	-	-	-	-	-	-	-	-	-	-	-	-
rs1341214	9:111772918-111772918	T	intron_variant	MODIFIER	CTNNAL1	ENSG00000119326	Transcript	ENST00000374595.4	protein_coding	-	1of18	-	-	-	-	-	-	-	rs1341214	-	-1	-	HGNC	2512	-	-	-	-	ENSP00000363723	-	-	-	0.4565	-	-	-	-	-	-	-	-	-	-	-	-	-	-	-	-
rs1341214	9:111772918-111772918	T	intron_variant	MODIFIER	CTNNAL1	ENSG00000119326	Transcript	ENST00000374593.4	protein_coding	-	1of3	-	-	-	-	-	-	-	rs1341214	-	-1	-	HGNC	2512	-	-	-	-	ENSP00000363721	-	-	-	0.4565	-	-	-	-	-	-	-	-	-	-	-	-	-	-	-	-
rs1341215	9:111662350-111662350	A	intron_variant	MODIFIER	IKBKAP	ENSG00000070061	Transcript	ENST00000537196.1	protein_coding	-	12of29	-	-	-	-	-	-	-	rs1341215	-	-1	-	HGNC	5959	-	-	-	-	ENSP00000439367	-	-	-	0.1915	-	-	-	-	-	-	-	-	-	-	-	1	30595370	-	-	-
rs1341215	9:111662350-111662350	A	intron_variant	MODIFIER	IKBKAP	ENSG00000070061	Transcript	ENST00000374647.5	protein_coding	-	19of36	-	-	-	-	-	-	-	rs1341215	-	-1	-	HGNC	5959	YES	-	-	-	ENSP00000363779	-	-	-	0.1915	-	-	-	-	-	-	-	-	-	-	-	1	30595370	-	-	-
rs1341216	9:111662726-111662726	T	intron_variant	MODIFIER	IKBKAP	ENSG00000070061	Transcript	ENST00000374647.5	protein_coding	-	18of36	-	-	-	-	-	-	-	rs1341216	-	-1	-	HGNC	5959	YES	-	-	-	ENSP00000363779	-	-	-	0.1735	-	-	-	-	-	-	-	-	-	-	-	-	-	-	-	-
rs1341216	9:111662726-111662726	T	intron_variant	MODIFIER	IKBKAP	ENSG00000070061	Transcript	ENST00000537196.1	protein_coding	-	11of29	-	-	-	-	-	-	-	rs1341216	-	-1	-	HGNC	5959	-	-	-	-	ENSP00000439367	-	-	-	0.1735	-	-	-	-	-	-	-	-	-	-	-	-	-	-	-	-
rs1341217	9:111662727-111662727	T	intron_variant	MODIFIER	IKBKAP	ENSG00000070061	Transcript	ENST00000537196.1	protein_coding	-	11of29	-	-	-	-	-	-	-	rs1341217	-	-1	-	HGNC	5959	-	-	-	-	ENSP00000439367	-	-	-	-	-	-	-	-	-	-	-	-	-	-	-	-	-	-	-	-
rs1341217	9:111662727-111662727	A	intron_variant	MODIFIER	IKBKAP	ENSG00000070061	Transcript	ENST00000537196.1	protein_coding	-	11of29	-	-	-	-	-	-	-	rs1341217	-	-1	-	HGNC	5959	-	-	-	-	ENSP00000439367	-	-	-	0.2961	-	-	-	-	-	-	-	-	-	-	-	-	-	-	-	-
rs1341217	9:111662727-111662727	A	intron_variant	MODIFIER	IKBKAP	ENSG00000070061	Transcript	ENST00000374647.5	protein_coding	-	18of36	-	-	-	-	-	-	-	rs1341217	-	-1	-	HGNC	5959	YES	-	-	-	ENSP00000363779	-	-	-	0.2961	-	-	-	-	-	-	-	-	-	-	-	-	-	-	-	-
rs1341217	9:111662727-111662727	T	intron_variant	MODIFIER	IKBKAP	ENSG00000070061	Transcript	ENST00000374647.5	protein_coding	-	18of36	-	-	-	-	-	-	-	rs1341217	-	-1	-	HGNC	5959	YES	-	-	-	ENSP00000363779	-	-	-	-	-	-	-	-	-	-	-	-	-	-	-	-	-	-	-	-
rs1341460573	9:111835960-111835964	ATA	intron_variant	MODIFIER	TMEM245	ENSG00000106771	Transcript	ENST00000374586.3	protein_coding	-	8of17	-	-	-	-	-	-	-	rs1341460573	-	-1	-	HGNC	1363	YES	-	-	-	ENSP00000363714	-	-	-	-	-	-	-	-	-	-	-	-	-	-	-	-	-	-	-	-
rs1341460573	9:111835960-111835964	ATA	intron_variant	MODIFIER	TMEM245	ENSG00000106771	Transcript	ENST00000413712.2	protein_coding	-	2of11	-	-	-	-	-	-	-	rs1341460573	-	-1	cds_start_NF	HGNC	1363	-	-	-	-	ENSP00000394798	-	-	-	-	-	-	-	-	-	-	-	-	-	-	-	-	-	-	-	-
rs1341460573	9:111835960-111835964	ATA	intron_variant,NMD_transcript_variant	MODIFIER	TMEM245	ENSG00000106771	Transcript	ENST00000491854.1	nonsense_mediated_decay	-	6of15	-	-	-	-	-	-	-	rs1341460573	-	-1	-	HGNC	1363	-	-	-	-	ENSP00000417842	-	-	-	-	-	-	-	-	-	-	-	-	-	-	-	-	-	-	-	-
rs1352344077	9:111661421-111661422	-	intron_variant	MODIFIER	IKBKAP	ENSG00000070061	Transcript	ENST00000374647.5	protein_coding	-	20of36	-	-	-	-	-	-	-	rs1352344077	-	-1	-	HGNC	5959	YES	-	-	-	ENSP00000363779	-	-	-	-	-	-	-	-	-	-	-	-	-	-	-	-	-	-	-	-
rs1352344077	9:111661421-111661422	-	intron_variant	MODIFIER	IKBKAP	ENSG00000070061	Transcript	ENST00000537196.1	protein_coding	-	13of29	-	-	-	-	-	-	-	rs1352344077	-	-1	-	HGNC	5959	-	-	-	-	ENSP00000439367	-	-	-	-	-	-	-	-	-	-	-	-	-	-	-	-	-	-	-	-
rs1356798527	9:111758245-111758245	GG	intron_variant	MODIFIER	CTNNAL1	ENSG00000119326	Transcript	ENST00000374593.4	protein_coding	-	2of3	-	-	-	-	-	-	-	rs1356798527	-	-1	-	HGNC	2512	-	-	-	-	ENSP00000363721	-	-	-	-	-	-	-	-	-	-	-	-	-	-	-	-	-	-	-	-
rs1356798527	9:111758245-111758245	GG	intron_variant	MODIFIER	CTNNAL1	ENSG00000119326	Transcript	ENST00000374595.4	protein_coding	-	2of18	-	-	-	-	-	-	-	rs1356798527	-	-1	-	HGNC	2512	-	-	-	-	ENSP00000363723	-	-	-	-	-	-	-	-	-	-	-	-	-	-	-	-	-	-	-	-
rs1356798527	9:111758245-111758245	GG	intron_variant	MODIFIER	CTNNAL1	ENSG00000119326	Transcript	ENST00000325551.4	protein_coding	-	2of18	-	-	-	-	-	-	-	rs1356798527	-	-1	-	HGNC	2512	YES	-	-	-	ENSP00000320434	-	-	-	-	-	-	-	-	-	-	-	-	-	-	-	-	-	-	-	-
rs1356798527	9:111758245-111758245	GG	intron_variant	MODIFIER	CTNNAL1	ENSG00000119326	Transcript	ENST00000325580.6	protein_coding	-	2of16	-	-	-	-	-	-	-	rs1356798527	-	-1	-	HGNC	2512	-	-	-	-	ENSP00000323351	-	-	-	-	-	-	-	-	-	-	-	-	-	-	-	-	-	-	-	-
rs1356798527	9:111758245-111758245	GG	upstream_gene_variant	MODIFIER	RNA5-8SP3	ENSG00000201227	Transcript	ENST00000364357.1	rRNA	-	-	-	-	-	-	-	-	-	rs1356798527	3396	-1	-	HGNC	41957	YES	-	-	-	-	-	-	-	-	-	-	-	-	-	-	-	-	-	-	-	-	-	-	-	-
rs1356798527	9:111758245-111758245	GG	regulatory_region_variant	MODIFIER	-	-	RegulatoryFeature	ENSR00001461707	promoter_flanking_region	-	-	-	-	-	-	-	-	-	rs1356798527	-	-	-	-	-	-	-	-	-	-	-	-	-	-	-	-	-	-	-	-	-	-	-	-	-	-	-	-	-	-
rs1361398	9:111859323-111859323	G	intron_variant,NMD_transcript_variant	MODIFIER	TMEM245	ENSG00000106771	Transcript	ENST00000491854.1	nonsense_mediated_decay	-	2of15	-	-	-	-	-	-	-	rs1361398	-	-1	-	HGNC	1363	-	-	-	-	ENSP00000417842	-	-	-	0.108	-	-	-	-	-	-	-	-	-	-	-	-	-	-	-	-
rs1361398	9:111859323-111859323	C	intron_variant,NMD_transcript_variant	MODIFIER	TMEM245	ENSG00000106771	Transcript	ENST00000491854.1	nonsense_mediated_decay	-	2of15	-	-	-	-	-	-	-	rs1361398	-	-1	-	HGNC	1363	-	-	-	-	ENSP00000417842	-	-	-	-	-	-	-	-	-	-	-	-	-	-	-	-	-	-	-	-
rs1361398	9:111859323-111859323	C	regulatory_region_variant	MODIFIER	-	-	RegulatoryFeature	ENSR00001757658	promoter_flanking_region	-	-	-	-	-	-	-	-	-	rs1361398	-	-	-	-	-	-	-	-	-	-	-	-	-	-	-	-	-	-	-	-	-	-	-	-	-	-	-	-	-	-
rs1361398	9:111859323-111859323	G	regulatory_region_variant	MODIFIER	-	-	RegulatoryFeature	ENSR00001757658	promoter_flanking_region	-	-	-	-	-	-	-	-	-	rs1361398	-	-	-	-	-	-	-	-	-	-	-	-	-	0.108	-	-	-	-	-	-	-	-	-	-	-	-	-	-	-	-
rs1361398	9:111859323-111859323	G	intron_variant	MODIFIER	TMEM245	ENSG00000106771	Transcript	ENST00000374586.3	protein_coding	-	3of17	-	-	-	-	-	-	-	rs1361398	-	-1	-	HGNC	1363	YES	-	-	-	ENSP00000363714	-	-	-	0.108	-	-	-	-	-	-	-	-	-	-	-	-	-	-	-	-
rs1361398	9:111859323-111859323	C	intron_variant	MODIFIER	TMEM245	ENSG00000106771	Transcript	ENST00000374586.3	protein_coding	-	3of17	-	-	-	-	-	-	-	rs1361398	-	-1	-	HGNC	1363	YES	-	-	-	ENSP00000363714	-	-	-	-	-	-	-	-	-	-	-	-	-	-	-	-	-	-	-	-
rs1379347150	9:111941272-111941272	T	intron_variant	MODIFIER	EPB41L4B	ENSG00000095203	Transcript	ENST00000374566.3	protein_coding	-	24of25	-	-	-	-	-	-	-	rs1379347150	-	-1	-	HGNC	19818	YES	-	-	-	ENSP00000363694	-	-	-	-	-	-	-	-	-	-	-	-	-	-	-	-	-	-	-	-
rs1398615158	9:111994204-111994204	A	intron_variant	MODIFIER	EPB41L4B	ENSG00000095203	Transcript	ENST00000374566.3	protein_coding	-	15of25	-	-	-	-	-	-	-	rs1398615158	-	-1	-	HGNC	19818	YES	-	-	-	ENSP00000363694	-	-	-	-	-	-	-	-	-	-	-	-	-	-	-	-	-	-	-	-
rs1405308046	9:112051175-112051175	A	intron_variant	MODIFIER	EPB41L4B	ENSG00000095203	Transcript	ENST00000374557.4	protein_coding	-	1of15	-	-	-	-	-	-	-	rs1405308046	-	-1	-	HGNC	19818	-	-	-	-	ENSP00000363685	-	-	-	-	-	-	-	-	-	-	-	-	-	-	-	-	-	-	-	-
rs1405308046	9:112051175-112051175	A	intron_variant	MODIFIER	EPB41L4B	ENSG00000095203	Transcript	ENST00000374566.3	protein_coding	-	1of25	-	-	-	-	-	-	-	rs1405308046	-	-1	-	HGNC	19818	YES	-	-	-	ENSP00000363694	-	-	-	-	-	-	-	-	-	-	-	-	-	-	-	-	-	-	-	-
rs140839022	9:111692894-111692894	T	upstream_gene_variant	MODIFIER	FAM206A	ENSG00000119328	Transcript	ENST00000445175.1	protein_coding	-	-	-	-	-	-	-	-	-	rs140839022	3926	1	cds_start_NF,cds_end_NF	HGNC	1364	-	-	-	-	ENSP00000398018	-	-	-	0.1088	-	-	-	-	-	-	-	-	-	-	-	-	-	-	-	-
rs140839022	9:111692894-111692894	G	upstream_gene_variant	MODIFIER	FAM206A	ENSG00000119328	Transcript	ENST00000466200.1	processed_transcript	-	-	-	-	-	-	-	-	-	rs140839022	3829	1	-	HGNC	1364	-	-	-	-	-	-	-	-	-	-	-	-	-	-	-	-	-	-	-	-	-	-	-	-	-
rs140839022	9:111692894-111692894	G	upstream_gene_variant	MODIFIER	FAM206A	ENSG00000119328	Transcript	ENST00000445175.1	protein_coding	-	-	-	-	-	-	-	-	-	rs140839022	3926	1	cds_start_NF,cds_end_NF	HGNC	1364	-	-	-	-	ENSP00000398018	-	-	-	-	-	-	-	-	-	-	-	-	-	-	-	-	-	-	-	-
rs140839022	9:111692894-111692894	T	upstream_gene_variant	MODIFIER	FAM206A	ENSG00000119328	Transcript	ENST00000466200.1	processed_transcript	-	-	-	-	-	-	-	-	-	rs140839022	3829	1	-	HGNC	1364	-	-	-	-	-	-	-	-	0.1088	-	-	-	-	-	-	-	-	-	-	-	-	-	-	-	-
rs140839022	9:111692894-111692894	G	intron_variant	MODIFIER	IKBKAP	ENSG00000070061	Transcript	ENST00000537196.1	protein_coding	-	1of29	-	-	-	-	-	-	-	rs140839022	-	-1	-	HGNC	5959	-	-	-	-	ENSP00000439367	-	-	-	-	-	-	-	-	-	-	-	-	-	-	-	-	-	-	-	-
rs140839022	9:111692894-111692894	G	intron_variant	MODIFIER	IKBKAP	ENSG00000070061	Transcript	ENST00000374647.5	protein_coding	-	2of36	-	-	-	-	-	-	-	rs140839022	-	-1	-	HGNC	5959	YES	-	-	-	ENSP00000363779	-	-	-	-	-	-	-	-	-	-	-	-	-	-	-	-	-	-	-	-
rs140839022	9:111692894-111692894	T	intron_variant	MODIFIER	IKBKAP	ENSG00000070061	Transcript	ENST00000537196.1	protein_coding	-	1of29	-	-	-	-	-	-	-	rs140839022	-	-1	-	HGNC	5959	-	-	-	-	ENSP00000439367	-	-	-	0.1088	-	-	-	-	-	-	-	-	-	-	-	-	-	-	-	-
rs140839022	9:111692894-111692894	T	intron_variant	MODIFIER	IKBKAP	ENSG00000070061	Transcript	ENST00000374647.5	protein_coding	-	2of36	-	-	-	-	-	-	-	rs140839022	-	-1	-	HGNC	5959	YES	-	-	-	ENSP00000363779	-	-	-	0.1088	-	-	-	-	-	-	-	-	-	-	-	-	-	-	-	-
rs140839022	9:111692894-111692894	T	upstream_gene_variant	MODIFIER	FAM206A	ENSG00000119328	Transcript	ENST00000374624.3	protein_coding	-	-	-	-	-	-	-	-	-	rs140839022	3873	1	-	HGNC	1364	-	-	-	-	ENSP00000363754	-	-	-	0.1088	-	-	-	-	-	-	-	-	-	-	-	-	-	-	-	-
rs140839022	9:111692894-111692894	G	upstream_gene_variant	MODIFIER	FAM206A	ENSG00000119328	Transcript	ENST00000322940.6	protein_coding	-	-	-	-	-	-	-	-	-	rs140839022	3567	1	-	HGNC	1364	YES	-	-	-	ENSP00000363753	-	-	-	-	-	-	-	-	-	-	-	-	-	-	-	-	-	-	-	-
rs140839022	9:111692894-111692894	G	upstream_gene_variant	MODIFIER	FAM206A	ENSG00000119328	Transcript	ENST00000374624.3	protein_coding	-	-	-	-	-	-	-	-	-	rs140839022	3873	1	-	HGNC	1364	-	-	-	-	ENSP00000363754	-	-	-	-	-	-	-	-	-	-	-	-	-	-	-	-	-	-	-	-
rs140839022	9:111692894-111692894	T	upstream_gene_variant	MODIFIER	FAM206A	ENSG00000119328	Transcript	ENST00000322940.6	protein_coding	-	-	-	-	-	-	-	-	-	rs140839022	3567	1	-	HGNC	1364	YES	-	-	-	ENSP00000363753	-	-	-	0.1088	-	-	-	-	-	-	-	-	-	-	-	-	-	-	-	-
rs1412992	9:111783771-111783771	T	intron_variant,NMD_transcript_variant	MODIFIER	TMEM245	ENSG00000106771	Transcript	ENST00000491854.1	nonsense_mediated_decay	-	15of15	-	-	-	-	-	-	-	rs1412992	-	-1	-	HGNC	1363	-	-	-	-	ENSP00000417842	-	-	-	0.4651	-	-	-	-	-	-	-	-	-	-	-	-	-	-	-	-
rs1412992	9:111783771-111783771	T	intron_variant	MODIFIER	TMEM245	ENSG00000106771	Transcript	ENST00000413712.2	protein_coding	-	11of11	-	-	-	-	-	-	-	rs1412992	-	-1	cds_start_NF	HGNC	1363	-	-	-	-	ENSP00000394798	-	-	-	0.4651	-	-	-	-	-	-	-	-	-	-	-	-	-	-	-	-
rs1412992	9:111783771-111783771	T	intron_variant,non_coding_transcript_variant	MODIFIER	TMEM245	ENSG00000106771	Transcript	ENST00000472207.1	retained_intron	-	3of3	-	-	-	-	-	-	-	rs1412992	-	-1	-	HGNC	1363	-	-	-	-	-	-	-	-	0.4651	-	-	-	-	-	-	-	-	-	-	-	-	-	-	-	-
rs1412992	9:111783771-111783771	T	intron_variant	MODIFIER	TMEM245	ENSG00000106771	Transcript	ENST00000374586.3	protein_coding	-	17of17	-	-	-	-	-	-	-	rs1412992	-	-1	-	HGNC	1363	YES	-	-	-	ENSP00000363714	-	-	-	0.4651	-	-	-	-	-	-	-	-	-	-	-	-	-	-	-	-
rs1417713	9:111680865-111680865	A	intron_variant	MODIFIER	IKBKAP	ENSG00000070061	Transcript	ENST00000537196.1	protein_coding	-	1of29	-	-	-	-	-	-	-	rs1417713	-	-1	-	HGNC	5959	-	-	-	-	ENSP00000439367	-	-	-	-	-	-	-	-	-	-	-	-	-	-	-	-	-	-	-	-
rs1417713	9:111680865-111680865	C	intron_variant	MODIFIER	IKBKAP	ENSG00000070061	Transcript	ENST00000537196.1	protein_coding	-	1of29	-	-	-	-	-	-	-	rs1417713	-	-1	-	HGNC	5959	-	-	-	-	ENSP00000439367	-	-	-	-	-	-	-	-	-	-	-	-	-	-	-	-	-	-	-	-
rs1417713	9:111680865-111680865	C	intron_variant	MODIFIER	IKBKAP	ENSG00000070061	Transcript	ENST00000374647.5	protein_coding	-	8of36	-	-	-	-	-	-	-	rs1417713	-	-1	-	HGNC	5959	YES	-	-	-	ENSP00000363779	-	-	-	-	-	-	-	-	-	-	-	-	-	-	-	-	-	-	-	-
rs1417713	9:111680865-111680865	A	intron_variant	MODIFIER	IKBKAP	ENSG00000070061	Transcript	ENST00000374647.5	protein_coding	-	8of36	-	-	-	-	-	-	-	rs1417713	-	-1	-	HGNC	5959	YES	-	-	-	ENSP00000363779	-	-	-	-	-	-	-	-	-	-	-	-	-	-	-	-	-	-	-	-
rs1450904918	9:111879398-111879402	TTTTT	intron_variant	MODIFIER	TMEM245	ENSG00000106771	Transcript	ENST00000374586.3	protein_coding	-	1of17	-	-	-	-	-	-	-	rs916425478	-	-1	-	HGNC	1363	YES	-	-	-	ENSP00000363714	-	-	-	-	-	-	-	-	-	-	-	-	-	-	-	-	-	-	-	-
rs1450904918	9:111879398-111879402	TTTTTT	intron_variant	MODIFIER	TMEM245	ENSG00000106771	Transcript	ENST00000374586.3	protein_coding	-	1of17	-	-	-	-	-	-	-	rs916425478	-	-1	-	HGNC	1363	YES	-	-	-	ENSP00000363714	-	-	-	-	-	-	-	-	-	-	-	-	-	-	-	-	-	-	-	-
rs1450904918	9:111879398-111879402	TTTTTTTT	intron_variant	MODIFIER	TMEM245	ENSG00000106771	Transcript	ENST00000374586.3	protein_coding	-	1of17	-	-	-	-	-	-	-	rs916425478	-	-1	-	HGNC	1363	YES	-	-	-	ENSP00000363714	-	-	-	-	-	-	-	-	-	-	-	-	-	-	-	-	-	-	-	-
rs1450904918	9:111879398-111879402	TTTTTTTTTT	intron_variant	MODIFIER	TMEM245	ENSG00000106771	Transcript	ENST00000374586.3	protein_coding	-	1of17	-	-	-	-	-	-	-	rs916425478	-	-1	-	HGNC	1363	YES	-	-	-	ENSP00000363714	-	-	-	-	-	-	-	-	-	-	-	-	-	-	-	-	-	-	-	-
rs1460040071	9:111677353-111677354	TTT	intron_variant	MODIFIER	IKBKAP	ENSG00000070061	Transcript	ENST00000374647.5	protein_coding	-	10of36	-	-	-	-	-	-	-	rs1460040071	-	-1	-	HGNC	5959	YES	-	-	-	ENSP00000363779	-	-	-	-	-	-	-	-	-	-	-	-	-	-	-	-	-	-	-	-
rs1460040071	9:111677353-111677354	TTT	intron_variant	MODIFIER	IKBKAP	ENSG00000070061	Transcript	ENST00000537196.1	protein_coding	-	3of29	-	-	-	-	-	-	-	rs1460040071	-	-1	-	HGNC	5959	-	-	-	-	ENSP00000439367	-	-	-	-	-	-	-	-	-	-	-	-	-	-	-	-	-	-	-	-
rs1467242	9:111913454-111913454	G	intron_variant	MODIFIER	FRRS1L	ENSG00000260230	Transcript	ENST00000561981.2	protein_coding	-	1of4	-	-	-	-	-	-	-	rs1467242	-	-1	-	HGNC	1362	YES	-	-	-	ENSP00000477141	-	-	-	0.1464	-	-	-	-	-	-	-	-	-	-	-	1	-	-	-	-
rs1467243	9:111913335-111913335	G	intron_variant	MODIFIER	FRRS1L	ENSG00000260230	Transcript	ENST00000561981.2	protein_coding	-	1of4	-	-	-	-	-	-	-	rs1467243	-	-1	-	HGNC	1362	YES	-	-	-	ENSP00000477141	-	-	-	0.0897	-	-	-	-	-	-	-	-	-	-	-	-	-	-	-	-
rs1486988625	9:111923460-111923460	T	intron_variant	MODIFIER	FRRS1L	ENSG00000260230	Transcript	ENST00000561981.2	protein_coding	-	1of4	-	-	-	-	-	-	-	rs1486988625	-	-1	-	HGNC	1362	YES	-	-	-	ENSP00000477141	-	-	-	-	-	-	-	-	-	-	-	-	-	-	-	-	-	-	-	-
rs1537431	9:111788228-111788228	C	intron_variant,NMD_transcript_variant	MODIFIER	TMEM245	ENSG00000106771	Transcript	ENST00000491854.1	nonsense_mediated_decay	-	15of15	-	-	-	-	-	-	-	rs1537431	-	-1	-	HGNC	1363	-	-	-	-	ENSP00000417842	-	-	-	0.4736	-	-	-	-	-	-	-	-	-	-	-	-	-	-	-	-
rs1537431	9:111788228-111788228	C	intron_variant	MODIFIER	TMEM245	ENSG00000106771	Transcript	ENST00000413712.2	protein_coding	-	11of11	-	-	-	-	-	-	-	rs1537431	-	-1	cds_start_NF	HGNC	1363	-	-	-	-	ENSP00000394798	-	-	-	0.4736	-	-	-	-	-	-	-	-	-	-	-	-	-	-	-	-
rs1537431	9:111788228-111788228	C	intron_variant,non_coding_transcript_variant	MODIFIER	TMEM245	ENSG00000106771	Transcript	ENST00000472207.1	retained_intron	-	3of3	-	-	-	-	-	-	-	rs1537431	-	-1	-	HGNC	1363	-	-	-	-	-	-	-	-	0.4736	-	-	-	-	-	-	-	-	-	-	-	-	-	-	-	-
rs1537431	9:111788228-111788228	C	intron_variant	MODIFIER	TMEM245	ENSG00000106771	Transcript	ENST00000374586.3	protein_coding	-	17of17	-	-	-	-	-	-	-	rs1537431	-	-1	-	HGNC	1363	YES	-	-	-	ENSP00000363714	-	-	-	0.4736	-	-	-	-	-	-	-	-	-	-	-	-	-	-	-	-
rs1616727	9:111697427-111697427	T	intron_variant	MODIFIER	FAM206A	ENSG00000119328	Transcript	ENST00000445175.1	protein_coding	-	1of4	-	-	-	-	-	-	-	rs1616727	-	1	cds_start_NF,cds_end_NF	HGNC	1364	-	-	-	-	ENSP00000398018	-	-	-	-	-	-	-	-	-	-	-	-	-	-	-	1	30038396	-	-	-
rs1616727	9:111697427-111697427	G	intron_variant	MODIFIER	FAM206A	ENSG00000119328	Transcript	ENST00000445175.1	protein_coding	-	1of4	-	-	-	-	-	-	-	rs1616727	-	1	cds_start_NF,cds_end_NF	HGNC	1364	-	-	-	-	ENSP00000398018	-	-	-	-	-	-	-	-	-	-	-	-	-	-	-	1	30038396	-	-	-
rs1616727	9:111697427-111697427	G	upstream_gene_variant	MODIFIER	IKBKAP	ENSG00000070061	Transcript	ENST00000537196.1	protein_coding	-	-	-	-	-	-	-	-	-	rs1616727	1194	-1	-	HGNC	5959	-	-	-	-	ENSP00000439367	-	-	-	-	-	-	-	-	-	-	-	-	-	-	-	1	30038396	-	-	-
rs1616727	9:111697427-111697427	G	intron_variant	MODIFIER	FAM206A	ENSG00000119328	Transcript	ENST00000374624.3	protein_coding	-	1of3	-	-	-	-	-	-	-	rs1616727	-	1	-	HGNC	1364	-	-	-	-	ENSP00000363754	-	-	-	-	-	-	-	-	-	-	-	-	-	-	-	1	30038396	-	-	-
rs1616727	9:111697427-111697427	G	intron_variant	MODIFIER	FAM206A	ENSG00000119328	Transcript	ENST00000322940.6	protein_coding	-	1of5	-	-	-	-	-	-	-	rs1616727	-	1	-	HGNC	1364	YES	-	-	-	ENSP00000363753	-	-	-	-	-	-	-	-	-	-	-	-	-	-	-	1	30038396	-	-	-
rs1616727	9:111697427-111697427	T	intron_variant	MODIFIER	FAM206A	ENSG00000119328	Transcript	ENST00000322940.6	protein_coding	-	1of5	-	-	-	-	-	-	-	rs1616727	-	1	-	HGNC	1364	YES	-	-	-	ENSP00000363753	-	-	-	-	-	-	-	-	-	-	-	-	-	-	-	1	30038396	-	-	-
rs1616727	9:111697427-111697427	T	regulatory_region_variant	MODIFIER	-	-	RegulatoryFeature	ENSR00000239493	promoter	-	-	-	-	-	-	-	-	-	rs1616727	-	-	-	-	-	-	-	-	-	-	-	-	-	-	-	-	-	-	-	-	-	-	-	-	-	1	30038396	-	-	-
rs1616727	9:111697427-111697427	T	intron_variant,non_coding_transcript_variant	MODIFIER	FAM206A	ENSG00000119328	Transcript	ENST00000466200.1	processed_transcript	-	1of1	-	-	-	-	-	-	-	rs1616727	-	1	-	HGNC	1364	-	-	-	-	-	-	-	-	-	-	-	-	-	-	-	-	-	-	-	-	1	30038396	-	-	-
rs1616727	9:111697427-111697427	T	intron_variant	MODIFIER	FAM206A	ENSG00000119328	Transcript	ENST00000374624.3	protein_coding	-	1of3	-	-	-	-	-	-	-	rs1616727	-	1	-	HGNC	1364	-	-	-	-	ENSP00000363754	-	-	-	-	-	-	-	-	-	-	-	-	-	-	-	1	30038396	-	-	-
rs1616727	9:111697427-111697427	G	upstream_gene_variant	MODIFIER	IKBKAP	ENSG00000070061	Transcript	ENST00000374647.5	protein_coding	-	-	-	-	-	-	-	-	-	rs1616727	1031	-1	-	HGNC	5959	YES	-	-	-	ENSP00000363779	-	-	-	-	-	-	-	-	-	-	-	-	-	-	-	1	30038396	-	-	-
rs1616727	9:111697427-111697427	G	regulatory_region_variant	MODIFIER	-	-	RegulatoryFeature	ENSR00000239493	promoter	-	-	-	-	-	-	-	-	-	rs1616727	-	-	-	-	-	-	-	-	-	-	-	-	-	-	-	-	-	-	-	-	-	-	-	-	-	1	30038396	-	-	-
rs1616727	9:111697427-111697427	G	intron_variant,non_coding_transcript_variant	MODIFIER	FAM206A	ENSG00000119328	Transcript	ENST00000466200.1	processed_transcript	-	1of1	-	-	-	-	-	-	-	rs1616727	-	1	-	HGNC	1364	-	-	-	-	-	-	-	-	-	-	-	-	-	-	-	-	-	-	-	-	1	30038396	-	-	-
rs1616727	9:111697427-111697427	T	upstream_gene_variant	MODIFIER	IKBKAP	ENSG00000070061	Transcript	ENST00000537196.1	protein_coding	-	-	-	-	-	-	-	-	-	rs1616727	1194	-1	-	HGNC	5959	-	-	-	-	ENSP00000439367	-	-	-	-	-	-	-	-	-	-	-	-	-	-	-	1	30038396	-	-	-
rs1616727	9:111697427-111697427	T	upstream_gene_variant	MODIFIER	IKBKAP	ENSG00000070061	Transcript	ENST00000374647.5	protein_coding	-	-	-	-	-	-	-	-	-	rs1616727	1031	-1	-	HGNC	5959	YES	-	-	-	ENSP00000363779	-	-	-	-	-	-	-	-	-	-	-	-	-	-	-	1	30038396	-	-	-
rs16913837	9:111872809-111872809	C	intron_variant	MODIFIER	TMEM245	ENSG00000106771	Transcript	ENST00000374586.3	protein_coding	-	1of17	-	-	-	-	-	-	-	rs16913837	-	-1	-	HGNC	1363	YES	-	-	-	ENSP00000363714	-	-	-	0.1082	-	-	-	-	-	-	-	-	-	-	-	-	-	-	-	-
rs16913837	9:111872809-111872809	C	upstream_gene_variant	MODIFIER	TMEM245	ENSG00000106771	Transcript	ENST00000491854.1	nonsense_mediated_decay	-	-	-	-	-	-	-	-	-	rs16913837	2041	-1	-	HGNC	1363	-	-	-	-	ENSP00000417842	-	-	-	0.1082	-	-	-	-	-	-	-	-	-	-	-	-	-	-	-	-
rs16913837	9:111872809-111872809	C	regulatory_region_variant	MODIFIER	-	-	RegulatoryFeature	ENSR00000239516	promoter	-	-	-	-	-	-	-	-	-	rs16913837	-	-	-	-	-	-	-	-	-	-	-	-	-	0.1082	-	-	-	-	-	-	-	-	-	-	-	-	-	-	-	-
rs1759842	9:111697054-111697054	A	intron_variant	MODIFIER	FAM206A	ENSG00000119328	Transcript	ENST00000374624.3	protein_coding	-	1of3	-	-	-	-	-	-	-	rs1759842	-	1	-	HGNC	1364	-	-	-	-	ENSP00000363754	-	-	-	0.5897	-	-	-	-	-	-	-	-	-	-	-	-	-	-	-	-
rs1759842	9:111697054-111697054	A	upstream_gene_variant	MODIFIER	IKBKAP	ENSG00000070061	Transcript	ENST00000374647.5	protein_coding	-	-	-	-	-	-	-	-	-	rs1759842	658	-1	-	HGNC	5959	YES	-	-	-	ENSP00000363779	-	-	-	0.5897	-	-	-	-	-	-	-	-	-	-	-	-	-	-	-	-
rs1759842	9:111697054-111697054	A	intron_variant	MODIFIER	FAM206A	ENSG00000119328	Transcript	ENST00000322940.6	protein_coding	-	1of5	-	-	-	-	-	-	-	rs1759842	-	1	-	HGNC	1364	YES	-	-	-	ENSP00000363753	-	-	-	0.5897	-	-	-	-	-	-	-	-	-	-	-	-	-	-	-	-
rs1759842	9:111697054-111697054	A	intron_variant	MODIFIER	FAM206A	ENSG00000119328	Transcript	ENST00000445175.1	protein_coding	-	1of4	-	-	-	-	-	-	-	rs1759842	-	1	cds_start_NF,cds_end_NF	HGNC	1364	-	-	-	-	ENSP00000398018	-	-	-	0.5897	-	-	-	-	-	-	-	-	-	-	-	-	-	-	-	-
rs1759842	9:111697054-111697054	A	intron_variant,non_coding_transcript_variant	MODIFIER	FAM206A	ENSG00000119328	Transcript	ENST00000466200.1	processed_transcript	-	1of1	-	-	-	-	-	-	-	rs1759842	-	1	-	HGNC	1364	-	-	-	-	-	-	-	-	0.5897	-	-	-	-	-	-	-	-	-	-	-	-	-	-	-	-
rs1759842	9:111697054-111697054	A	upstream_gene_variant	MODIFIER	IKBKAP	ENSG00000070061	Transcript	ENST00000537196.1	protein_coding	-	-	-	-	-	-	-	-	-	rs1759842	821	-1	-	HGNC	5959	-	-	-	-	ENSP00000439367	-	-	-	0.5897	-	-	-	-	-	-	-	-	-	-	-	-	-	-	-	-
rs1759842	9:111697054-111697054	A	regulatory_region_variant	MODIFIER	-	-	RegulatoryFeature	ENSR00000239493	promoter	-	-	-	-	-	-	-	-	-	rs1759842	-	-	-	-	-	-	-	-	-	-	-	-	-	0.5897	-	-	-	-	-	-	-	-	-	-	-	-	-	-	-	-
rs1759842	9:111697054-111697054	A	TF_binding_site_variant	MODIFIER	-	-	MotifFeature	ENSM00529026900	-	-	-	-	-	-	-	-	-	-	rs1759842	-	1	-	-	-	-	-	-	-	-	-	-	-	0.5897	-	-	-	-	-	-	-	-	-	-	-	-	-	ENSM00529026900	14	N
rs1759842	9:111697054-111697054	A	TF_binding_site_variant	MODIFIER	-	-	MotifFeature	ENSM00529799153	-	-	-	-	-	-	-	-	-	-	rs1759842	-	1	-	-	-	-	-	-	-	-	-	-	-	0.5897	-	-	-	-	-	-	-	-	-	-	-	-	-	ENSM00529799153	14	N
rs1759842	9:111697054-111697054	A	TF_binding_site_variant	MODIFIER	-	-	MotifFeature	ENSM00527584535	-	-	-	-	-	-	-	-	-	-	rs1759842	-	1	-	-	-	-	-	-	-	-	-	-	-	0.5897	-	-	-	-	-	-	-	-	-	-	-	-	-	ENSM00527584535	28	N
rs1759854	9:111675333-111675333	T	intron_variant	MODIFIER	IKBKAP	ENSG00000070061	Transcript	ENST00000374647.5	protein_coding	-	10of36	-	-	-	-	-	-	-	rs1759854	-	-1	-	HGNC	5959	YES	-	-	-	ENSP00000363779	-	-	-	0.5903	-	-	-	-	-	-	-	-	-	-	-	-	-	-	-	-
rs1759854	9:111675333-111675333	T	intron_variant	MODIFIER	IKBKAP	ENSG00000070061	Transcript	ENST00000537196.1	protein_coding	-	3of29	-	-	-	-	-	-	-	rs1759854	-	-1	-	HGNC	5959	-	-	-	-	ENSP00000439367	-	-	-	0.5903	-	-	-	-	-	-	-	-	-	-	-	-	-	-	-	-
rs1759855	9:111677220-111677220	G	intron_variant	MODIFIER	IKBKAP	ENSG00000070061	Transcript	ENST00000374647.5	protein_coding	-	10of36	-	-	-	-	-	-	-	rs1759855	-	-1	-	HGNC	5959	YES	-	-	-	ENSP00000363779	-	-	-	0.5899	-	-	-	-	-	-	-	-	-	-	-	-	-	-	-	-
rs1759855	9:111677220-111677220	G	intron_variant	MODIFIER	IKBKAP	ENSG00000070061	Transcript	ENST00000537196.1	protein_coding	-	3of29	-	-	-	-	-	-	-	rs1759855	-	-1	-	HGNC	5959	-	-	-	-	ENSP00000439367	-	-	-	0.5899	-	-	-	-	-	-	-	-	-	-	-	-	-	-	-	-
rs1759856	9:111677353-111677353	C	intron_variant	MODIFIER	IKBKAP	ENSG00000070061	Transcript	ENST00000537196.1	protein_coding	-	3of29	-	-	-	-	-	-	-	rs1759856	-	-1	-	HGNC	5959	-	-	-	-	ENSP00000439367	-	-	-	0.5895	-	-	-	-	-	-	-	-	-	-	-	-	-	-	-	-
rs1759856	9:111677353-111677353	C	intron_variant	MODIFIER	IKBKAP	ENSG00000070061	Transcript	ENST00000374647.5	protein_coding	-	10of36	-	-	-	-	-	-	-	rs1759856	-	-1	-	HGNC	5959	YES	-	-	-	ENSP00000363779	-	-	-	0.5895	-	-	-	-	-	-	-	-	-	-	-	-	-	-	-	-
rs17629774	9:111991055-111991055	A	intron_variant	MODIFIER	EPB41L4B	ENSG00000095203	Transcript	ENST00000374566.3	protein_coding	-	15of25	-	-	-	-	-	-	-	rs17629774	-	-1	-	HGNC	19818	YES	-	-	-	ENSP00000363694	-	-	-	0.1168	-	-	-	-	-	-	-	-	-	-	-	-	-	-	-	-
rs17629774	9:111991055-111991055	C	intron_variant	MODIFIER	EPB41L4B	ENSG00000095203	Transcript	ENST00000374566.3	protein_coding	-	15of25	-	-	-	-	-	-	-	rs17629774	-	-1	-	HGNC	19818	YES	-	-	-	ENSP00000363694	-	-	-	-	-	-	-	-	-	-	-	-	-	-	-	-	-	-	-	-
rs1772033	9:111769543-111769543	A	intron_variant	MODIFIER	CTNNAL1	ENSG00000119326	Transcript	ENST00000374595.4	protein_coding	-	1of18	-	-	-	-	-	-	-	rs1772033	-	-1	-	HGNC	2512	-	-	-	-	ENSP00000363723	-	-	-	0.1236	-	-	-	-	-	-	-	-	-	-	-	-	-	-	-	-
rs1772033	9:111769543-111769543	A	intron_variant	MODIFIER	CTNNAL1	ENSG00000119326	Transcript	ENST00000325551.4	protein_coding	-	1of18	-	-	-	-	-	-	-	rs1772033	-	-1	-	HGNC	2512	YES	-	-	-	ENSP00000320434	-	-	-	0.1236	-	-	-	-	-	-	-	-	-	-	-	-	-	-	-	-
rs1772033	9:111769543-111769543	A	intron_variant	MODIFIER	CTNNAL1	ENSG00000119326	Transcript	ENST00000374593.4	protein_coding	-	1of3	-	-	-	-	-	-	-	rs1772033	-	-1	-	HGNC	2512	-	-	-	-	ENSP00000363721	-	-	-	0.1236	-	-	-	-	-	-	-	-	-	-	-	-	-	-	-	-
rs1772033	9:111769543-111769543	A	intron_variant	MODIFIER	CTNNAL1	ENSG00000119326	Transcript	ENST00000325580.6	protein_coding	-	1of16	-	-	-	-	-	-	-	rs1772033	-	-1	-	HGNC	2512	-	-	-	-	ENSP00000323351	-	-	-	0.1236	-	-	-	-	-	-	-	-	-	-	-	-	-	-	-	-
rs1772040	9:111675261-111675261	C	intron_variant	MODIFIER	IKBKAP	ENSG00000070061	Transcript	ENST00000537196.1	protein_coding	-	3of29	-	-	-	-	-	-	-	rs1772040	-	-1	-	HGNC	5959	-	-	-	-	ENSP00000439367	-	-	-	0.742	-	-	-	-	-	-	-	-	-	-	-	-	-	-	-	-
rs1772040	9:111675261-111675261	C	intron_variant	MODIFIER	IKBKAP	ENSG00000070061	Transcript	ENST00000374647.5	protein_coding	-	10of36	-	-	-	-	-	-	-	rs1772040	-	-1	-	HGNC	5959	YES	-	-	-	ENSP00000363779	-	-	-	0.742	-	-	-	-	-	-	-	-	-	-	-	-	-	-	-	-
rs1772041	9:111675331-111675331	G	intron_variant	MODIFIER	IKBKAP	ENSG00000070061	Transcript	ENST00000537196.1	protein_coding	-	3of29	-	-	-	-	-	-	-	rs1772041	-	-1	-	HGNC	5959	-	-	-	-	ENSP00000439367	-	-	-	-	-	-	-	-	-	-	-	-	-	-	-	-	-	-	-	-
rs1772041	9:111675331-111675331	C	intron_variant	MODIFIER	IKBKAP	ENSG00000070061	Transcript	ENST00000537196.1	protein_coding	-	3of29	-	-	-	-	-	-	-	rs1772041	-	-1	-	HGNC	5959	-	-	-	-	ENSP00000439367	-	-	-	-	-	-	-	-	-	-	-	-	-	-	-	-	-	-	-	-
rs1772041	9:111675331-111675331	G	intron_variant	MODIFIER	IKBKAP	ENSG00000070061	Transcript	ENST00000374647.5	protein_coding	-	10of36	-	-	-	-	-	-	-	rs1772041	-	-1	-	HGNC	5959	YES	-	-	-	ENSP00000363779	-	-	-	-	-	-	-	-	-	-	-	-	-	-	-	-	-	-	-	-
rs1772041	9:111675331-111675331	C	intron_variant	MODIFIER	IKBKAP	ENSG00000070061	Transcript	ENST00000374647.5	protein_coding	-	10of36	-	-	-	-	-	-	-	rs1772041	-	-1	-	HGNC	5959	YES	-	-	-	ENSP00000363779	-	-	-	-	-	-	-	-	-	-	-	-	-	-	-	-	-	-	-	-
rs1772042	9:111677120-111677120	A	intron_variant	MODIFIER	IKBKAP	ENSG00000070061	Transcript	ENST00000537196.1	protein_coding	-	3of29	-	-	-	-	-	-	-	rs1772042	-	-1	-	HGNC	5959	-	-	-	-	ENSP00000439367	-	-	-	-	-	-	-	-	-	-	-	-	-	-	-	-	-	-	-	-
rs1772042	9:111677120-111677120	C	intron_variant	MODIFIER	IKBKAP	ENSG00000070061	Transcript	ENST00000537196.1	protein_coding	-	3of29	-	-	-	-	-	-	-	rs1772042	-	-1	-	HGNC	5959	-	-	-	-	ENSP00000439367	-	-	-	-	-	-	-	-	-	-	-	-	-	-	-	-	-	-	-	-
rs1772042	9:111677120-111677120	C	intron_variant	MODIFIER	IKBKAP	ENSG00000070061	Transcript	ENST00000374647.5	protein_coding	-	10of36	-	-	-	-	-	-	-	rs1772042	-	-1	-	HGNC	5959	YES	-	-	-	ENSP00000363779	-	-	-	-	-	-	-	-	-	-	-	-	-	-	-	-	-	-	-	-
rs1772042	9:111677120-111677120	A	intron_variant	MODIFIER	IKBKAP	ENSG00000070061	Transcript	ENST00000374647.5	protein_coding	-	10of36	-	-	-	-	-	-	-	rs1772042	-	-1	-	HGNC	5959	YES	-	-	-	ENSP00000363779	-	-	-	-	-	-	-	-	-	-	-	-	-	-	-	-	-	-	-	-
rs1772043	9:111678016-111678016	G	intron_variant	MODIFIER	IKBKAP	ENSG00000070061	Transcript	ENST00000374647.5	protein_coding	-	10of36	-	-	-	-	-	-	-	rs1772043	-	-1	-	HGNC	5959	YES	-	-	-	ENSP00000363779	-	-	-	0.7428	-	-	-	-	-	-	-	-	-	-	-	-	-	-	-	-
rs1772043	9:111678016-111678016	G	intron_variant	MODIFIER	IKBKAP	ENSG00000070061	Transcript	ENST00000537196.1	protein_coding	-	3of29	-	-	-	-	-	-	-	rs1772043	-	-1	-	HGNC	5959	-	-	-	-	ENSP00000439367	-	-	-	0.7428	-	-	-	-	-	-	-	-	-	-	-	-	-	-	-	-
rs1772044	9:111678025-111678025	G	intron_variant	MODIFIER	IKBKAP	ENSG00000070061	Transcript	ENST00000537196.1	protein_coding	-	3of29	-	-	-	-	-	-	-	rs1772044	-	-1	-	HGNC	5959	-	-	-	-	ENSP00000439367	-	-	-	-	-	-	-	-	-	-	-	-	-	-	-	-	-	-	-	-
rs1772044	9:111678025-111678025	A	intron_variant	MODIFIER	IKBKAP	ENSG00000070061	Transcript	ENST00000537196.1	protein_coding	-	3of29	-	-	-	-	-	-	-	rs1772044	-	-1	-	HGNC	5959	-	-	-	-	ENSP00000439367	-	-	-	-	-	-	-	-	-	-	-	-	-	-	-	-	-	-	-	-
rs1772044	9:111678025-111678025	A	intron_variant	MODIFIER	IKBKAP	ENSG00000070061	Transcript	ENST00000374647.5	protein_coding	-	10of36	-	-	-	-	-	-	-	rs1772044	-	-1	-	HGNC	5959	YES	-	-	-	ENSP00000363779	-	-	-	-	-	-	-	-	-	-	-	-	-	-	-	-	-	-	-	-
rs1772044	9:111678025-111678025	G	intron_variant	MODIFIER	IKBKAP	ENSG00000070061	Transcript	ENST00000374647.5	protein_coding	-	10of36	-	-	-	-	-	-	-	rs1772044	-	-1	-	HGNC	5959	YES	-	-	-	ENSP00000363779	-	-	-	-	-	-	-	-	-	-	-	-	-	-	-	-	-	-	-	-
rs1772045	9:111678098-111678098	A	intron_variant	MODIFIER	IKBKAP	ENSG00000070061	Transcript	ENST00000374647.5	protein_coding	-	10of36	-	-	-	-	-	-	-	rs1772045	-	-1	-	HGNC	5959	YES	-	-	-	ENSP00000363779	-	-	-	0.5889	-	-	-	-	-	-	-	-	-	-	-	-	-	-	-	-
rs1772045	9:111678098-111678098	A	intron_variant	MODIFIER	IKBKAP	ENSG00000070061	Transcript	ENST00000537196.1	protein_coding	-	3of29	-	-	-	-	-	-	-	rs1772045	-	-1	-	HGNC	5959	-	-	-	-	ENSP00000439367	-	-	-	0.5889	-	-	-	-	-	-	-	-	-	-	-	-	-	-	-	-
rs1772046	9:111678428-111678428	A	intron_variant	MODIFIER	IKBKAP	ENSG00000070061	Transcript	ENST00000374647.5	protein_coding	-	10of36	-	-	-	-	-	-	-	rs1772046	-	-1	-	HGNC	5959	YES	-	-	-	ENSP00000363779	-	-	-	0.5901	-	-	-	-	-	-	-	-	-	-	-	-	-	-	-	-
rs1772046	9:111678428-111678428	A	intron_variant	MODIFIER	IKBKAP	ENSG00000070061	Transcript	ENST00000537196.1	protein_coding	-	3of29	-	-	-	-	-	-	-	rs1772046	-	-1	-	HGNC	5959	-	-	-	-	ENSP00000439367	-	-	-	0.5901	-	-	-	-	-	-	-	-	-	-	-	-	-	-	-	-
rs1772047	9:111679012-111679012	T	intron_variant	MODIFIER	IKBKAP	ENSG00000070061	Transcript	ENST00000537196.1	protein_coding	-	2of29	-	-	-	-	-	-	-	rs1772047	-	-1	-	HGNC	5959	-	-	-	-	ENSP00000439367	-	-	-	-	-	-	-	-	-	-	-	-	-	-	-	-	-	-	-	-
rs1772047	9:111679012-111679012	T	intron_variant	MODIFIER	IKBKAP	ENSG00000070061	Transcript	ENST00000374647.5	protein_coding	-	9of36	-	-	-	-	-	-	-	rs1772047	-	-1	-	HGNC	5959	YES	-	-	-	ENSP00000363779	-	-	-	-	-	-	-	-	-	-	-	-	-	-	-	-	-	-	-	-
rs1772047	9:111679012-111679012	G	intron_variant	MODIFIER	IKBKAP	ENSG00000070061	Transcript	ENST00000537196.1	protein_coding	-	2of29	-	-	-	-	-	-	-	rs1772047	-	-1	-	HGNC	5959	-	-	-	-	ENSP00000439367	-	-	-	-	-	-	-	-	-	-	-	-	-	-	-	-	-	-	-	-
rs1772047	9:111679012-111679012	G	intron_variant	MODIFIER	IKBKAP	ENSG00000070061	Transcript	ENST00000374647.5	protein_coding	-	9of36	-	-	-	-	-	-	-	rs1772047	-	-1	-	HGNC	5959	YES	-	-	-	ENSP00000363779	-	-	-	-	-	-	-	-	-	-	-	-	-	-	-	-	-	-	-	-
rs17729523	9:111773317-111773317	C	intron_variant	MODIFIER	CTNNAL1	ENSG00000119326	Transcript	ENST00000374593.4	protein_coding	-	1of3	-	-	-	-	-	-	-	rs17729523	-	-1	-	HGNC	2512	-	-	-	-	ENSP00000363721	-	-	-	0.1973	-	-	-	-	-	-	-	-	-	-	-	-	-	-	-	-
rs17729523	9:111773317-111773317	C	intron_variant	MODIFIER	CTNNAL1	ENSG00000119326	Transcript	ENST00000374595.4	protein_coding	-	1of18	-	-	-	-	-	-	-	rs17729523	-	-1	-	HGNC	2512	-	-	-	-	ENSP00000363723	-	-	-	0.1973	-	-	-	-	-	-	-	-	-	-	-	-	-	-	-	-
rs17729523	9:111773317-111773317	A	intron_variant	MODIFIER	CTNNAL1	ENSG00000119326	Transcript	ENST00000325551.4	protein_coding	-	1of18	-	-	-	-	-	-	-	rs17729523	-	-1	-	HGNC	2512	YES	-	-	-	ENSP00000320434	-	-	-	-	-	-	-	-	-	-	-	-	-	-	-	-	-	-	-	-
rs17729523	9:111773317-111773317	A	downstream_gene_variant	MODIFIER	TMEM245	ENSG00000106771	Transcript	ENST00000374586.3	protein_coding	-	-	-	-	-	-	-	-	-	rs17729523	4115	-1	-	HGNC	1363	YES	-	-	-	ENSP00000363714	-	-	-	-	-	-	-	-	-	-	-	-	-	-	-	-	-	-	-	-
rs17729523	9:111773317-111773317	C	downstream_gene_variant	MODIFIER	TMEM245	ENSG00000106771	Transcript	ENST00000374586.3	protein_coding	-	-	-	-	-	-	-	-	-	rs17729523	4115	-1	-	HGNC	1363	YES	-	-	-	ENSP00000363714	-	-	-	0.1973	-	-	-	-	-	-	-	-	-	-	-	-	-	-	-	-
rs17729523	9:111773317-111773317	A	intron_variant	MODIFIER	CTNNAL1	ENSG00000119326	Transcript	ENST00000374593.4	protein_coding	-	1of3	-	-	-	-	-	-	-	rs17729523	-	-1	-	HGNC	2512	-	-	-	-	ENSP00000363721	-	-	-	-	-	-	-	-	-	-	-	-	-	-	-	-	-	-	-	-
rs17729523	9:111773317-111773317	A	intron_variant	MODIFIER	CTNNAL1	ENSG00000119326	Transcript	ENST00000325580.6	protein_coding	-	1of16	-	-	-	-	-	-	-	rs17729523	-	-1	-	HGNC	2512	-	-	-	-	ENSP00000323351	-	-	-	-	-	-	-	-	-	-	-	-	-	-	-	-	-	-	-	-
rs17729523	9:111773317-111773317	C	intron_variant	MODIFIER	CTNNAL1	ENSG00000119326	Transcript	ENST00000325580.6	protein_coding	-	1of16	-	-	-	-	-	-	-	rs17729523	-	-1	-	HGNC	2512	-	-	-	-	ENSP00000323351	-	-	-	0.1973	-	-	-	-	-	-	-	-	-	-	-	-	-	-	-	-
rs17729523	9:111773317-111773317	A	intron_variant	MODIFIER	CTNNAL1	ENSG00000119326	Transcript	ENST00000374595.4	protein_coding	-	1of18	-	-	-	-	-	-	-	rs17729523	-	-1	-	HGNC	2512	-	-	-	-	ENSP00000363723	-	-	-	-	-	-	-	-	-	-	-	-	-	-	-	-	-	-	-	-
rs17729523	9:111773317-111773317	C	intron_variant	MODIFIER	CTNNAL1	ENSG00000119326	Transcript	ENST00000325551.4	protein_coding	-	1of18	-	-	-	-	-	-	-	rs17729523	-	-1	-	HGNC	2512	YES	-	-	-	ENSP00000320434	-	-	-	0.1973	-	-	-	-	-	-	-	-	-	-	-	-	-	-	-	-
rs17729759	9:111951065-111951065	A	intron_variant	MODIFIER	EPB41L4B	ENSG00000095203	Transcript	ENST00000374566.3	protein_coding	-	22of25	-	-	-	-	-	-	-	rs17729759	-	-1	-	HGNC	19818	YES	-	-	-	ENSP00000363694	-	-	-	-	-	-	-	-	-	-	-	-	-	-	-	-	-	-	-	-
rs17729759	9:111951065-111951065	G	intron_variant	MODIFIER	EPB41L4B	ENSG00000095203	Transcript	ENST00000374566.3	protein_coding	-	22of25	-	-	-	-	-	-	-	rs17729759	-	-1	-	HGNC	19818	YES	-	-	-	ENSP00000363694	-	-	-	0.2772	-	-	-	-	-	-	-	-	-	-	-	-	-	-	-	-
rs17792422	9:111665719-111665719	A	intron_variant	MODIFIER	IKBKAP	ENSG00000070061	Transcript	ENST00000537196.1	protein_coding	-	8of29	-	-	-	-	-	-	-	rs17792422	-	-1	-	HGNC	5959	-	-	-	-	ENSP00000439367	-	-	-	0.1142	-	-	-	-	-	-	-	-	-	-	-	-	-	-	-	-
rs17792422	9:111665719-111665719	A	intron_variant	MODIFIER	IKBKAP	ENSG00000070061	Transcript	ENST00000374647.5	protein_coding	-	15of36	-	-	-	-	-	-	-	rs17792422	-	-1	-	HGNC	5959	YES	-	-	-	ENSP00000363779	-	-	-	0.1142	-	-	-	-	-	-	-	-	-	-	-	-	-	-	-	-
rs17792434	9:111667319-111667319	T	intron_variant	MODIFIER	IKBKAP	ENSG00000070061	Transcript	ENST00000374647.5	protein_coding	-	14of36	-	-	-	-	-	-	-	rs17792434	-	-1	-	HGNC	5959	YES	-	-	-	ENSP00000363779	-	-	-	0.1981	-	-	-	-	-	-	-	-	-	-	-	-	-	-	-	-
rs17792434	9:111667319-111667319	T	intron_variant	MODIFIER	IKBKAP	ENSG00000070061	Transcript	ENST00000537196.1	protein_coding	-	7of29	-	-	-	-	-	-	-	rs17792434	-	-1	-	HGNC	5959	-	-	-	-	ENSP00000439367	-	-	-	0.1981	-	-	-	-	-	-	-	-	-	-	-	-	-	-	-	-
rs17792842	9:111761784-111761784	C	intron_variant	MODIFIER	CTNNAL1	ENSG00000119326	Transcript	ENST00000325580.6	protein_coding	-	1of16	-	-	-	-	-	-	-	rs17792842	-	-1	-	HGNC	2512	-	-	-	-	ENSP00000323351	-	-	-	0.1142	-	-	-	-	-	-	-	-	-	-	-	-	-	-	-	-
rs17792842	9:111761784-111761784	C	intron_variant	MODIFIER	CTNNAL1	ENSG00000119326	Transcript	ENST00000374595.4	protein_coding	-	1of18	-	-	-	-	-	-	-	rs17792842	-	-1	-	HGNC	2512	-	-	-	-	ENSP00000363723	-	-	-	0.1142	-	-	-	-	-	-	-	-	-	-	-	-	-	-	-	-
rs17792842	9:111761784-111761784	C	intron_variant	MODIFIER	CTNNAL1	ENSG00000119326	Transcript	ENST00000325551.4	protein_coding	-	1of18	-	-	-	-	-	-	-	rs17792842	-	-1	-	HGNC	2512	YES	-	-	-	ENSP00000320434	-	-	-	0.1142	-	-	-	-	-	-	-	-	-	-	-	-	-	-	-	-
rs17792842	9:111761784-111761784	C	intron_variant	MODIFIER	CTNNAL1	ENSG00000119326	Transcript	ENST00000374593.4	protein_coding	-	1of3	-	-	-	-	-	-	-	rs17792842	-	-1	-	HGNC	2512	-	-	-	-	ENSP00000363721	-	-	-	0.1142	-	-	-	-	-	-	-	-	-	-	-	-	-	-	-	-
rs17792944	9:111820055-111820055	A	intron_variant	MODIFIER	TMEM245	ENSG00000106771	Transcript	ENST00000374586.3	protein_coding	-	11of17	-	-	-	-	-	-	-	rs17792944	-	-1	-	HGNC	1363	YES	-	-	-	ENSP00000363714	-	-	-	0.108	-	-	-	-	-	-	-	-	-	-	-	-	-	-	-	-
rs17792944	9:111820055-111820055	A	intron_variant,NMD_transcript_variant	MODIFIER	TMEM245	ENSG00000106771	Transcript	ENST00000491854.1	nonsense_mediated_decay	-	9of15	-	-	-	-	-	-	-	rs17792944	-	-1	-	HGNC	1363	-	-	-	-	ENSP00000417842	-	-	-	0.108	-	-	-	-	-	-	-	-	-	-	-	-	-	-	-	-
rs17792944	9:111820055-111820055	C	intron_variant,NMD_transcript_variant	MODIFIER	TMEM245	ENSG00000106771	Transcript	ENST00000491854.1	nonsense_mediated_decay	-	9of15	-	-	-	-	-	-	-	rs17792944	-	-1	-	HGNC	1363	-	-	-	-	ENSP00000417842	-	-	-	-	-	-	-	-	-	-	-	-	-	-	-	-	-	-	-	-
rs17792944	9:111820055-111820055	C	intron_variant	MODIFIER	TMEM245	ENSG00000106771	Transcript	ENST00000374586.3	protein_coding	-	11of17	-	-	-	-	-	-	-	rs17792944	-	-1	-	HGNC	1363	YES	-	-	-	ENSP00000363714	-	-	-	-	-	-	-	-	-	-	-	-	-	-	-	-	-	-	-	-
rs17792944	9:111820055-111820055	C	intron_variant	MODIFIER	TMEM245	ENSG00000106771	Transcript	ENST00000413712.2	protein_coding	-	5of11	-	-	-	-	-	-	-	rs17792944	-	-1	cds_start_NF	HGNC	1363	-	-	-	-	ENSP00000394798	-	-	-	-	-	-	-	-	-	-	-	-	-	-	-	-	-	-	-	-
rs17792944	9:111820055-111820055	A	intron_variant	MODIFIER	TMEM245	ENSG00000106771	Transcript	ENST00000413712.2	protein_coding	-	5of11	-	-	-	-	-	-	-	rs17792944	-	-1	cds_start_NF	HGNC	1363	-	-	-	-	ENSP00000394798	-	-	-	0.108	-	-	-	-	-	-	-	-	-	-	-	-	-	-	-	-
rs17802358	9:111826032-111826032	T	regulatory_region_variant	MODIFIER	-	-	RegulatoryFeature	ENSR00001757655	CTCF_binding_site	-	-	-	-	-	-	-	-	-	rs17802358	-	-	-	-	-	-	-	-	-	-	-	-	-	0.1086	-	-	-	-	-	-	-	-	-	-	-	-	-	-	-	-
rs17802358	9:111826032-111826032	T	intron_variant	MODIFIER	TMEM245	ENSG00000106771	Transcript	ENST00000413712.2	protein_coding	-	4of11	-	-	-	-	-	-	-	rs17802358	-	-1	cds_start_NF	HGNC	1363	-	-	-	-	ENSP00000394798	-	-	-	0.1086	-	-	-	-	-	-	-	-	-	-	-	-	-	-	-	-
rs17802358	9:111826032-111826032	T	intron_variant,NMD_transcript_variant	MODIFIER	TMEM245	ENSG00000106771	Transcript	ENST00000491854.1	nonsense_mediated_decay	-	8of15	-	-	-	-	-	-	-	rs17802358	-	-1	-	HGNC	1363	-	-	-	-	ENSP00000417842	-	-	-	0.1086	-	-	-	-	-	-	-	-	-	-	-	-	-	-	-	-
rs17802358	9:111826032-111826032	T	intron_variant	MODIFIER	TMEM245	ENSG00000106771	Transcript	ENST00000374586.3	protein_coding	-	10of17	-	-	-	-	-	-	-	rs17802358	-	-1	-	HGNC	1363	YES	-	-	-	ENSP00000363714	-	-	-	0.1086	-	-	-	-	-	-	-	-	-	-	-	-	-	-	-	-
rs1837549	9:112024242-112024242	C	intron_variant	MODIFIER	EPB41L4B	ENSG00000095203	Transcript	ENST00000374557.4	protein_coding	-	6of15	-	-	-	-	-	-	-	rs1837549	-	-1	-	HGNC	19818	-	-	-	-	ENSP00000363685	-	-	-	0.5443	-	-	-	-	-	-	-	-	-	-	-	-	-	-	-	-
rs1837549	9:112024242-112024242	C	intron_variant	MODIFIER	EPB41L4B	ENSG00000095203	Transcript	ENST00000374566.3	protein_coding	-	6of25	-	-	-	-	-	-	-	rs1837549	-	-1	-	HGNC	19818	YES	-	-	-	ENSP00000363694	-	-	-	0.5443	-	-	-	-	-	-	-	-	-	-	-	-	-	-	-	-
rs1837549	9:112024242-112024242	C	upstream_gene_variant	MODIFIER	AL358815.1	ENSG00000265647	Transcript	ENST00000578641.1	miRNA	-	-	-	-	-	-	-	-	-	rs1837549	4315	1	-	Clone_based_ensembl_gene	-	YES	-	-	-	-	-	-	-	0.5443	-	-	-	-	-	-	-	-	-	-	-	-	-	-	-	-
rs2012370	9:111991981-111991981	C	intron_variant	MODIFIER	EPB41L4B	ENSG00000095203	Transcript	ENST00000374566.3	protein_coding	-	15of25	-	-	-	-	-	-	-	rs2012370	-	-1	-	HGNC	19818	YES	-	-	-	ENSP00000363694	-	-	-	0.49	-	-	-	-	-	-	-	-	-	-	-	-	-	-	-	-
rs2013981	9:111815694-111815694	A	intron_variant,NMD_transcript_variant	MODIFIER	TMEM245	ENSG00000106771	Transcript	ENST00000491854.1	nonsense_mediated_decay	-	10of15	-	-	-	-	-	-	-	rs2013981	-	-1	-	HGNC	1363	-	-	-	-	ENSP00000417842	-	-	-	0.2151	-	-	-	-	-	-	-	-	-	-	-	-	-	-	-	-
rs2013981	9:111815694-111815694	A	intron_variant	MODIFIER	TMEM245	ENSG00000106771	Transcript	ENST00000374586.3	protein_coding	-	12of17	-	-	-	-	-	-	-	rs2013981	-	-1	-	HGNC	1363	YES	-	-	-	ENSP00000363714	-	-	-	0.2151	-	-	-	-	-	-	-	-	-	-	-	-	-	-	-	-
rs2013981	9:111815694-111815694	A	intron_variant	MODIFIER	TMEM245	ENSG00000106771	Transcript	ENST00000413712.2	protein_coding	-	6of11	-	-	-	-	-	-	-	rs2013981	-	-1	cds_start_NF	HGNC	1363	-	-	-	-	ENSP00000394798	-	-	-	0.2151	-	-	-	-	-	-	-	-	-	-	-	-	-	-	-	-
rs201475122	9:111673110-111673110	A	intron_variant	MODIFIER	IKBKAP	ENSG00000070061	Transcript	ENST00000374647.5	protein_coding	-	12of36	-	-	-	-	-	-	-	rs201475122	-	-1	-	HGNC	5959	YES	-	-	-	ENSP00000363779	-	-	-	-	-	-	-	-	-	-	-	-	-	-	-	-	-	-	-	-
rs201475122	9:111673110-111673110	A	intron_variant	MODIFIER	IKBKAP	ENSG00000070061	Transcript	ENST00000537196.1	protein_coding	-	5of29	-	-	-	-	-	-	-	rs201475122	-	-1	-	HGNC	5959	-	-	-	-	ENSP00000439367	-	-	-	-	-	-	-	-	-	-	-	-	-	-	-	-	-	-	-	-
rs2014890	9:112041925-112041925	C	intron_variant	MODIFIER	EPB41L4B	ENSG00000095203	Transcript	ENST00000374557.4	protein_coding	-	2of15	-	-	-	-	-	-	-	rs2014890	-	-1	-	HGNC	19818	-	-	-	-	ENSP00000363685	-	-	-	-	-	-	-	-	-	-	-	-	-	-	-	-	-	-	-	-
rs2014890	9:112041925-112041925	T	intron_variant	MODIFIER	EPB41L4B	ENSG00000095203	Transcript	ENST00000374557.4	protein_coding	-	2of15	-	-	-	-	-	-	-	rs2014890	-	-1	-	HGNC	19818	-	-	-	-	ENSP00000363685	-	-	-	-	-	-	-	-	-	-	-	-	-	-	-	-	-	-	-	-
rs2014890	9:112041925-112041925	C	intron_variant	MODIFIER	EPB41L4B	ENSG00000095203	Transcript	ENST00000374566.3	protein_coding	-	2of25	-	-	-	-	-	-	-	rs2014890	-	-1	-	HGNC	19818	YES	-	-	-	ENSP00000363694	-	-	-	-	-	-	-	-	-	-	-	-	-	-	-	-	-	-	-	-
rs2014890	9:112041925-112041925	T	intron_variant	MODIFIER	EPB41L4B	ENSG00000095203	Transcript	ENST00000374566.3	protein_coding	-	2of25	-	-	-	-	-	-	-	rs2014890	-	-1	-	HGNC	19818	YES	-	-	-	ENSP00000363694	-	-	-	-	-	-	-	-	-	-	-	-	-	-	-	-	-	-	-	-
rs201977956	9:111715800-111715800	C	intron_variant	MODIFIER	CTNNAL1	ENSG00000119326	Transcript	ENST00000325551.4	protein_coding	-	12of18	-	-	-	-	-	-	-	rs201977956	-	-1	-	HGNC	2512	YES	-	-	-	ENSP00000320434	-	-	-	-	-	-	-	-	-	-	-	-	-	-	-	-	-	-	-	-
rs201977956	9:111715800-111715800	C	intron_variant	MODIFIER	CTNNAL1	ENSG00000119326	Transcript	ENST00000325580.6	protein_coding	-	10of16	-	-	-	-	-	-	-	rs201977956	-	-1	-	HGNC	2512	-	-	-	-	ENSP00000323351	-	-	-	-	-	-	-	-	-	-	-	-	-	-	-	-	-	-	-	-
rs201977956	9:111715800-111715800	C	intron_variant	MODIFIER	CTNNAL1	ENSG00000119326	Transcript	ENST00000374594.1	protein_coding	-	1of7	-	-	-	-	-	-	-	rs201977956	-	-1	-	HGNC	2512	-	-	-	-	ENSP00000363722	-	-	-	-	-	-	-	-	-	-	-	-	-	-	-	-	-	-	-	-
rs201977956	9:111715800-111715800	C	intron_variant	MODIFIER	CTNNAL1	ENSG00000119326	Transcript	ENST00000374595.4	protein_coding	-	12of18	-	-	-	-	-	-	-	rs201977956	-	-1	-	HGNC	2512	-	-	-	-	ENSP00000363723	-	-	-	-	-	-	-	-	-	-	-	-	-	-	-	-	-	-	-	-
rs201977956	9:111715800-111715800	C	downstream_gene_variant	MODIFIER	FAM206A	ENSG00000119328	Transcript	ENST00000374624.3	protein_coding	-	-	-	-	-	-	-	-	-	rs201977956	2776	1	-	HGNC	1364	-	-	-	-	ENSP00000363754	-	-	-	-	-	-	-	-	-	-	-	-	-	-	-	-	-	-	-	-
rs2176692	9:111927723-111927723	A	intron_variant	MODIFIER	FRRS1L	ENSG00000260230	Transcript	ENST00000561981.2	protein_coding	-	1of4	-	-	-	-	-	-	-	rs2176692	-	-1	-	HGNC	1362	YES	-	-	-	ENSP00000477141	-	-	-	0.2228	-	-	-	-	-	-	-	-	-	-	-	-	-	-	-	-
rs2185330	9:111643477-111643477	C	intron_variant	MODIFIER	IKBKAP	ENSG00000070061	Transcript	ENST00000537196.1	protein_coding	-	24of29	-	-	-	-	-	-	-	rs2185330	-	-1	-	HGNC	5959	-	-	-	-	ENSP00000439367	-	-	-	0.6807	-	-	-	-	-	-	-	-	-	-	-	-	-	-	-	-
rs2185330	9:111643477-111643477	C	intron_variant,NMD_transcript_variant	MODIFIER	IKBKAP	ENSG00000070061	Transcript	ENST00000495759.1	nonsense_mediated_decay	-	5of11	-	-	-	-	-	-	-	rs2185330	-	-1	cds_start_NF	HGNC	5959	-	-	-	-	ENSP00000433514	-	-	-	0.6807	-	-	-	-	-	-	-	-	-	-	-	-	-	-	-	-
rs2185330	9:111643477-111643477	C	intron_variant	MODIFIER	IKBKAP	ENSG00000070061	Transcript	ENST00000374647.5	protein_coding	-	31of36	-	-	-	-	-	-	-	rs2185330	-	-1	-	HGNC	5959	YES	-	-	-	ENSP00000363779	-	-	-	0.6807	-	-	-	-	-	-	-	-	-	-	-	-	-	-	-	-
rs2185330	9:111643477-111643477	C	intron_variant,non_coding_transcript_variant	MODIFIER	IKBKAP	ENSG00000070061	Transcript	ENST00000467959.1	processed_transcript	-	4of5	-	-	-	-	-	-	-	rs2185330	-	-1	-	HGNC	5959	-	-	-	-	-	-	-	-	0.6807	-	-	-	-	-	-	-	-	-	-	-	-	-	-	-	-
rs2203873	9:111966930-111966930	T	intron_variant	MODIFIER	EPB41L4B	ENSG00000095203	Transcript	ENST00000374566.3	protein_coding	-	18of25	-	-	-	-	-	-	-	rs2203873	-	-1	-	HGNC	19818	YES	-	-	-	ENSP00000363694	-	-	-	0.3646	-	-	-	-	-	-	-	-	-	-	-	-	-	-	-	-
rs2203874	9:111966736-111966736	C	intron_variant	MODIFIER	EPB41L4B	ENSG00000095203	Transcript	ENST00000374566.3	protein_coding	-	18of25	-	-	-	-	-	-	-	rs2203874	-	-1	-	HGNC	19818	YES	-	-	-	ENSP00000363694	-	-	-	0.2746	-	-	-	-	-	-	-	-	-	-	-	-	-	-	-	-
rs2230792	9:111660851-111660851	G	missense_variant	MODERATE	IKBKAP	ENSG00000070061	Transcript	ENST00000537196.1	protein_coding	15of30	-	-	-	1644	1247	416	G/A	gGa/gCa	rs2230792	-	-1	-	HGNC	5959	-	-	-	-	ENSP00000439367	tolerated(0.11)	benign(0.015)	hmmpanther:PTHR12747,Pfam_domain:PF04762	-	-	-	-	-	-	-	-	-	-	-	-	1	25741868,21107304,21791469,23844677	-	-	-
rs2230792	9:111660851-111660851	G	missense_variant	MODERATE	IKBKAP	ENSG00000070061	Transcript	ENST00000374647.5	protein_coding	22of37	-	-	-	2602	2294	765	G/A	gGa/gCa	rs2230792	-	-1	-	HGNC	5959	YES	-	-	-	ENSP00000363779	tolerated(0.18)	benign(0.015)	Pfam_domain:PF04762,PIRSF_domain:PIRSF017233,hmmpanther:PTHR12747	-	-	-	-	-	-	-	-	-	-	-	-	1	25741868,21107304,21791469,23844677	-	-	-
rs2230792	9:111660851-111660851	T	missense_variant	MODERATE	IKBKAP	ENSG00000070061	Transcript	ENST00000537196.1	protein_coding	15of30	-	-	-	1644	1247	416	G/E	gGa/gAa	rs2230792	-	-1	-	HGNC	5959	-	-	-	-	ENSP00000439367	tolerated(1)	benign(0)	hmmpanther:PTHR12747,Pfam_domain:PF04762	0.2891	0.2211	0.4234	0.2867	0.0837	0.2667	0.2327	0.1824	0.1945	0.1983	benign,likely_benign	-	1	25741868,21107304,21791469,23844677	-	-	-
rs2230792	9:111660851-111660851	T	missense_variant	MODERATE	IKBKAP	ENSG00000070061	Transcript	ENST00000374647.5	protein_coding	22of37	-	-	-	2602	2294	765	G/E	gGa/gAa	rs2230792	-	-1	-	HGNC	5959	YES	-	-	-	ENSP00000363779	tolerated(1)	benign(0)	Pfam_domain:PF04762,PIRSF_domain:PIRSF017233,hmmpanther:PTHR12747	0.2891	0.2211	0.4234	0.2867	0.0837	0.2667	0.2327	0.1824	0.1945	0.1983	benign,likely_benign	-	1	25741868,21107304,21791469,23844677	-	-	-
rs2230793	9:111659483-111659483	G	upstream_gene_variant	MODIFIER	IKBKAP	ENSG00000070061	Transcript	ENST00000495759.1	nonsense_mediated_decay	-	-	-	-	-	-	-	-	-	rs2230793	4120	-1	cds_start_NF	HGNC	5959	-	-	-	-	ENSP00000433514	-	-	-	0.2977	0.224	0.4496	0.2894	0.08406	0.2685	0.233	0.1836	0.1962	0.1988	likely_benign,benign	-	1	25741868,20885795,21107304,21791469,23844677,20361209	-	-	-
rs2230793	9:111659483-111659483	G	missense_variant	MODERATE	IKBKAP	ENSG00000070061	Transcript	ENST00000374647.5	protein_coding	23of37	-	-	-	2754	2446	816	I/L	Ata/Cta	rs2230793	-	-1	-	HGNC	5959	YES	-	-	-	ENSP00000363779	tolerated(0.24)	benign(0)	Pfam_domain:PF04762,PIRSF_domain:PIRSF017233,hmmpanther:PTHR12747	0.2977	0.224	0.4496	0.2894	0.08406	0.2685	0.233	0.1836	0.1962	0.1988	likely_benign,benign	-	1	25741868,20885795,21107304,21791469,23844677,20361209	-	-	-
rs2230793	9:111659483-111659483	G	missense_variant	MODERATE	IKBKAP	ENSG00000070061	Transcript	ENST00000537196.1	protein_coding	16of30	-	-	-	1796	1399	467	I/L	Ata/Cta	rs2230793	-	-1	-	HGNC	5959	-	-	-	-	ENSP00000439367	tolerated(0.24)	benign(0)	hmmpanther:PTHR12747,Pfam_domain:PF04762	0.2977	0.224	0.4496	0.2894	0.08406	0.2685	0.233	0.1836	0.1962	0.1988	likely_benign,benign	-	1	25741868,20885795,21107304,21791469,23844677,20361209	-	-	-
rs2271878	9:111868885-111868885	A	5_prime_UTR_variant,NMD_transcript_variant	MODIFIER	TMEM245	ENSG00000106771	Transcript	ENST00000491854.1	nonsense_mediated_decay	2of16	-	-	-	41	-	-	-	-	rs2271878	-	-1	-	HGNC	1363	-	-	-	-	ENSP00000417842	-	-	-	0.1977	0.2628	0.0475	0.2965	0.3098	0.2782	0.2974	0.2815	0.2734	0.2138	-	-	-	-	-	-	-
rs2271878	9:111868885-111868885	A	synonymous_variant	LOW	TMEM245	ENSG00000106771	Transcript	ENST00000374586.3	protein_coding	3of18	-	-	-	734	702	234	S	tcC/tcT	rs2271878	-	-1	-	HGNC	1363	YES	-	-	-	ENSP00000363714	-	-	Transmembrane_helices:TMhelix,hmmpanther:PTHR21716,hmmpanther:PTHR21716:SF1	0.1977	0.2628	0.0475	0.2965	0.3098	0.2782	0.2974	0.2815	0.2734	0.2138	-	-	-	-	-	-	-
rs2275495	9:111644396-111644396	A	intron_variant	MODIFIER	IKBKAP	ENSG00000070061	Transcript	ENST00000537196.1	protein_coding	-	23of29	-	-	-	-	-	-	-	rs2275495	-	-1	-	HGNC	5959	-	-	-	-	ENSP00000439367	-	-	-	0.1897	0.1425	0.3374	0.2473	0.03684	0.1075	0.167	0.108	0.1241	0.09184	benign,likely_benign	-	1	25741868	-	-	-
rs2275495	9:111644396-111644396	A	intron_variant,non_coding_transcript_variant	MODIFIER	IKBKAP	ENSG00000070061	Transcript	ENST00000467959.1	processed_transcript	-	3of5	-	-	-	-	-	-	-	rs2275495	-	-1	-	HGNC	5959	-	-	-	-	-	-	-	-	0.1897	0.1425	0.3374	0.2473	0.03684	0.1075	0.167	0.108	0.1241	0.09184	benign,likely_benign	-	1	25741868	-	-	-
rs2275495	9:111644396-111644396	A	intron_variant	MODIFIER	IKBKAP	ENSG00000070061	Transcript	ENST00000374647.5	protein_coding	-	30of36	-	-	-	-	-	-	-	rs2275495	-	-1	-	HGNC	5959	YES	-	-	-	ENSP00000363779	-	-	-	0.1897	0.1425	0.3374	0.2473	0.03684	0.1075	0.167	0.108	0.1241	0.09184	benign,likely_benign	-	1	25741868	-	-	-
rs2275495	9:111644396-111644396	A	intron_variant,NMD_transcript_variant	MODIFIER	IKBKAP	ENSG00000070061	Transcript	ENST00000495759.1	nonsense_mediated_decay	-	4of11	-	-	-	-	-	-	-	rs2275495	-	-1	cds_start_NF	HGNC	5959	-	-	-	-	ENSP00000433514	-	-	-	0.1897	0.1425	0.3374	0.2473	0.03684	0.1075	0.167	0.108	0.1241	0.09184	benign,likely_benign	-	1	25741868	-	-	-
rs2275626	9:111659021-111659021	C	upstream_gene_variant	MODIFIER	IKBKAP	ENSG00000070061	Transcript	ENST00000495759.1	nonsense_mediated_decay	-	-	-	-	-	-	-	-	-	rs2275626	3658	-1	cds_start_NF	HGNC	5959	-	-	-	-	ENSP00000433514	-	-	-	0.2977	-	-	-	-	-	-	-	-	-	-	-	-	-	-	-	-
rs2275626	9:111659021-111659021	A	intron_variant	MODIFIER	IKBKAP	ENSG00000070061	Transcript	ENST00000374647.5	protein_coding	-	24of36	-	-	-	-	-	-	-	rs2275626	-	-1	-	HGNC	5959	YES	-	-	-	ENSP00000363779	-	-	-	-	-	-	-	-	-	-	-	-	-	-	-	-	-	-	-	-
rs2275626	9:111659021-111659021	A	upstream_gene_variant	MODIFIER	IKBKAP	ENSG00000070061	Transcript	ENST00000495759.1	nonsense_mediated_decay	-	-	-	-	-	-	-	-	-	rs2275626	3658	-1	cds_start_NF	HGNC	5959	-	-	-	-	ENSP00000433514	-	-	-	-	-	-	-	-	-	-	-	-	-	-	-	-	-	-	-	-
rs2275626	9:111659021-111659021	A	intron_variant	MODIFIER	IKBKAP	ENSG00000070061	Transcript	ENST00000537196.1	protein_coding	-	17of29	-	-	-	-	-	-	-	rs2275626	-	-1	-	HGNC	5959	-	-	-	-	ENSP00000439367	-	-	-	-	-	-	-	-	-	-	-	-	-	-	-	-	-	-	-	-
rs2275626	9:111659021-111659021	C	intron_variant	MODIFIER	IKBKAP	ENSG00000070061	Transcript	ENST00000374647.5	protein_coding	-	24of36	-	-	-	-	-	-	-	rs2275626	-	-1	-	HGNC	5959	YES	-	-	-	ENSP00000363779	-	-	-	0.2977	-	-	-	-	-	-	-	-	-	-	-	-	-	-	-	-
rs2275626	9:111659021-111659021	C	intron_variant	MODIFIER	IKBKAP	ENSG00000070061	Transcript	ENST00000537196.1	protein_coding	-	17of29	-	-	-	-	-	-	-	rs2275626	-	-1	-	HGNC	5959	-	-	-	-	ENSP00000439367	-	-	-	0.2977	-	-	-	-	-	-	-	-	-	-	-	-	-	-	-	-
rs2275628	9:111660623-111660623	T	intron_variant	MODIFIER	IKBKAP	ENSG00000070061	Transcript	ENST00000537196.1	protein_coding	-	15of29	-	-	-	-	-	-	-	rs2275628	-	-1	-	HGNC	5959	-	-	-	-	ENSP00000439367	-	-	-	-	-	-	-	-	-	-	-	-	-	-	-	-	-	-	-	-
rs2275628	9:111660623-111660623	A	intron_variant	MODIFIER	IKBKAP	ENSG00000070061	Transcript	ENST00000374647.5	protein_coding	-	22of36	-	-	-	-	-	-	-	rs2275628	-	-1	-	HGNC	5959	YES	-	-	-	ENSP00000363779	-	-	-	0.2885	-	-	-	-	-	-	-	-	-	-	-	-	-	-	-	-
rs2275628	9:111660623-111660623	A	intron_variant	MODIFIER	IKBKAP	ENSG00000070061	Transcript	ENST00000537196.1	protein_coding	-	15of29	-	-	-	-	-	-	-	rs2275628	-	-1	-	HGNC	5959	-	-	-	-	ENSP00000439367	-	-	-	0.2885	-	-	-	-	-	-	-	-	-	-	-	-	-	-	-	-
rs2275628	9:111660623-111660623	T	intron_variant	MODIFIER	IKBKAP	ENSG00000070061	Transcript	ENST00000374647.5	protein_coding	-	22of36	-	-	-	-	-	-	-	rs2275628	-	-1	-	HGNC	5959	YES	-	-	-	ENSP00000363779	-	-	-	-	-	-	-	-	-	-	-	-	-	-	-	-	-	-	-	-
rs2275633	9:111664121-111664121	A	intron_variant	MODIFIER	IKBKAP	ENSG00000070061	Transcript	ENST00000537196.1	protein_coding	-	9of29	-	-	-	-	-	-	-	rs2275633	-	-1	-	HGNC	5959	-	-	-	-	ENSP00000439367	-	-	-	-	-	-	-	-	-	-	-	-	-	-	-	-	-	-	-	-
rs2275633	9:111664121-111664121	C	intron_variant	MODIFIER	IKBKAP	ENSG00000070061	Transcript	ENST00000374647.5	protein_coding	-	16of36	-	-	-	-	-	-	-	rs2275633	-	-1	-	HGNC	5959	YES	-	-	-	ENSP00000363779	-	-	-	-	-	-	-	-	-	-	-	-	-	-	-	-	-	-	-	-
rs2275633	9:111664121-111664121	C	intron_variant	MODIFIER	IKBKAP	ENSG00000070061	Transcript	ENST00000537196.1	protein_coding	-	9of29	-	-	-	-	-	-	-	rs2275633	-	-1	-	HGNC	5959	-	-	-	-	ENSP00000439367	-	-	-	-	-	-	-	-	-	-	-	-	-	-	-	-	-	-	-	-
rs2275633	9:111664121-111664121	A	intron_variant	MODIFIER	IKBKAP	ENSG00000070061	Transcript	ENST00000374647.5	protein_coding	-	16of36	-	-	-	-	-	-	-	rs2275633	-	-1	-	HGNC	5959	YES	-	-	-	ENSP00000363779	-	-	-	-	-	-	-	-	-	-	-	-	-	-	-	-	-	-	-	-
rs2275635	9:111688767-111688767	T	intron_variant	MODIFIER	IKBKAP	ENSG00000070061	Transcript	ENST00000537196.1	protein_coding	-	1of29	-	-	-	-	-	-	-	rs2275635	-	-1	-	HGNC	5959	-	-	-	-	ENSP00000439367	-	-	-	0.1144	0.1443	0.03592	0.129	0.2283	0.1502	0.1148	0.1699	0.1656	0.1069	-	-	-	-	-	-	-
rs2275635	9:111688767-111688767	T	intron_variant	MODIFIER	IKBKAP	ENSG00000070061	Transcript	ENST00000374647.5	protein_coding	-	5of36	-	-	-	-	-	-	-	rs2275635	-	-1	-	HGNC	5959	YES	-	-	-	ENSP00000363779	-	-	-	0.1144	0.1443	0.03592	0.129	0.2283	0.1502	0.1148	0.1699	0.1656	0.1069	-	-	-	-	-	-	-
rs2275637	9:111696043-111696043	G	upstream_gene_variant	MODIFIER	FAM206A	ENSG00000119328	Transcript	ENST00000322940.6	protein_coding	-	-	-	-	-	-	-	-	-	rs2275637	418	1	-	HGNC	1364	YES	-	-	-	ENSP00000363753	-	-	-	0.1979	-	-	-	-	-	-	-	-	-	-	-	-	-	-	-	-
rs2275637	9:111696043-111696043	G	regulatory_region_variant	MODIFIER	-	-	RegulatoryFeature	ENSR00000239493	promoter	-	-	-	-	-	-	-	-	-	rs2275637	-	-	-	-	-	-	-	-	-	-	-	-	-	0.1979	-	-	-	-	-	-	-	-	-	-	-	-	-	-	-	-
rs2275637	9:111696043-111696043	G	intron_variant	MODIFIER	IKBKAP	ENSG00000070061	Transcript	ENST00000374647.5	protein_coding	-	1of36	-	-	-	-	-	-	-	rs2275637	-	-1	-	HGNC	5959	YES	-	-	-	ENSP00000363779	-	-	-	0.1979	-	-	-	-	-	-	-	-	-	-	-	-	-	-	-	-
rs2275637	9:111696043-111696043	G	upstream_gene_variant	MODIFIER	FAM206A	ENSG00000119328	Transcript	ENST00000466200.1	processed_transcript	-	-	-	-	-	-	-	-	-	rs2275637	680	1	-	HGNC	1364	-	-	-	-	-	-	-	-	0.1979	-	-	-	-	-	-	-	-	-	-	-	-	-	-	-	-
rs2275637	9:111696043-111696043	G	intron_variant	MODIFIER	IKBKAP	ENSG00000070061	Transcript	ENST00000537196.1	protein_coding	-	1of29	-	-	-	-	-	-	-	rs2275637	-	-1	-	HGNC	5959	-	-	-	-	ENSP00000439367	-	-	-	0.1979	-	-	-	-	-	-	-	-	-	-	-	-	-	-	-	-
rs2275637	9:111696043-111696043	G	upstream_gene_variant	MODIFIER	FAM206A	ENSG00000119328	Transcript	ENST00000374624.3	protein_coding	-	-	-	-	-	-	-	-	-	rs2275637	724	1	-	HGNC	1364	-	-	-	-	ENSP00000363754	-	-	-	0.1979	-	-	-	-	-	-	-	-	-	-	-	-	-	-	-	-
rs2275637	9:111696043-111696043	G	upstream_gene_variant	MODIFIER	FAM206A	ENSG00000119328	Transcript	ENST00000445175.1	protein_coding	-	-	-	-	-	-	-	-	-	rs2275637	777	1	cds_start_NF,cds_end_NF	HGNC	1364	-	-	-	-	ENSP00000398018	-	-	-	0.1979	-	-	-	-	-	-	-	-	-	-	-	-	-	-	-	-
rs2275641	9:111696389-111696389	C	TF_binding_site_variant	MODIFIER	-	-	MotifFeature	ENSM00523741225	-	-	-	-	-	-	-	-	-	-	rs2275641	-	-1	-	-	-	-	-	-	-	-	-	-	-	0.352	-	-	-	-	-	-	-	-	-	likely_benign,benign	-	1	30038396	ENSM00523741225	22	Y
rs2275641	9:111696389-111696389	A	upstream_gene_variant	MODIFIER	FAM206A	ENSG00000119328	Transcript	ENST00000466200.1	processed_transcript	-	-	-	-	-	-	-	-	-	rs2275641	334	1	-	HGNC	1364	-	-	-	-	-	-	-	-	-	-	-	-	-	-	-	-	-	-	-	-	1	30038396	-	-	-
rs2275641	9:111696389-111696389	C	regulatory_region_variant	MODIFIER	-	-	RegulatoryFeature	ENSR00000239493	promoter	-	-	-	-	-	-	-	-	-	rs2275641	-	-	-	-	-	-	-	-	-	-	-	-	-	0.352	-	-	-	-	-	-	-	-	-	likely_benign,benign	-	1	30038396	-	-	-
rs2275641	9:111696389-111696389	C	upstream_gene_variant	MODIFIER	FAM206A	ENSG00000119328	Transcript	ENST00000445175.1	protein_coding	-	-	-	-	-	-	-	-	-	rs2275641	431	1	cds_start_NF,cds_end_NF	HGNC	1364	-	-	-	-	ENSP00000398018	-	-	-	0.352	-	-	-	-	-	-	-	-	-	likely_benign,benign	-	1	30038396	-	-	-
rs2275641	9:111696389-111696389	C	5_prime_UTR_variant	MODIFIER	IKBKAP	ENSG00000070061	Transcript	ENST00000374647.5	protein_coding	1of37	-	-	-	8	-	-	-	-	rs2275641	-	-1	-	HGNC	5959	YES	-	-	-	ENSP00000363779	-	-	-	0.352	-	-	-	-	-	-	-	-	-	likely_benign,benign	-	1	30038396	-	-	-
rs2275641	9:111696389-111696389	A	TF_binding_site_variant	MODIFIER	-	-	MotifFeature	ENSM00523741225	-	-	-	-	-	-	-	-	-	-	rs2275641	-	-1	-	-	-	-	-	-	-	-	-	-	-	-	-	-	-	-	-	-	-	-	-	-	-	1	30038396	ENSM00523741225	22	Y
rs2275641	9:111696389-111696389	C	upstream_gene_variant	MODIFIER	FAM206A	ENSG00000119328	Transcript	ENST00000374624.3	protein_coding	-	-	-	-	-	-	-	-	-	rs2275641	378	1	-	HGNC	1364	-	-	-	-	ENSP00000363754	-	-	-	0.352	-	-	-	-	-	-	-	-	-	likely_benign,benign	-	1	30038396	-	-	-
rs2275641	9:111696389-111696389	A	upstream_gene_variant	MODIFIER	FAM206A	ENSG00000119328	Transcript	ENST00000374624.3	protein_coding	-	-	-	-	-	-	-	-	-	rs2275641	378	1	-	HGNC	1364	-	-	-	-	ENSP00000363754	-	-	-	-	-	-	-	-	-	-	-	-	-	-	-	1	30038396	-	-	-
rs2275641	9:111696389-111696389	C	upstream_gene_variant	MODIFIER	IKBKAP	ENSG00000070061	Transcript	ENST00000537196.1	protein_coding	-	-	-	-	-	-	-	-	-	rs2275641	156	-1	-	HGNC	5959	-	-	-	-	ENSP00000439367	-	-	-	0.352	-	-	-	-	-	-	-	-	-	likely_benign,benign	-	1	30038396	-	-	-
rs2275641	9:111696389-111696389	A	regulatory_region_variant	MODIFIER	-	-	RegulatoryFeature	ENSR00000239493	promoter	-	-	-	-	-	-	-	-	-	rs2275641	-	-	-	-	-	-	-	-	-	-	-	-	-	-	-	-	-	-	-	-	-	-	-	-	-	1	30038396	-	-	-
rs2275641	9:111696389-111696389	A	upstream_gene_variant	MODIFIER	IKBKAP	ENSG00000070061	Transcript	ENST00000537196.1	protein_coding	-	-	-	-	-	-	-	-	-	rs2275641	156	-1	-	HGNC	5959	-	-	-	-	ENSP00000439367	-	-	-	-	-	-	-	-	-	-	-	-	-	-	-	1	30038396	-	-	-
rs2275641	9:111696389-111696389	A	5_prime_UTR_variant	MODIFIER	IKBKAP	ENSG00000070061	Transcript	ENST00000374647.5	protein_coding	1of37	-	-	-	8	-	-	-	-	rs2275641	-	-1	-	HGNC	5959	YES	-	-	-	ENSP00000363779	-	-	-	-	-	-	-	-	-	-	-	-	-	-	-	1	30038396	-	-	-
rs2275641	9:111696389-111696389	A	upstream_gene_variant	MODIFIER	FAM206A	ENSG00000119328	Transcript	ENST00000322940.6	protein_coding	-	-	-	-	-	-	-	-	-	rs2275641	72	1	-	HGNC	1364	YES	-	-	-	ENSP00000363753	-	-	-	-	-	-	-	-	-	-	-	-	-	-	-	1	30038396	-	-	-
rs2275641	9:111696389-111696389	C	upstream_gene_variant	MODIFIER	FAM206A	ENSG00000119328	Transcript	ENST00000466200.1	processed_transcript	-	-	-	-	-	-	-	-	-	rs2275641	334	1	-	HGNC	1364	-	-	-	-	-	-	-	-	0.352	-	-	-	-	-	-	-	-	-	likely_benign,benign	-	1	30038396	-	-	-
rs2275641	9:111696389-111696389	A	upstream_gene_variant	MODIFIER	FAM206A	ENSG00000119328	Transcript	ENST00000445175.1	protein_coding	-	-	-	-	-	-	-	-	-	rs2275641	431	1	cds_start_NF,cds_end_NF	HGNC	1364	-	-	-	-	ENSP00000398018	-	-	-	-	-	-	-	-	-	-	-	-	-	-	-	1	30038396	-	-	-
rs2275641	9:111696389-111696389	C	upstream_gene_variant	MODIFIER	FAM206A	ENSG00000119328	Transcript	ENST00000322940.6	protein_coding	-	-	-	-	-	-	-	-	-	rs2275641	72	1	-	HGNC	1364	YES	-	-	-	ENSP00000363753	-	-	-	0.352	-	-	-	-	-	-	-	-	-	likely_benign,benign	-	1	30038396	-	-	-
rs2282206	9:111746267-111746267	G	regulatory_region_variant	MODIFIER	-	-	RegulatoryFeature	ENSR00001461705	CTCF_binding_site	-	-	-	-	-	-	-	-	-	rs2282206	-	-	-	-	-	-	-	-	-	-	-	-	-	0.3558	-	-	-	-	-	-	-	-	-	-	-	-	-	-	-	-
rs2282206	9:111746267-111746267	G	intron_variant	MODIFIER	CTNNAL1	ENSG00000119326	Transcript	ENST00000374595.4	protein_coding	-	5of18	-	-	-	-	-	-	-	rs2282206	-	-1	-	HGNC	2512	-	-	-	-	ENSP00000363723	-	-	-	0.3558	-	-	-	-	-	-	-	-	-	-	-	-	-	-	-	-
rs2282206	9:111746267-111746267	G	regulatory_region_variant	MODIFIER	-	-	RegulatoryFeature	ENSR00001461704	open_chromatin_region	-	-	-	-	-	-	-	-	-	rs2282206	-	-	-	-	-	-	-	-	-	-	-	-	-	0.3558	-	-	-	-	-	-	-	-	-	-	-	-	-	-	-	-
rs2282206	9:111746267-111746267	G	intron_variant	MODIFIER	CTNNAL1	ENSG00000119326	Transcript	ENST00000325580.6	protein_coding	-	5of16	-	-	-	-	-	-	-	rs2282206	-	-1	-	HGNC	2512	-	-	-	-	ENSP00000323351	-	-	-	0.3558	-	-	-	-	-	-	-	-	-	-	-	-	-	-	-	-
rs2282206	9:111746267-111746267	G	intron_variant	MODIFIER	CTNNAL1	ENSG00000119326	Transcript	ENST00000325551.4	protein_coding	-	5of18	-	-	-	-	-	-	-	rs2282206	-	-1	-	HGNC	2512	YES	-	-	-	ENSP00000320434	-	-	-	0.3558	-	-	-	-	-	-	-	-	-	-	-	-	-	-	-	-
rs2289480	9:111705501-111705501	C	intron_variant	MODIFIER	CTNNAL1	ENSG00000119326	Transcript	ENST00000374595.4	protein_coding	-	17of18	-	-	-	-	-	-	-	rs2289480	-	-1	-	HGNC	2512	-	-	-	-	ENSP00000363723	-	-	-	0.3574	-	-	-	-	-	-	-	-	-	-	-	-	-	-	-	-
rs2289480	9:111705501-111705501	C	intron_variant	MODIFIER	CTNNAL1	ENSG00000119326	Transcript	ENST00000325551.4	protein_coding	-	17of18	-	-	-	-	-	-	-	rs2289480	-	-1	-	HGNC	2512	YES	-	-	-	ENSP00000320434	-	-	-	0.3574	-	-	-	-	-	-	-	-	-	-	-	-	-	-	-	-
rs2289480	9:111705501-111705501	C	intron_variant	MODIFIER	CTNNAL1	ENSG00000119326	Transcript	ENST00000325580.6	protein_coding	-	15of16	-	-	-	-	-	-	-	rs2289480	-	-1	-	HGNC	2512	-	-	-	-	ENSP00000323351	-	-	-	0.3574	-	-	-	-	-	-	-	-	-	-	-	-	-	-	-	-
rs2289480	9:111705501-111705501	C	downstream_gene_variant	MODIFIER	FAM206A	ENSG00000119328	Transcript	ENST00000322940.6	protein_coding	-	-	-	-	-	-	-	-	-	rs2289480	2266	1	-	HGNC	1364	YES	-	-	-	ENSP00000363753	-	-	-	0.3574	-	-	-	-	-	-	-	-	-	-	-	-	-	-	-	-
rs2289480	9:111705501-111705501	C	intron_variant	MODIFIER	FAM206A	ENSG00000119328	Transcript	ENST00000374624.3	protein_coding	-	3of3	-	-	-	-	-	-	-	rs2289480	-	1	-	HGNC	1364	-	-	-	-	ENSP00000363754	-	-	-	0.3574	-	-	-	-	-	-	-	-	-	-	-	-	-	-	-	-
rs2289480	9:111705501-111705501	C	intron_variant	MODIFIER	CTNNAL1	ENSG00000119326	Transcript	ENST00000374594.1	protein_coding	-	6of7	-	-	-	-	-	-	-	rs2289480	-	-1	-	HGNC	2512	-	-	-	-	ENSP00000363722	-	-	-	0.3574	-	-	-	-	-	-	-	-	-	-	-	-	-	-	-	-
rs2289480	9:111705501-111705501	C	downstream_gene_variant	MODIFIER	FAM206A	ENSG00000119328	Transcript	ENST00000445175.1	protein_coding	-	-	-	-	-	-	-	-	-	rs2289480	3587	1	cds_start_NF,cds_end_NF	HGNC	1364	-	-	-	-	ENSP00000398018	-	-	-	0.3574	-	-	-	-	-	-	-	-	-	-	-	-	-	-	-	-
rs2289481	9:111712924-111712924	C	intron_variant	MODIFIER	CTNNAL1	ENSG00000119326	Transcript	ENST00000325580.6	protein_coding	-	12of16	-	-	-	-	-	-	-	rs2289481	-	-1	-	HGNC	2512	-	-	-	-	ENSP00000323351	-	-	-	0.3536	-	-	-	-	-	-	-	-	-	-	-	-	-	-	-	-
rs2289481	9:111712924-111712924	C	intron_variant	MODIFIER	CTNNAL1	ENSG00000119326	Transcript	ENST00000374595.4	protein_coding	-	14of18	-	-	-	-	-	-	-	rs2289481	-	-1	-	HGNC	2512	-	-	-	-	ENSP00000363723	-	-	-	0.3536	-	-	-	-	-	-	-	-	-	-	-	-	-	-	-	-
rs2289481	9:111712924-111712924	C	intron_variant	MODIFIER	CTNNAL1	ENSG00000119326	Transcript	ENST00000325551.4	protein_coding	-	14of18	-	-	-	-	-	-	-	rs2289481	-	-1	-	HGNC	2512	YES	-	-	-	ENSP00000320434	-	-	-	0.3536	-	-	-	-	-	-	-	-	-	-	-	-	-	-	-	-
rs2289481	9:111712924-111712924	C	intron_variant	MODIFIER	CTNNAL1	ENSG00000119326	Transcript	ENST00000374594.1	protein_coding	-	3of7	-	-	-	-	-	-	-	rs2289481	-	-1	-	HGNC	2512	-	-	-	-	ENSP00000363722	-	-	-	0.3536	-	-	-	-	-	-	-	-	-	-	-	-	-	-	-	-
rs2289481	9:111712924-111712924	C	3_prime_UTR_variant	MODIFIER	FAM206A	ENSG00000119328	Transcript	ENST00000374624.3	protein_coding	4of4	-	-	-	399	-	-	-	-	rs2289481	-	1	-	HGNC	1364	-	-	-	-	ENSP00000363754	-	-	-	0.3536	-	-	-	-	-	-	-	-	-	-	-	-	-	-	-	-
rs2304779	9:111670513-111670513	C	intron_variant	MODIFIER	IKBKAP	ENSG00000070061	Transcript	ENST00000374647.5	protein_coding	-	13of36	-	-	-	-	-	-	-	rs2304779	-	-1	-	HGNC	5959	YES	-	-	-	ENSP00000363779	-	-	-	0.1979	-	-	-	-	-	-	-	-	-	-	-	-	-	-	-	-
rs2304779	9:111670513-111670513	C	intron_variant	MODIFIER	IKBKAP	ENSG00000070061	Transcript	ENST00000537196.1	protein_coding	-	6of29	-	-	-	-	-	-	-	rs2304779	-	-1	-	HGNC	5959	-	-	-	-	ENSP00000439367	-	-	-	0.1979	-	-	-	-	-	-	-	-	-	-	-	-	-	-	-	-
rs2304779	9:111670513-111670513	A	intron_variant	MODIFIER	IKBKAP	ENSG00000070061	Transcript	ENST00000537196.1	protein_coding	-	6of29	-	-	-	-	-	-	-	rs2304779	-	-1	-	HGNC	5959	-	-	-	-	ENSP00000439367	-	-	-	-	-	-	-	-	-	-	-	-	-	-	-	-	-	-	-	-
rs2304779	9:111670513-111670513	A	intron_variant	MODIFIER	IKBKAP	ENSG00000070061	Transcript	ENST00000374647.5	protein_coding	-	13of36	-	-	-	-	-	-	-	rs2304779	-	-1	-	HGNC	5959	YES	-	-	-	ENSP00000363779	-	-	-	-	-	-	-	-	-	-	-	-	-	-	-	-	-	-	-	-
rs2417975	9:111860185-111860185	C	intron_variant	MODIFIER	TMEM245	ENSG00000106771	Transcript	ENST00000374586.3	protein_coding	-	3of17	-	-	-	-	-	-	-	rs2417975	-	-1	-	HGNC	1363	YES	-	-	-	ENSP00000363714	-	-	-	0.3896	-	-	-	-	-	-	-	-	-	-	-	-	-	-	-	-
rs2417975	9:111860185-111860185	C	intron_variant,NMD_transcript_variant	MODIFIER	TMEM245	ENSG00000106771	Transcript	ENST00000491854.1	nonsense_mediated_decay	-	2of15	-	-	-	-	-	-	-	rs2417975	-	-1	-	HGNC	1363	-	-	-	-	ENSP00000417842	-	-	-	0.3896	-	-	-	-	-	-	-	-	-	-	-	-	-	-	-	-
rs2417975	9:111860185-111860185	C	regulatory_region_variant	MODIFIER	-	-	RegulatoryFeature	ENSR00001757658	promoter_flanking_region	-	-	-	-	-	-	-	-	-	rs2417975	-	-	-	-	-	-	-	-	-	-	-	-	-	0.3896	-	-	-	-	-	-	-	-	-	-	-	-	-	-	-	-
rs2439649	9:111875463-111875463	A	intron_variant	MODIFIER	TMEM245	ENSG00000106771	Transcript	ENST00000374586.3	protein_coding	-	1of17	-	-	-	-	-	-	-	rs2439649	-	-1	-	HGNC	1363	YES	-	-	-	ENSP00000363714	-	-	-	0.513	-	-	-	-	-	-	-	-	-	-	-	1	30038396,29844566	-	-	-
rs2439649	9:111875463-111875463	A	upstream_gene_variant	MODIFIER	TMEM245	ENSG00000106771	Transcript	ENST00000491854.1	nonsense_mediated_decay	-	-	-	-	-	-	-	-	-	rs2439649	4695	-1	-	HGNC	1363	-	-	-	-	ENSP00000417842	-	-	-	0.513	-	-	-	-	-	-	-	-	-	-	-	1	30038396,29844566	-	-	-
rs2680823	9:111881400-111881400	G	intron_variant	MODIFIER	TMEM245	ENSG00000106771	Transcript	ENST00000374586.3	protein_coding	-	1of17	-	-	-	-	-	-	-	rs2680823	-	-1	-	HGNC	1363	YES	-	-	-	ENSP00000363714	-	-	-	0.7624	-	-	-	-	-	-	-	-	-	-	-	-	-	-	-	-
rs2680823	9:111881400-111881400	G	TF_binding_site_variant	MODIFIER	-	-	MotifFeature	ENSM00529490736	-	-	-	-	-	-	-	-	-	-	rs2680823	-	1	-	-	-	-	-	-	-	-	-	-	-	0.7624	-	-	-	-	-	-	-	-	-	-	-	-	-	ENSM00529490736	25	N
rs2680823	9:111881400-111881400	G	regulatory_region_variant	MODIFIER	-	-	RegulatoryFeature	ENSR00001461734	promoter	-	-	-	-	-	-	-	-	-	rs2680823	-	-	-	-	-	-	-	-	-	-	-	-	-	0.7624	-	-	-	-	-	-	-	-	-	-	-	-	-	-	-	-
rs2780336	9:111676540-111676540	G	intron_variant	MODIFIER	IKBKAP	ENSG00000070061	Transcript	ENST00000537196.1	protein_coding	-	3of29	-	-	-	-	-	-	-	rs2780336	-	-1	-	HGNC	5959	-	-	-	-	ENSP00000439367	-	-	-	-	-	-	-	-	-	-	-	-	-	-	-	-	-	-	-	-
rs2780336	9:111676540-111676540	A	intron_variant	MODIFIER	IKBKAP	ENSG00000070061	Transcript	ENST00000374647.5	protein_coding	-	10of36	-	-	-	-	-	-	-	rs2780336	-	-1	-	HGNC	5959	YES	-	-	-	ENSP00000363779	-	-	-	-	-	-	-	-	-	-	-	-	-	-	-	-	-	-	-	-
rs2780336	9:111676540-111676540	G	intron_variant	MODIFIER	IKBKAP	ENSG00000070061	Transcript	ENST00000374647.5	protein_coding	-	10of36	-	-	-	-	-	-	-	rs2780336	-	-1	-	HGNC	5959	YES	-	-	-	ENSP00000363779	-	-	-	-	-	-	-	-	-	-	-	-	-	-	-	-	-	-	-	-
rs2780336	9:111676540-111676540	A	intron_variant	MODIFIER	IKBKAP	ENSG00000070061	Transcript	ENST00000537196.1	protein_coding	-	3of29	-	-	-	-	-	-	-	rs2780336	-	-1	-	HGNC	5959	-	-	-	-	ENSP00000439367	-	-	-	-	-	-	-	-	-	-	-	-	-	-	-	-	-	-	-	-
rs2793327	9:111672524-111672524	G	intron_variant	MODIFIER	IKBKAP	ENSG00000070061	Transcript	ENST00000537196.1	protein_coding	-	5of29	-	-	-	-	-	-	-	rs2793327	-	-1	-	HGNC	5959	-	-	-	-	ENSP00000439367	-	-	-	0.5905	-	-	-	-	-	-	-	-	-	-	-	-	-	-	-	-
rs2793327	9:111672524-111672524	G	intron_variant	MODIFIER	IKBKAP	ENSG00000070061	Transcript	ENST00000374647.5	protein_coding	-	12of36	-	-	-	-	-	-	-	rs2793327	-	-1	-	HGNC	5959	YES	-	-	-	ENSP00000363779	-	-	-	0.5905	-	-	-	-	-	-	-	-	-	-	-	-	-	-	-	-
rs2793329	9:111676344-111676344	G	intron_variant	MODIFIER	IKBKAP	ENSG00000070061	Transcript	ENST00000374647.5	protein_coding	-	10of36	-	-	-	-	-	-	-	rs2793329	-	-1	-	HGNC	5959	YES	-	-	-	ENSP00000363779	-	-	-	0.5897	-	-	-	-	-	-	-	-	-	-	-	-	-	-	-	-
rs2793329	9:111676344-111676344	G	intron_variant	MODIFIER	IKBKAP	ENSG00000070061	Transcript	ENST00000537196.1	protein_coding	-	3of29	-	-	-	-	-	-	-	rs2793329	-	-1	-	HGNC	5959	-	-	-	-	ENSP00000439367	-	-	-	0.5897	-	-	-	-	-	-	-	-	-	-	-	-	-	-	-	-
rs28361102	9:111774636-111774636	A	intron_variant	MODIFIER	CTNNAL1	ENSG00000119326	Transcript	ENST00000325580.6	protein_coding	-	1of16	-	-	-	-	-	-	-	rs28361102	-	-1	-	HGNC	2512	-	-	-	-	ENSP00000323351	-	-	-	0.1895	-	-	-	-	-	-	-	-	-	-	-	-	-	-	-	-
rs28361102	9:111774636-111774636	A	downstream_gene_variant	MODIFIER	TMEM245	ENSG00000106771	Transcript	ENST00000374586.3	protein_coding	-	-	-	-	-	-	-	-	-	rs28361102	2796	-1	-	HGNC	1363	YES	-	-	-	ENSP00000363714	-	-	-	0.1895	-	-	-	-	-	-	-	-	-	-	-	-	-	-	-	-
rs28361102	9:111774636-111774636	A	intron_variant	MODIFIER	CTNNAL1	ENSG00000119326	Transcript	ENST00000374595.4	protein_coding	-	1of18	-	-	-	-	-	-	-	rs28361102	-	-1	-	HGNC	2512	-	-	-	-	ENSP00000363723	-	-	-	0.1895	-	-	-	-	-	-	-	-	-	-	-	-	-	-	-	-
rs28361102	9:111774636-111774636	A	regulatory_region_variant	MODIFIER	-	-	RegulatoryFeature	ENSR00000239501	promoter	-	-	-	-	-	-	-	-	-	rs28361102	-	-	-	-	-	-	-	-	-	-	-	-	-	0.1895	-	-	-	-	-	-	-	-	-	-	-	-	-	-	-	-
rs28361102	9:111774636-111774636	A	intron_variant	MODIFIER	CTNNAL1	ENSG00000119326	Transcript	ENST00000325551.4	protein_coding	-	1of18	-	-	-	-	-	-	-	rs28361102	-	-1	-	HGNC	2512	YES	-	-	-	ENSP00000320434	-	-	-	0.1895	-	-	-	-	-	-	-	-	-	-	-	-	-	-	-	-
rs28361102	9:111774636-111774636	A	intron_variant	MODIFIER	CTNNAL1	ENSG00000119326	Transcript	ENST00000374593.4	protein_coding	-	1of3	-	-	-	-	-	-	-	rs28361102	-	-1	-	HGNC	2512	-	-	-	-	ENSP00000363721	-	-	-	0.1895	-	-	-	-	-	-	-	-	-	-	-	-	-	-	-	-
rs28361106	9:111762385-111762385	C	intron_variant	MODIFIER	CTNNAL1	ENSG00000119326	Transcript	ENST00000374595.4	protein_coding	-	1of18	-	-	-	-	-	-	-	rs28361106	-	-1	-	HGNC	2512	-	-	-	-	ENSP00000363723	-	-	-	0.1961	-	-	-	-	-	-	-	-	-	-	-	-	-	-	-	-
rs28361106	9:111762385-111762385	C	intron_variant	MODIFIER	CTNNAL1	ENSG00000119326	Transcript	ENST00000325551.4	protein_coding	-	1of18	-	-	-	-	-	-	-	rs28361106	-	-1	-	HGNC	2512	YES	-	-	-	ENSP00000320434	-	-	-	0.1961	-	-	-	-	-	-	-	-	-	-	-	-	-	-	-	-
rs28361106	9:111762385-111762385	C	intron_variant	MODIFIER	CTNNAL1	ENSG00000119326	Transcript	ENST00000325580.6	protein_coding	-	1of16	-	-	-	-	-	-	-	rs28361106	-	-1	-	HGNC	2512	-	-	-	-	ENSP00000323351	-	-	-	0.1961	-	-	-	-	-	-	-	-	-	-	-	-	-	-	-	-
rs28361106	9:111762385-111762385	C	intron_variant	MODIFIER	CTNNAL1	ENSG00000119326	Transcript	ENST00000374593.4	protein_coding	-	1of3	-	-	-	-	-	-	-	rs28361106	-	-1	-	HGNC	2512	-	-	-	-	ENSP00000363721	-	-	-	0.1961	-	-	-	-	-	-	-	-	-	-	-	-	-	-	-	-
rs28361111	9:111761012-111761012	C	intron_variant	MODIFIER	CTNNAL1	ENSG00000119326	Transcript	ENST00000374595.4	protein_coding	-	2of18	-	-	-	-	-	-	-	rs28361111	-	-1	-	HGNC	2512	-	-	-	-	ENSP00000363723	-	-	-	0.1939	-	-	-	-	-	-	-	-	-	-	-	-	-	-	-	-
rs28361111	9:111761012-111761012	C	intron_variant	MODIFIER	CTNNAL1	ENSG00000119326	Transcript	ENST00000325580.6	protein_coding	-	2of16	-	-	-	-	-	-	-	rs28361111	-	-1	-	HGNC	2512	-	-	-	-	ENSP00000323351	-	-	-	0.1939	-	-	-	-	-	-	-	-	-	-	-	-	-	-	-	-
rs28361111	9:111761012-111761012	C	intron_variant	MODIFIER	CTNNAL1	ENSG00000119326	Transcript	ENST00000325551.4	protein_coding	-	2of18	-	-	-	-	-	-	-	rs28361111	-	-1	-	HGNC	2512	YES	-	-	-	ENSP00000320434	-	-	-	0.1939	-	-	-	-	-	-	-	-	-	-	-	-	-	-	-	-
rs28361111	9:111761012-111761012	C	intron_variant	MODIFIER	CTNNAL1	ENSG00000119326	Transcript	ENST00000374593.4	protein_coding	-	2of3	-	-	-	-	-	-	-	rs28361111	-	-1	-	HGNC	2512	-	-	-	-	ENSP00000363721	-	-	-	0.1939	-	-	-	-	-	-	-	-	-	-	-	-	-	-	-	-
rs28361152	9:111727529-111727529	C	upstream_gene_variant	MODIFIER	CTNNAL1	ENSG00000119326	Transcript	ENST00000374594.1	protein_coding	-	-	-	-	-	-	-	-	-	rs28361152	1694	-1	-	HGNC	2512	-	-	-	-	ENSP00000363722	-	-	-	0.1983	-	-	-	-	-	-	-	-	-	-	-	-	-	-	-	-
rs28361152	9:111727529-111727529	C	intron_variant	MODIFIER	CTNNAL1	ENSG00000119326	Transcript	ENST00000325580.6	protein_coding	-	9of16	-	-	-	-	-	-	-	rs28361152	-	-1	-	HGNC	2512	-	-	-	-	ENSP00000323351	-	-	-	0.1983	-	-	-	-	-	-	-	-	-	-	-	-	-	-	-	-
rs28361152	9:111727529-111727529	C	intron_variant	MODIFIER	CTNNAL1	ENSG00000119326	Transcript	ENST00000374595.4	protein_coding	-	11of18	-	-	-	-	-	-	-	rs28361152	-	-1	-	HGNC	2512	-	-	-	-	ENSP00000363723	-	-	-	0.1983	-	-	-	-	-	-	-	-	-	-	-	-	-	-	-	-
rs28361152	9:111727529-111727529	C	intron_variant	MODIFIER	CTNNAL1	ENSG00000119326	Transcript	ENST00000325551.4	protein_coding	-	11of18	-	-	-	-	-	-	-	rs28361152	-	-1	-	HGNC	2512	YES	-	-	-	ENSP00000320434	-	-	-	0.1983	-	-	-	-	-	-	-	-	-	-	-	-	-	-	-	-
rs28361159	9:111717111-111717111	GTGT	intron_variant	MODIFIER	CTNNAL1	ENSG00000119326	Transcript	ENST00000325551.4	protein_coding	-	12of18	-	-	-	-	-	-	-	rs28361159	-	-1	-	HGNC	2512	YES	-	-	-	ENSP00000320434	-	-	-	-	-	-	-	-	-	-	-	-	-	-	-	-	-	-	-	-
rs28361159	9:111717111-111717111	GTGT	intron_variant	MODIFIER	CTNNAL1	ENSG00000119326	Transcript	ENST00000325580.6	protein_coding	-	10of16	-	-	-	-	-	-	-	rs28361159	-	-1	-	HGNC	2512	-	-	-	-	ENSP00000323351	-	-	-	-	-	-	-	-	-	-	-	-	-	-	-	-	-	-	-	-
rs28361159	9:111717111-111717111	GTGT	intron_variant	MODIFIER	CTNNAL1	ENSG00000119326	Transcript	ENST00000374594.1	protein_coding	-	1of7	-	-	-	-	-	-	-	rs28361159	-	-1	-	HGNC	2512	-	-	-	-	ENSP00000363722	-	-	-	-	-	-	-	-	-	-	-	-	-	-	-	-	-	-	-	-
rs28361159	9:111717111-111717111	GTGT	intron_variant	MODIFIER	CTNNAL1	ENSG00000119326	Transcript	ENST00000374595.4	protein_coding	-	12of18	-	-	-	-	-	-	-	rs28361159	-	-1	-	HGNC	2512	-	-	-	-	ENSP00000363723	-	-	-	-	-	-	-	-	-	-	-	-	-	-	-	-	-	-	-	-
rs28361159	9:111717111-111717111	GTGT	downstream_gene_variant	MODIFIER	FAM206A	ENSG00000119328	Transcript	ENST00000374624.3	protein_coding	-	-	-	-	-	-	-	-	-	rs28361159	4087	1	-	HGNC	1364	-	-	-	-	ENSP00000363754	-	-	-	-	-	-	-	-	-	-	-	-	-	-	-	-	-	-	-	-
rs28361186	9:111704064-111704064	A	downstream_gene_variant	MODIFIER	FAM206A	ENSG00000119328	Transcript	ENST00000322940.6	protein_coding	-	-	-	-	-	-	-	-	-	rs28361186	829	1	-	HGNC	1364	YES	-	-	-	ENSP00000363753	-	-	-	0.1975	-	-	-	-	-	-	-	-	-	-	-	-	-	-	-	-
rs28361186	9:111704064-111704064	A	downstream_gene_variant	MODIFIER	CTNNAL1	ENSG00000119326	Transcript	ENST00000325580.6	protein_coding	-	-	-	-	-	-	-	-	-	rs28361186	794	-1	-	HGNC	2512	-	-	-	-	ENSP00000323351	-	-	-	0.1975	-	-	-	-	-	-	-	-	-	-	-	-	-	-	-	-
rs28361186	9:111704064-111704064	A	downstream_gene_variant	MODIFIER	CTNNAL1	ENSG00000119326	Transcript	ENST00000325551.4	protein_coding	-	-	-	-	-	-	-	-	-	rs28361186	787	-1	-	HGNC	2512	YES	-	-	-	ENSP00000320434	-	-	-	0.1975	-	-	-	-	-	-	-	-	-	-	-	-	-	-	-	-
rs28361186	9:111704064-111704064	T	downstream_gene_variant	MODIFIER	FAM206A	ENSG00000119328	Transcript	ENST00000445175.1	protein_coding	-	-	-	-	-	-	-	-	-	rs28361186	2150	1	cds_start_NF,cds_end_NF	HGNC	1364	-	-	-	-	ENSP00000398018	-	-	-	-	-	-	-	-	-	-	-	-	-	-	-	-	-	-	-	-
rs28361186	9:111704064-111704064	T	downstream_gene_variant	MODIFIER	FAM206A	ENSG00000119328	Transcript	ENST00000322940.6	protein_coding	-	-	-	-	-	-	-	-	-	rs28361186	829	1	-	HGNC	1364	YES	-	-	-	ENSP00000363753	-	-	-	-	-	-	-	-	-	-	-	-	-	-	-	-	-	-	-	-
rs28361186	9:111704064-111704064	T	downstream_gene_variant	MODIFIER	CTNNAL1	ENSG00000119326	Transcript	ENST00000325551.4	protein_coding	-	-	-	-	-	-	-	-	-	rs28361186	787	-1	-	HGNC	2512	YES	-	-	-	ENSP00000320434	-	-	-	-	-	-	-	-	-	-	-	-	-	-	-	-	-	-	-	-
rs28361186	9:111704064-111704064	A	downstream_gene_variant	MODIFIER	CTNNAL1	ENSG00000119326	Transcript	ENST00000374595.4	protein_coding	-	-	-	-	-	-	-	-	-	rs28361186	787	-1	-	HGNC	2512	-	-	-	-	ENSP00000363723	-	-	-	0.1975	-	-	-	-	-	-	-	-	-	-	-	-	-	-	-	-
rs28361186	9:111704064-111704064	T	downstream_gene_variant	MODIFIER	CTNNAL1	ENSG00000119326	Transcript	ENST00000325580.6	protein_coding	-	-	-	-	-	-	-	-	-	rs28361186	794	-1	-	HGNC	2512	-	-	-	-	ENSP00000323351	-	-	-	-	-	-	-	-	-	-	-	-	-	-	-	-	-	-	-	-
rs28361186	9:111704064-111704064	T	downstream_gene_variant	MODIFIER	CTNNAL1	ENSG00000119326	Transcript	ENST00000374594.1	protein_coding	-	-	-	-	-	-	-	-	-	rs28361186	795	-1	-	HGNC	2512	-	-	-	-	ENSP00000363722	-	-	-	-	-	-	-	-	-	-	-	-	-	-	-	-	-	-	-	-
rs28361186	9:111704064-111704064	T	downstream_gene_variant	MODIFIER	CTNNAL1	ENSG00000119326	Transcript	ENST00000374595.4	protein_coding	-	-	-	-	-	-	-	-	-	rs28361186	787	-1	-	HGNC	2512	-	-	-	-	ENSP00000363723	-	-	-	-	-	-	-	-	-	-	-	-	-	-	-	-	-	-	-	-
rs28361186	9:111704064-111704064	A	downstream_gene_variant	MODIFIER	FAM206A	ENSG00000119328	Transcript	ENST00000445175.1	protein_coding	-	-	-	-	-	-	-	-	-	rs28361186	2150	1	cds_start_NF,cds_end_NF	HGNC	1364	-	-	-	-	ENSP00000398018	-	-	-	0.1975	-	-	-	-	-	-	-	-	-	-	-	-	-	-	-	-
rs28361186	9:111704064-111704064	A	downstream_gene_variant	MODIFIER	CTNNAL1	ENSG00000119326	Transcript	ENST00000374594.1	protein_coding	-	-	-	-	-	-	-	-	-	rs28361186	795	-1	-	HGNC	2512	-	-	-	-	ENSP00000363722	-	-	-	0.1975	-	-	-	-	-	-	-	-	-	-	-	-	-	-	-	-
rs28361186	9:111704064-111704064	A	intron_variant	MODIFIER	FAM206A	ENSG00000119328	Transcript	ENST00000374624.3	protein_coding	-	3of3	-	-	-	-	-	-	-	rs28361186	-	1	-	HGNC	1364	-	-	-	-	ENSP00000363754	-	-	-	0.1975	-	-	-	-	-	-	-	-	-	-	-	-	-	-	-	-
rs28361186	9:111704064-111704064	T	intron_variant	MODIFIER	FAM206A	ENSG00000119328	Transcript	ENST00000374624.3	protein_coding	-	3of3	-	-	-	-	-	-	-	rs28361186	-	1	-	HGNC	1364	-	-	-	-	ENSP00000363754	-	-	-	-	-	-	-	-	-	-	-	-	-	-	-	-	-	-	-	-
rs2900481	9:111831825-111831825	A	intron_variant,NMD_transcript_variant	MODIFIER	TMEM245	ENSG00000106771	Transcript	ENST00000491854.1	nonsense_mediated_decay	-	7of15	-	-	-	-	-	-	-	rs2900481	-	-1	-	HGNC	1363	-	-	-	-	ENSP00000417842	-	-	-	0.1975	-	-	-	-	-	-	-	-	-	-	-	-	-	-	-	-
rs2900481	9:111831825-111831825	C	intron_variant,NMD_transcript_variant	MODIFIER	TMEM245	ENSG00000106771	Transcript	ENST00000491854.1	nonsense_mediated_decay	-	7of15	-	-	-	-	-	-	-	rs2900481	-	-1	-	HGNC	1363	-	-	-	-	ENSP00000417842	-	-	-	-	-	-	-	-	-	-	-	-	-	-	-	-	-	-	-	-
rs2900481	9:111831825-111831825	C	intron_variant	MODIFIER	TMEM245	ENSG00000106771	Transcript	ENST00000374586.3	protein_coding	-	9of17	-	-	-	-	-	-	-	rs2900481	-	-1	-	HGNC	1363	YES	-	-	-	ENSP00000363714	-	-	-	-	-	-	-	-	-	-	-	-	-	-	-	-	-	-	-	-
rs2900481	9:111831825-111831825	A	intron_variant	MODIFIER	TMEM245	ENSG00000106771	Transcript	ENST00000413712.2	protein_coding	-	3of11	-	-	-	-	-	-	-	rs2900481	-	-1	cds_start_NF	HGNC	1363	-	-	-	-	ENSP00000394798	-	-	-	0.1975	-	-	-	-	-	-	-	-	-	-	-	-	-	-	-	-
rs2900481	9:111831825-111831825	C	intron_variant	MODIFIER	TMEM245	ENSG00000106771	Transcript	ENST00000413712.2	protein_coding	-	3of11	-	-	-	-	-	-	-	rs2900481	-	-1	cds_start_NF	HGNC	1363	-	-	-	-	ENSP00000394798	-	-	-	-	-	-	-	-	-	-	-	-	-	-	-	-	-	-	-	-
rs2900481	9:111831825-111831825	A	intron_variant	MODIFIER	TMEM245	ENSG00000106771	Transcript	ENST00000374586.3	protein_coding	-	9of17	-	-	-	-	-	-	-	rs2900481	-	-1	-	HGNC	1363	YES	-	-	-	ENSP00000363714	-	-	-	0.1975	-	-	-	-	-	-	-	-	-	-	-	-	-	-	-	-
rs2900486	9:112024563-112024563	C	intron_variant	MODIFIER	EPB41L4B	ENSG00000095203	Transcript	ENST00000374557.4	protein_coding	-	6of15	-	-	-	-	-	-	-	rs2900486	-	-1	-	HGNC	19818	-	-	-	-	ENSP00000363685	-	-	-	0.5443	-	-	-	-	-	-	-	-	-	-	-	-	-	-	-	-
rs2900486	9:112024563-112024563	C	intron_variant	MODIFIER	EPB41L4B	ENSG00000095203	Transcript	ENST00000374566.3	protein_coding	-	6of25	-	-	-	-	-	-	-	rs2900486	-	-1	-	HGNC	19818	YES	-	-	-	ENSP00000363694	-	-	-	0.5443	-	-	-	-	-	-	-	-	-	-	-	-	-	-	-	-
rs2900486	9:112024563-112024563	C	upstream_gene_variant	MODIFIER	AL358815.1	ENSG00000265647	Transcript	ENST00000578641.1	miRNA	-	-	-	-	-	-	-	-	-	rs2900486	3994	1	-	Clone_based_ensembl_gene	-	YES	-	-	-	-	-	-	-	0.5443	-	-	-	-	-	-	-	-	-	-	-	-	-	-	-	-
rs2900487	9:112023527-112023527	C	intron_variant	MODIFIER	EPB41L4B	ENSG00000095203	Transcript	ENST00000374557.4	protein_coding	-	6of15	-	-	-	-	-	-	-	rs2900487	-	-1	-	HGNC	19818	-	-	-	-	ENSP00000363685	-	-	-	0.5433	-	-	-	-	-	-	-	-	-	-	-	-	-	-	-	-
rs2900487	9:112023527-112023527	C	intron_variant	MODIFIER	EPB41L4B	ENSG00000095203	Transcript	ENST00000374566.3	protein_coding	-	6of25	-	-	-	-	-	-	-	rs2900487	-	-1	-	HGNC	19818	YES	-	-	-	ENSP00000363694	-	-	-	0.5433	-	-	-	-	-	-	-	-	-	-	-	-	-	-	-	-
rs3087979	9:111781779-111781779	C	non_coding_transcript_exon_variant	MODIFIER	TMEM245	ENSG00000106771	Transcript	ENST00000472207.1	retained_intron	4of4	-	-	-	2688	-	-	-	-	rs3087979	-	-1	-	HGNC	1363	-	-	-	-	-	-	-	-	0.1971	-	-	-	-	-	-	-	-	-	-	-	-	-	-	-	-
rs3087979	9:111781779-111781779	C	downstream_gene_variant	MODIFIER	TMEM245	ENSG00000106771	Transcript	ENST00000491854.1	nonsense_mediated_decay	-	-	-	-	-	-	-	-	-	rs3087979	589	-1	-	HGNC	1363	-	-	-	-	ENSP00000417842	-	-	-	0.1971	-	-	-	-	-	-	-	-	-	-	-	-	-	-	-	-
rs3087979	9:111781779-111781779	C	3_prime_UTR_variant	MODIFIER	TMEM245	ENSG00000106771	Transcript	ENST00000374586.3	protein_coding	18of18	-	-	-	3633	-	-	-	-	rs3087979	-	-1	-	HGNC	1363	YES	-	-	-	ENSP00000363714	-	-	-	0.1971	-	-	-	-	-	-	-	-	-	-	-	-	-	-	-	-
rs3087979	9:111781779-111781779	C	downstream_gene_variant	MODIFIER	TMEM245	ENSG00000106771	Transcript	ENST00000413712.2	protein_coding	-	-	-	-	-	-	-	-	-	rs3087979	405	-1	cds_start_NF	HGNC	1363	-	-	-	-	ENSP00000394798	-	-	-	0.1971	-	-	-	-	-	-	-	-	-	-	-	-	-	-	-	-
rs34523447	9:111965044-111965044	C	intron_variant	MODIFIER	EPB41L4B	ENSG00000095203	Transcript	ENST00000374566.3	protein_coding	-	19of25	-	-	-	-	-	-	-	rs34523447	-	-1	-	HGNC	19818	YES	-	-	-	ENSP00000363694	-	-	-	0.4046	-	-	-	-	-	-	-	-	-	-	-	-	-	-	-	-
rs34523447	9:111965044-111965044	A	intron_variant	MODIFIER	EPB41L4B	ENSG00000095203	Transcript	ENST00000374566.3	protein_coding	-	19of25	-	-	-	-	-	-	-	rs34523447	-	-1	-	HGNC	19818	YES	-	-	-	ENSP00000363694	-	-	-	-	-	-	-	-	-	-	-	-	-	-	-	-	-	-	-	-
rs3750450	9:111945049-111945049	G	missense_variant	MODERATE	EPB41L4B	ENSG00000095203	Transcript	ENST00000374566.3	protein_coding	24of26	-	-	-	2965	2447	816	N/T	aAc/aCc	rs3750450	-	-1	-	HGNC	19818	YES	-	-	-	ENSP00000363694	tolerated_low_confidence(0.23)	benign(0)	hmmpanther:PTHR23280:SF18,hmmpanther:PTHR23280	0.7238	0.7348	0.7494	0.8207	0.8447	0.7447	0.7373	0.733	0.7627	0.5876	-	-	1	26486471	-	-	-
rs3750451	9:111822866-111822866	T	intron_variant	MODIFIER	TMEM245	ENSG00000106771	Transcript	ENST00000374586.3	protein_coding	-	10of17	-	-	-	-	-	-	-	rs3750451	-	-1	-	HGNC	1363	YES	-	-	-	ENSP00000363714	-	-	-	0.1965	-	-	-	-	-	-	-	-	-	-	-	-	-	-	-	-
rs3750451	9:111822866-111822866	T	intron_variant,NMD_transcript_variant	MODIFIER	TMEM245	ENSG00000106771	Transcript	ENST00000491854.1	nonsense_mediated_decay	-	8of15	-	-	-	-	-	-	-	rs3750451	-	-1	-	HGNC	1363	-	-	-	-	ENSP00000417842	-	-	-	0.1965	-	-	-	-	-	-	-	-	-	-	-	-	-	-	-	-
rs3750451	9:111822866-111822866	T	intron_variant	MODIFIER	TMEM245	ENSG00000106771	Transcript	ENST00000413712.2	protein_coding	-	4of11	-	-	-	-	-	-	-	rs3750451	-	-1	cds_start_NF	HGNC	1363	-	-	-	-	ENSP00000394798	-	-	-	0.1965	-	-	-	-	-	-	-	-	-	-	-	-	-	-	-	-
rs3750452	9:111801353-111801353	C	intron_variant	MODIFIER	TMEM245	ENSG00000106771	Transcript	ENST00000374586.3	protein_coding	-	14of17	-	-	-	-	-	-	-	rs3750452	-	-1	-	HGNC	1363	YES	-	-	-	ENSP00000363714	-	-	-	0.2013	-	-	-	-	-	-	-	-	-	-	-	-	-	-	-	-
rs3750452	9:111801353-111801353	C	upstream_gene_variant	MODIFIER	TMEM245	ENSG00000106771	Transcript	ENST00000482868.1	retained_intron	-	-	-	-	-	-	-	-	-	rs3750452	863	-1	-	HGNC	1363	-	-	-	-	-	-	-	-	0.2013	-	-	-	-	-	-	-	-	-	-	-	-	-	-	-	-
rs3750452	9:111801353-111801353	C	intron_variant	MODIFIER	TMEM245	ENSG00000106771	Transcript	ENST00000413712.2	protein_coding	-	8of11	-	-	-	-	-	-	-	rs3750452	-	-1	cds_start_NF	HGNC	1363	-	-	-	-	ENSP00000394798	-	-	-	0.2013	-	-	-	-	-	-	-	-	-	-	-	-	-	-	-	-
rs3750452	9:111801353-111801353	C	non_coding_transcript_exon_variant	MODIFIER	TMEM245	ENSG00000106771	Transcript	ENST00000472207.1	retained_intron	1of4	-	-	-	255	-	-	-	-	rs3750452	-	-1	-	HGNC	1363	-	-	-	-	-	-	-	-	0.2013	-	-	-	-	-	-	-	-	-	-	-	-	-	-	-	-
rs3750452	9:111801353-111801353	C	downstream_gene_variant	MODIFIER	Y_RNA	ENSG00000199331	Transcript	ENST00000362461.1	misc_RNA	-	-	-	-	-	-	-	-	-	rs3750452	3313	-1	-	RFAM	-	YES	-	-	-	-	-	-	-	0.2013	-	-	-	-	-	-	-	-	-	-	-	-	-	-	-	-
rs3750452	9:111801353-111801353	C	regulatory_region_variant	MODIFIER	-	-	RegulatoryFeature	ENSR00001461722	promoter_flanking_region	-	-	-	-	-	-	-	-	-	rs3750452	-	-	-	-	-	-	-	-	-	-	-	-	-	0.2013	-	-	-	-	-	-	-	-	-	-	-	-	-	-	-	-
rs3750452	9:111801353-111801353	C	intron_variant,NMD_transcript_variant	MODIFIER	TMEM245	ENSG00000106771	Transcript	ENST00000491854.1	nonsense_mediated_decay	-	12of15	-	-	-	-	-	-	-	rs3750452	-	-1	-	HGNC	1363	-	-	-	-	ENSP00000417842	-	-	-	0.2013	-	-	-	-	-	-	-	-	-	-	-	-	-	-	-	-
rs3750454	9:111801325-111801325	C	downstream_gene_variant	MODIFIER	Y_RNA	ENSG00000199331	Transcript	ENST00000362461.1	misc_RNA	-	-	-	-	-	-	-	-	-	rs3750454	3341	-1	-	RFAM	-	YES	-	-	-	-	-	-	-	0.2015	-	-	-	-	-	-	-	-	-	-	-	-	-	-	-	-
rs3750454	9:111801325-111801325	C	intron_variant	MODIFIER	TMEM245	ENSG00000106771	Transcript	ENST00000374586.3	protein_coding	-	14of17	-	-	-	-	-	-	-	rs3750454	-	-1	-	HGNC	1363	YES	-	-	-	ENSP00000363714	-	-	-	0.2015	-	-	-	-	-	-	-	-	-	-	-	-	-	-	-	-
rs3750454	9:111801325-111801325	C	upstream_gene_variant	MODIFIER	TMEM245	ENSG00000106771	Transcript	ENST00000482868.1	retained_intron	-	-	-	-	-	-	-	-	-	rs3750454	835	-1	-	HGNC	1363	-	-	-	-	-	-	-	-	0.2015	-	-	-	-	-	-	-	-	-	-	-	-	-	-	-	-
rs3750454	9:111801325-111801325	C	intron_variant,NMD_transcript_variant	MODIFIER	TMEM245	ENSG00000106771	Transcript	ENST00000491854.1	nonsense_mediated_decay	-	12of15	-	-	-	-	-	-	-	rs3750454	-	-1	-	HGNC	1363	-	-	-	-	ENSP00000417842	-	-	-	0.2015	-	-	-	-	-	-	-	-	-	-	-	-	-	-	-	-
rs3750454	9:111801325-111801325	C	non_coding_transcript_exon_variant	MODIFIER	TMEM245	ENSG00000106771	Transcript	ENST00000472207.1	retained_intron	1of4	-	-	-	283	-	-	-	-	rs3750454	-	-1	-	HGNC	1363	-	-	-	-	-	-	-	-	0.2015	-	-	-	-	-	-	-	-	-	-	-	-	-	-	-	-
rs3750454	9:111801325-111801325	C	regulatory_region_variant	MODIFIER	-	-	RegulatoryFeature	ENSR00001461722	promoter_flanking_region	-	-	-	-	-	-	-	-	-	rs3750454	-	-	-	-	-	-	-	-	-	-	-	-	-	0.2015	-	-	-	-	-	-	-	-	-	-	-	-	-	-	-	-
rs3750454	9:111801325-111801325	C	intron_variant	MODIFIER	TMEM245	ENSG00000106771	Transcript	ENST00000413712.2	protein_coding	-	8of11	-	-	-	-	-	-	-	rs3750454	-	-1	cds_start_NF	HGNC	1363	-	-	-	-	ENSP00000394798	-	-	-	0.2015	-	-	-	-	-	-	-	-	-	-	-	-	-	-	-	-
rs3750465	9:111900677-111900677	C	intron_variant	MODIFIER	FRRS1L	ENSG00000260230	Transcript	ENST00000561981.2	protein_coding	-	4of4	-	-	-	-	-	-	-	rs3750465	-	-1	-	HGNC	1362	YES	-	-	-	ENSP00000477141	-	-	-	0.2001	-	-	-	-	-	-	-	-	-	-	-	-	-	-	-	-
rs3750469	9:111618309-111618309	C	5_prime_UTR_variant	MODIFIER	ACTL7B	ENSG00000148156	Transcript	ENST00000374667.3	protein_coding	1of1	-	-	-	931	-	-	-	-	rs3750469	-	-1	-	HGNC	162	YES	-	-	-	ENSP00000363799	-	-	-	0.345	-	-	-	-	-	-	-	-	-	-	-	-	-	-	-	-
rs3763640	9:112070162-112070162	A	intron_variant	MODIFIER	EPB41L4B	ENSG00000095203	Transcript	ENST00000374557.4	protein_coding	-	1of15	-	-	-	-	-	-	-	rs3763640	-	-1	-	HGNC	19818	-	-	-	-	ENSP00000363685	-	-	-	-	-	-	-	-	-	-	-	-	-	-	-	-	-	-	-	-
rs3763640	9:112070162-112070162	T	intron_variant	MODIFIER	EPB41L4B	ENSG00000095203	Transcript	ENST00000374557.4	protein_coding	-	1of15	-	-	-	-	-	-	-	rs3763640	-	-1	-	HGNC	19818	-	-	-	-	ENSP00000363685	-	-	-	0.1625	-	-	-	-	-	-	-	-	-	-	-	-	-	-	-	-
rs3763640	9:112070162-112070162	A	intron_variant	MODIFIER	EPB41L4B	ENSG00000095203	Transcript	ENST00000374566.3	protein_coding	-	1of25	-	-	-	-	-	-	-	rs3763640	-	-1	-	HGNC	19818	YES	-	-	-	ENSP00000363694	-	-	-	-	-	-	-	-	-	-	-	-	-	-	-	-	-	-	-	-
rs3763640	9:112070162-112070162	T	intron_variant	MODIFIER	EPB41L4B	ENSG00000095203	Transcript	ENST00000374566.3	protein_coding	-	1of25	-	-	-	-	-	-	-	rs3763640	-	-1	-	HGNC	19818	YES	-	-	-	ENSP00000363694	-	-	-	0.1625	-	-	-	-	-	-	-	-	-	-	-	-	-	-	-	-
rs3763640	9:112070162-112070162	A	regulatory_region_variant	MODIFIER	-	-	RegulatoryFeature	ENSR00001757682	enhancer	-	-	-	-	-	-	-	-	-	rs3763640	-	-	-	-	-	-	-	-	-	-	-	-	-	-	-	-	-	-	-	-	-	-	-	-	-	-	-	-	-	-
rs3763640	9:112070162-112070162	T	regulatory_region_variant	MODIFIER	-	-	RegulatoryFeature	ENSR00001757682	enhancer	-	-	-	-	-	-	-	-	-	rs3763640	-	-	-	-	-	-	-	-	-	-	-	-	-	0.1625	-	-	-	-	-	-	-	-	-	-	-	-	-	-	-	-
rs3763642	9:111695832-111695832	T	regulatory_region_variant	MODIFIER	-	-	RegulatoryFeature	ENSR00000239493	promoter	-	-	-	-	-	-	-	-	-	rs3763642	-	-	-	-	-	-	-	-	-	-	-	-	-	0.111	-	-	-	-	-	-	-	-	-	-	-	-	-	-	-	-
rs3763642	9:111695832-111695832	T	upstream_gene_variant	MODIFIER	FAM206A	ENSG00000119328	Transcript	ENST00000445175.1	protein_coding	-	-	-	-	-	-	-	-	-	rs3763642	988	1	cds_start_NF,cds_end_NF	HGNC	1364	-	-	-	-	ENSP00000398018	-	-	-	0.111	-	-	-	-	-	-	-	-	-	-	-	-	-	-	-	-
rs3763642	9:111695832-111695832	T	upstream_gene_variant	MODIFIER	FAM206A	ENSG00000119328	Transcript	ENST00000374624.3	protein_coding	-	-	-	-	-	-	-	-	-	rs3763642	935	1	-	HGNC	1364	-	-	-	-	ENSP00000363754	-	-	-	0.111	-	-	-	-	-	-	-	-	-	-	-	-	-	-	-	-
rs3763642	9:111695832-111695832	T	upstream_gene_variant	MODIFIER	FAM206A	ENSG00000119328	Transcript	ENST00000322940.6	protein_coding	-	-	-	-	-	-	-	-	-	rs3763642	629	1	-	HGNC	1364	YES	-	-	-	ENSP00000363753	-	-	-	0.111	-	-	-	-	-	-	-	-	-	-	-	-	-	-	-	-
rs3763642	9:111695832-111695832	T	intron_variant	MODIFIER	IKBKAP	ENSG00000070061	Transcript	ENST00000537196.1	protein_coding	-	1of29	-	-	-	-	-	-	-	rs3763642	-	-1	-	HGNC	5959	-	-	-	-	ENSP00000439367	-	-	-	0.111	-	-	-	-	-	-	-	-	-	-	-	-	-	-	-	-
rs3763642	9:111695832-111695832	T	upstream_gene_variant	MODIFIER	FAM206A	ENSG00000119328	Transcript	ENST00000466200.1	processed_transcript	-	-	-	-	-	-	-	-	-	rs3763642	891	1	-	HGNC	1364	-	-	-	-	-	-	-	-	0.111	-	-	-	-	-	-	-	-	-	-	-	-	-	-	-	-
rs3763642	9:111695832-111695832	T	intron_variant	MODIFIER	IKBKAP	ENSG00000070061	Transcript	ENST00000374647.5	protein_coding	-	1of36	-	-	-	-	-	-	-	rs3763642	-	-1	-	HGNC	5959	YES	-	-	-	ENSP00000363779	-	-	-	0.111	-	-	-	-	-	-	-	-	-	-	-	-	-	-	-	-
rs3763643	9:111695607-111695607	A	regulatory_region_variant	MODIFIER	-	-	RegulatoryFeature	ENSR00000239493	promoter	-	-	-	-	-	-	-	-	-	rs3763643	-	-	-	-	-	-	-	-	-	-	-	-	-	-	-	-	-	-	-	-	-	-	-	-	-	-	-	-	-	-
rs3763643	9:111695607-111695607	A	upstream_gene_variant	MODIFIER	FAM206A	ENSG00000119328	Transcript	ENST00000374624.3	protein_coding	-	-	-	-	-	-	-	-	-	rs3763643	1160	1	-	HGNC	1364	-	-	-	-	ENSP00000363754	-	-	-	-	-	-	-	-	-	-	-	-	-	-	-	-	-	-	-	-
rs3763643	9:111695607-111695607	C	upstream_gene_variant	MODIFIER	FAM206A	ENSG00000119328	Transcript	ENST00000322940.6	protein_coding	-	-	-	-	-	-	-	-	-	rs3763643	854	1	-	HGNC	1364	YES	-	-	-	ENSP00000363753	-	-	-	0.1977	-	-	-	-	-	-	-	-	-	-	-	-	-	-	-	-
rs3763643	9:111695607-111695607	C	upstream_gene_variant	MODIFIER	FAM206A	ENSG00000119328	Transcript	ENST00000374624.3	protein_coding	-	-	-	-	-	-	-	-	-	rs3763643	1160	1	-	HGNC	1364	-	-	-	-	ENSP00000363754	-	-	-	0.1977	-	-	-	-	-	-	-	-	-	-	-	-	-	-	-	-
rs3763643	9:111695607-111695607	C	upstream_gene_variant	MODIFIER	FAM206A	ENSG00000119328	Transcript	ENST00000466200.1	processed_transcript	-	-	-	-	-	-	-	-	-	rs3763643	1116	1	-	HGNC	1364	-	-	-	-	-	-	-	-	0.1977	-	-	-	-	-	-	-	-	-	-	-	-	-	-	-	-
rs3763643	9:111695607-111695607	A	upstream_gene_variant	MODIFIER	FAM206A	ENSG00000119328	Transcript	ENST00000322940.6	protein_coding	-	-	-	-	-	-	-	-	-	rs3763643	854	1	-	HGNC	1364	YES	-	-	-	ENSP00000363753	-	-	-	-	-	-	-	-	-	-	-	-	-	-	-	-	-	-	-	-
rs3763643	9:111695607-111695607	A	upstream_gene_variant	MODIFIER	FAM206A	ENSG00000119328	Transcript	ENST00000466200.1	processed_transcript	-	-	-	-	-	-	-	-	-	rs3763643	1116	1	-	HGNC	1364	-	-	-	-	-	-	-	-	-	-	-	-	-	-	-	-	-	-	-	-	-	-	-	-	-
rs3763643	9:111695607-111695607	C	regulatory_region_variant	MODIFIER	-	-	RegulatoryFeature	ENSR00000239493	promoter	-	-	-	-	-	-	-	-	-	rs3763643	-	-	-	-	-	-	-	-	-	-	-	-	-	0.1977	-	-	-	-	-	-	-	-	-	-	-	-	-	-	-	-
rs3763643	9:111695607-111695607	A	upstream_gene_variant	MODIFIER	FAM206A	ENSG00000119328	Transcript	ENST00000445175.1	protein_coding	-	-	-	-	-	-	-	-	-	rs3763643	1213	1	cds_start_NF,cds_end_NF	HGNC	1364	-	-	-	-	ENSP00000398018	-	-	-	-	-	-	-	-	-	-	-	-	-	-	-	-	-	-	-	-
rs3763643	9:111695607-111695607	C	intron_variant	MODIFIER	IKBKAP	ENSG00000070061	Transcript	ENST00000537196.1	protein_coding	-	1of29	-	-	-	-	-	-	-	rs3763643	-	-1	-	HGNC	5959	-	-	-	-	ENSP00000439367	-	-	-	0.1977	-	-	-	-	-	-	-	-	-	-	-	-	-	-	-	-
rs3763643	9:111695607-111695607	C	upstream_gene_variant	MODIFIER	FAM206A	ENSG00000119328	Transcript	ENST00000445175.1	protein_coding	-	-	-	-	-	-	-	-	-	rs3763643	1213	1	cds_start_NF,cds_end_NF	HGNC	1364	-	-	-	-	ENSP00000398018	-	-	-	0.1977	-	-	-	-	-	-	-	-	-	-	-	-	-	-	-	-
rs3763643	9:111695607-111695607	C	intron_variant	MODIFIER	IKBKAP	ENSG00000070061	Transcript	ENST00000374647.5	protein_coding	-	1of36	-	-	-	-	-	-	-	rs3763643	-	-1	-	HGNC	5959	YES	-	-	-	ENSP00000363779	-	-	-	0.1977	-	-	-	-	-	-	-	-	-	-	-	-	-	-	-	-
rs3763643	9:111695607-111695607	A	intron_variant	MODIFIER	IKBKAP	ENSG00000070061	Transcript	ENST00000537196.1	protein_coding	-	1of29	-	-	-	-	-	-	-	rs3763643	-	-1	-	HGNC	5959	-	-	-	-	ENSP00000439367	-	-	-	-	-	-	-	-	-	-	-	-	-	-	-	-	-	-	-	-
rs3763643	9:111695607-111695607	A	intron_variant	MODIFIER	IKBKAP	ENSG00000070061	Transcript	ENST00000374647.5	protein_coding	-	1of36	-	-	-	-	-	-	-	rs3763643	-	-1	-	HGNC	5959	YES	-	-	-	ENSP00000363779	-	-	-	-	-	-	-	-	-	-	-	-	-	-	-	-	-	-	-	-
rs3780508	9:111651497-111651497	C	intron_variant,NMD_transcript_variant	MODIFIER	IKBKAP	ENSG00000070061	Transcript	ENST00000495759.1	nonsense_mediated_decay	-	3of11	-	-	-	-	-	-	-	rs3780508	-	-1	cds_start_NF	HGNC	5959	-	-	-	-	ENSP00000433514	-	-	-	0.1849	-	-	-	-	-	-	-	-	-	-	-	-	-	-	-	-
rs3780508	9:111651497-111651497	C	intron_variant,non_coding_transcript_variant	MODIFIER	IKBKAP	ENSG00000070061	Transcript	ENST00000467959.1	processed_transcript	-	2of5	-	-	-	-	-	-	-	rs3780508	-	-1	-	HGNC	5959	-	-	-	-	-	-	-	-	0.1849	-	-	-	-	-	-	-	-	-	-	-	-	-	-	-	-
rs3780508	9:111651497-111651497	C	intron_variant	MODIFIER	IKBKAP	ENSG00000070061	Transcript	ENST00000537196.1	protein_coding	-	22of29	-	-	-	-	-	-	-	rs3780508	-	-1	-	HGNC	5959	-	-	-	-	ENSP00000439367	-	-	-	0.1849	-	-	-	-	-	-	-	-	-	-	-	-	-	-	-	-
rs3780508	9:111651497-111651497	C	intron_variant	MODIFIER	IKBKAP	ENSG00000070061	Transcript	ENST00000374647.5	protein_coding	-	29of36	-	-	-	-	-	-	-	rs3780508	-	-1	-	HGNC	5959	YES	-	-	-	ENSP00000363779	-	-	-	0.1849	-	-	-	-	-	-	-	-	-	-	-	-	-	-	-	-
rs3780509	9:111651499-111651499	C	intron_variant,non_coding_transcript_variant	MODIFIER	IKBKAP	ENSG00000070061	Transcript	ENST00000467959.1	processed_transcript	-	2of5	-	-	-	-	-	-	-	rs3780509	-	-1	-	HGNC	5959	-	-	-	-	-	-	-	-	0.1849	-	-	-	-	-	-	-	-	-	-	-	-	-	-	-	-
rs3780509	9:111651499-111651499	C	intron_variant	MODIFIER	IKBKAP	ENSG00000070061	Transcript	ENST00000374647.5	protein_coding	-	29of36	-	-	-	-	-	-	-	rs3780509	-	-1	-	HGNC	5959	YES	-	-	-	ENSP00000363779	-	-	-	0.1849	-	-	-	-	-	-	-	-	-	-	-	-	-	-	-	-
rs3780509	9:111651499-111651499	C	intron_variant	MODIFIER	IKBKAP	ENSG00000070061	Transcript	ENST00000537196.1	protein_coding	-	22of29	-	-	-	-	-	-	-	rs3780509	-	-1	-	HGNC	5959	-	-	-	-	ENSP00000439367	-	-	-	0.1849	-	-	-	-	-	-	-	-	-	-	-	-	-	-	-	-
rs3780509	9:111651499-111651499	C	intron_variant,NMD_transcript_variant	MODIFIER	IKBKAP	ENSG00000070061	Transcript	ENST00000495759.1	nonsense_mediated_decay	-	3of11	-	-	-	-	-	-	-	rs3780509	-	-1	cds_start_NF	HGNC	5959	-	-	-	-	ENSP00000433514	-	-	-	0.1849	-	-	-	-	-	-	-	-	-	-	-	-	-	-	-	-
rs3780511	9:111654180-111654180	C	intron_variant	MODIFIER	IKBKAP	ENSG00000070061	Transcript	ENST00000374647.5	protein_coding	-	27of36	-	-	-	-	-	-	-	rs3780511	-	-1	-	HGNC	5959	YES	-	-	-	ENSP00000363779	-	-	-	0.2111	-	-	-	-	-	-	-	-	-	-	-	-	-	-	-	-
rs3780511	9:111654180-111654180	C	upstream_gene_variant	MODIFIER	IKBKAP	ENSG00000070061	Transcript	ENST00000467959.1	processed_transcript	-	-	-	-	-	-	-	-	-	rs3780511	2216	-1	-	HGNC	5959	-	-	-	-	-	-	-	-	0.2111	-	-	-	-	-	-	-	-	-	-	-	-	-	-	-	-
rs3780511	9:111654180-111654180	C	intron_variant,NMD_transcript_variant	MODIFIER	IKBKAP	ENSG00000070061	Transcript	ENST00000495759.1	nonsense_mediated_decay	-	1of11	-	-	-	-	-	-	-	rs3780511	-	-1	cds_start_NF	HGNC	5959	-	-	-	-	ENSP00000433514	-	-	-	0.2111	-	-	-	-	-	-	-	-	-	-	-	-	-	-	-	-
rs3780511	9:111654180-111654180	C	intron_variant	MODIFIER	IKBKAP	ENSG00000070061	Transcript	ENST00000537196.1	protein_coding	-	20of29	-	-	-	-	-	-	-	rs3780511	-	-1	-	HGNC	5959	-	-	-	-	ENSP00000439367	-	-	-	0.2111	-	-	-	-	-	-	-	-	-	-	-	-	-	-	-	-
rs3793555	9:112033697-112033697	G	intron_variant	MODIFIER	EPB41L4B	ENSG00000095203	Transcript	ENST00000374557.4	protein_coding	-	2of15	-	-	-	-	-	-	-	rs3793555	-	-1	-	HGNC	19818	-	-	-	-	ENSP00000363685	-	-	-	0.5625	-	-	-	-	-	-	-	-	-	-	-	-	-	-	-	-
rs3793555	9:112033697-112033697	G	intron_variant	MODIFIER	EPB41L4B	ENSG00000095203	Transcript	ENST00000374566.3	protein_coding	-	2of25	-	-	-	-	-	-	-	rs3793555	-	-1	-	HGNC	19818	YES	-	-	-	ENSP00000363694	-	-	-	0.5625	-	-	-	-	-	-	-	-	-	-	-	-	-	-	-	-
rs3793556	9:112032176-112032176	G	downstream_gene_variant	MODIFIER	AL358815.1	ENSG00000265647	Transcript	ENST00000578641.1	miRNA	-	-	-	-	-	-	-	-	-	rs3793556	3521	1	-	Clone_based_ensembl_gene	-	YES	-	-	-	-	-	-	-	0.5527	-	-	-	-	-	-	-	-	-	-	-	-	-	-	-	-
rs3793556	9:112032176-112032176	G	intron_variant	MODIFIER	EPB41L4B	ENSG00000095203	Transcript	ENST00000374557.4	protein_coding	-	2of15	-	-	-	-	-	-	-	rs3793556	-	-1	-	HGNC	19818	-	-	-	-	ENSP00000363685	-	-	-	0.5527	-	-	-	-	-	-	-	-	-	-	-	-	-	-	-	-
rs3793556	9:112032176-112032176	G	intron_variant	MODIFIER	EPB41L4B	ENSG00000095203	Transcript	ENST00000374566.3	protein_coding	-	2of25	-	-	-	-	-	-	-	rs3793556	-	-1	-	HGNC	19818	YES	-	-	-	ENSP00000363694	-	-	-	0.5527	-	-	-	-	-	-	-	-	-	-	-	-	-	-	-	-
rs3816237	9:111718348-111718348	A	intron_variant	MODIFIER	CTNNAL1	ENSG00000119326	Transcript	ENST00000374594.1	protein_coding	-	1of7	-	-	-	-	-	-	-	rs3816237	-	-1	-	HGNC	2512	-	-	-	-	ENSP00000363722	-	-	-	0.3528	-	-	-	-	-	-	-	-	-	-	-	-	-	-	-	-
rs3816237	9:111718348-111718348	A	intron_variant	MODIFIER	CTNNAL1	ENSG00000119326	Transcript	ENST00000325580.6	protein_coding	-	9of16	-	-	-	-	-	-	-	rs3816237	-	-1	-	HGNC	2512	-	-	-	-	ENSP00000323351	-	-	-	0.3528	-	-	-	-	-	-	-	-	-	-	-	-	-	-	-	-
rs3816237	9:111718348-111718348	C	intron_variant	MODIFIER	CTNNAL1	ENSG00000119326	Transcript	ENST00000374594.1	protein_coding	-	1of7	-	-	-	-	-	-	-	rs3816237	-	-1	-	HGNC	2512	-	-	-	-	ENSP00000363722	-	-	-	-	-	-	-	-	-	-	-	-	-	-	-	-	-	-	-	-
rs3816237	9:111718348-111718348	C	intron_variant	MODIFIER	CTNNAL1	ENSG00000119326	Transcript	ENST00000325551.4	protein_coding	-	11of18	-	-	-	-	-	-	-	rs3816237	-	-1	-	HGNC	2512	YES	-	-	-	ENSP00000320434	-	-	-	-	-	-	-	-	-	-	-	-	-	-	-	-	-	-	-	-
rs3816237	9:111718348-111718348	C	intron_variant	MODIFIER	CTNNAL1	ENSG00000119326	Transcript	ENST00000325580.6	protein_coding	-	9of16	-	-	-	-	-	-	-	rs3816237	-	-1	-	HGNC	2512	-	-	-	-	ENSP00000323351	-	-	-	-	-	-	-	-	-	-	-	-	-	-	-	-	-	-	-	-
rs3816237	9:111718348-111718348	A	intron_variant	MODIFIER	CTNNAL1	ENSG00000119326	Transcript	ENST00000374595.4	protein_coding	-	11of18	-	-	-	-	-	-	-	rs3816237	-	-1	-	HGNC	2512	-	-	-	-	ENSP00000363723	-	-	-	0.3528	-	-	-	-	-	-	-	-	-	-	-	-	-	-	-	-
rs3816237	9:111718348-111718348	C	intron_variant	MODIFIER	CTNNAL1	ENSG00000119326	Transcript	ENST00000374595.4	protein_coding	-	11of18	-	-	-	-	-	-	-	rs3816237	-	-1	-	HGNC	2512	-	-	-	-	ENSP00000363723	-	-	-	-	-	-	-	-	-	-	-	-	-	-	-	-	-	-	-	-
rs3816237	9:111718348-111718348	A	intron_variant	MODIFIER	CTNNAL1	ENSG00000119326	Transcript	ENST00000325551.4	protein_coding	-	11of18	-	-	-	-	-	-	-	rs3816237	-	-1	-	HGNC	2512	YES	-	-	-	ENSP00000320434	-	-	-	0.3528	-	-	-	-	-	-	-	-	-	-	-	-	-	-	-	-
rs3818932	9:111664178-111664178	C	intron_variant	MODIFIER	IKBKAP	ENSG00000070061	Transcript	ENST00000537196.1	protein_coding	-	9of29	-	-	-	-	-	-	-	rs3818932	-	-1	-	HGNC	5959	-	-	-	-	ENSP00000439367	-	-	-	0.1991	-	-	-	-	-	-	-	-	-	-	-	1	-	-	-	-
rs3818932	9:111664178-111664178	C	intron_variant	MODIFIER	IKBKAP	ENSG00000070061	Transcript	ENST00000374647.5	protein_coding	-	16of36	-	-	-	-	-	-	-	rs3818932	-	-1	-	HGNC	5959	YES	-	-	-	ENSP00000363779	-	-	-	0.1991	-	-	-	-	-	-	-	-	-	-	-	1	-	-	-	-
rs3829084	9:111801724-111801724	C	upstream_gene_variant	MODIFIER	TMEM245	ENSG00000106771	Transcript	ENST00000482868.1	retained_intron	-	-	-	-	-	-	-	-	-	rs3829084	1234	-1	-	HGNC	1363	-	-	-	-	-	-	-	-	0.2011	-	-	-	-	-	-	-	-	-	-	-	-	-	-	-	-
rs3829084	9:111801724-111801724	C	intron_variant,NMD_transcript_variant	MODIFIER	TMEM245	ENSG00000106771	Transcript	ENST00000491854.1	nonsense_mediated_decay	-	12of15	-	-	-	-	-	-	-	rs3829084	-	-1	-	HGNC	1363	-	-	-	-	ENSP00000417842	-	-	-	0.2011	-	-	-	-	-	-	-	-	-	-	-	-	-	-	-	-
rs3829084	9:111801724-111801724	C	upstream_gene_variant	MODIFIER	TMEM245	ENSG00000106771	Transcript	ENST00000472207.1	retained_intron	-	-	-	-	-	-	-	-	-	rs3829084	117	-1	-	HGNC	1363	-	-	-	-	-	-	-	-	0.2011	-	-	-	-	-	-	-	-	-	-	-	-	-	-	-	-
rs3829084	9:111801724-111801724	C	intron_variant	MODIFIER	TMEM245	ENSG00000106771	Transcript	ENST00000374586.3	protein_coding	-	14of17	-	-	-	-	-	-	-	rs3829084	-	-1	-	HGNC	1363	YES	-	-	-	ENSP00000363714	-	-	-	0.2011	-	-	-	-	-	-	-	-	-	-	-	-	-	-	-	-
rs3829084	9:111801724-111801724	C	intron_variant	MODIFIER	TMEM245	ENSG00000106771	Transcript	ENST00000413712.2	protein_coding	-	8of11	-	-	-	-	-	-	-	rs3829084	-	-1	cds_start_NF	HGNC	1363	-	-	-	-	ENSP00000394798	-	-	-	0.2011	-	-	-	-	-	-	-	-	-	-	-	-	-	-	-	-
rs3829084	9:111801724-111801724	C	regulatory_region_variant	MODIFIER	-	-	RegulatoryFeature	ENSR00001461722	promoter_flanking_region	-	-	-	-	-	-	-	-	-	rs3829084	-	-	-	-	-	-	-	-	-	-	-	-	-	0.2011	-	-	-	-	-	-	-	-	-	-	-	-	-	-	-	-
rs3829084	9:111801724-111801724	C	downstream_gene_variant	MODIFIER	Y_RNA	ENSG00000199331	Transcript	ENST00000362461.1	misc_RNA	-	-	-	-	-	-	-	-	-	rs3829084	2942	-1	-	RFAM	-	YES	-	-	-	-	-	-	-	0.2011	-	-	-	-	-	-	-	-	-	-	-	-	-	-	-	-
rs3849111	9:111994722-111994722	C	intron_variant	MODIFIER	EPB41L4B	ENSG00000095203	Transcript	ENST00000374566.3	protein_coding	-	15of25	-	-	-	-	-	-	-	rs3849111	-	-1	-	HGNC	19818	YES	-	-	-	ENSP00000363694	-	-	-	-	-	-	-	-	-	-	-	-	-	-	-	-	-	-	-	-
rs3849111	9:111994722-111994722	G	intron_variant	MODIFIER	EPB41L4B	ENSG00000095203	Transcript	ENST00000374566.3	protein_coding	-	15of25	-	-	-	-	-	-	-	rs3849111	-	-1	-	HGNC	19818	YES	-	-	-	ENSP00000363694	-	-	-	-	-	-	-	-	-	-	-	-	-	-	-	-	-	-	-	-
rs3849111	9:111994722-111994722	T	intron_variant	MODIFIER	EPB41L4B	ENSG00000095203	Transcript	ENST00000374566.3	protein_coding	-	15of25	-	-	-	-	-	-	-	rs3849111	-	-1	-	HGNC	19818	YES	-	-	-	ENSP00000363694	-	-	-	-	-	-	-	-	-	-	-	-	-	-	-	-	-	-	-	-
rs3849111	9:111994722-111994722	C	regulatory_region_variant	MODIFIER	-	-	RegulatoryFeature	ENSR00001757669	open_chromatin_region	-	-	-	-	-	-	-	-	-	rs3849111	-	-	-	-	-	-	-	-	-	-	-	-	-	-	-	-	-	-	-	-	-	-	-	-	-	-	-	-	-	-
rs3849111	9:111994722-111994722	G	regulatory_region_variant	MODIFIER	-	-	RegulatoryFeature	ENSR00001757669	open_chromatin_region	-	-	-	-	-	-	-	-	-	rs3849111	-	-	-	-	-	-	-	-	-	-	-	-	-	-	-	-	-	-	-	-	-	-	-	-	-	-	-	-	-	-
rs3849111	9:111994722-111994722	T	regulatory_region_variant	MODIFIER	-	-	RegulatoryFeature	ENSR00001757669	open_chromatin_region	-	-	-	-	-	-	-	-	-	rs3849111	-	-	-	-	-	-	-	-	-	-	-	-	-	-	-	-	-	-	-	-	-	-	-	-	-	-	-	-	-	-
rs386737471	9:111651497-111651499	CAC	intron_variant	MODIFIER	IKBKAP	ENSG00000070061	Transcript	ENST00000374647.5	protein_coding	-	29of36	-	-	-	-	-	-	-	rs386737471	-	-1	-	HGNC	5959	YES	-	-	-	ENSP00000363779	-	-	-	-	-	-	-	-	-	-	-	-	-	-	-	-	-	-	-	-
rs386737471	9:111651497-111651499	CAC	intron_variant,non_coding_transcript_variant	MODIFIER	IKBKAP	ENSG00000070061	Transcript	ENST00000467959.1	processed_transcript	-	2of5	-	-	-	-	-	-	-	rs386737471	-	-1	-	HGNC	5959	-	-	-	-	-	-	-	-	-	-	-	-	-	-	-	-	-	-	-	-	-	-	-	-	-
rs386737471	9:111651497-111651499	CAC	intron_variant,NMD_transcript_variant	MODIFIER	IKBKAP	ENSG00000070061	Transcript	ENST00000495759.1	nonsense_mediated_decay	-	3of11	-	-	-	-	-	-	-	rs386737471	-	-1	cds_start_NF	HGNC	5959	-	-	-	-	ENSP00000433514	-	-	-	-	-	-	-	-	-	-	-	-	-	-	-	-	-	-	-	-
rs386737471	9:111651497-111651499	CAC	intron_variant	MODIFIER	IKBKAP	ENSG00000070061	Transcript	ENST00000537196.1	protein_coding	-	22of29	-	-	-	-	-	-	-	rs386737471	-	-1	-	HGNC	5959	-	-	-	-	ENSP00000439367	-	-	-	-	-	-	-	-	-	-	-	-	-	-	-	-	-	-	-	-
rs386737472	9:111662726-111662727	TA	intron_variant	MODIFIER	IKBKAP	ENSG00000070061	Transcript	ENST00000374647.5	protein_coding	-	18of36	-	-	-	-	-	-	-	rs386737472	-	-1	-	HGNC	5959	YES	-	-	-	ENSP00000363779	-	-	-	-	-	-	-	-	-	-	-	-	-	-	-	-	-	-	-	-
rs386737472	9:111662726-111662727	TA	intron_variant	MODIFIER	IKBKAP	ENSG00000070061	Transcript	ENST00000537196.1	protein_coding	-	11of29	-	-	-	-	-	-	-	rs386737472	-	-1	-	HGNC	5959	-	-	-	-	ENSP00000439367	-	-	-	-	-	-	-	-	-	-	-	-	-	-	-	-	-	-	-	-
rs386737473	9:111675331-111675333	CGT	intron_variant	MODIFIER	IKBKAP	ENSG00000070061	Transcript	ENST00000374647.5	protein_coding	-	10of36	-	-	-	-	-	-	-	rs386737473	-	-1	-	HGNC	5959	YES	-	-	-	ENSP00000363779	-	-	-	-	-	-	-	-	-	-	-	-	-	-	-	-	-	-	-	-
rs386737473	9:111675331-111675333	CGT	intron_variant	MODIFIER	IKBKAP	ENSG00000070061	Transcript	ENST00000537196.1	protein_coding	-	3of29	-	-	-	-	-	-	-	rs386737473	-	-1	-	HGNC	5959	-	-	-	-	ENSP00000439367	-	-	-	-	-	-	-	-	-	-	-	-	-	-	-	-	-	-	-	-
rs386737477	9:111833791-111833792	TA	intron_variant	MODIFIER	TMEM245	ENSG00000106771	Transcript	ENST00000374586.3	protein_coding	-	9of17	-	-	-	-	-	-	-	rs386737477	-	-1	-	HGNC	1363	YES	-	-	-	ENSP00000363714	-	-	-	-	-	-	-	-	-	-	-	-	-	-	-	-	-	-	-	-
rs386737477	9:111833791-111833792	TA	intron_variant	MODIFIER	TMEM245	ENSG00000106771	Transcript	ENST00000413712.2	protein_coding	-	3of11	-	-	-	-	-	-	-	rs386737477	-	-1	cds_start_NF	HGNC	1363	-	-	-	-	ENSP00000394798	-	-	-	-	-	-	-	-	-	-	-	-	-	-	-	-	-	-	-	-
rs386737477	9:111833791-111833792	TA	intron_variant,NMD_transcript_variant	MODIFIER	TMEM245	ENSG00000106771	Transcript	ENST00000491854.1	nonsense_mediated_decay	-	7of15	-	-	-	-	-	-	-	rs386737477	-	-1	-	HGNC	1363	-	-	-	-	ENSP00000417842	-	-	-	-	-	-	-	-	-	-	-	-	-	-	-	-	-	-	-	-
rs3983526	9:111945992-111945992	C	TF_binding_site_variant	MODIFIER	-	-	MotifFeature	ENSM00529687666	-	-	-	-	-	-	-	-	-	-	rs3983526	-	-1	-	-	-	-	-	-	-	-	-	-	-	0.4734	-	-	-	-	-	-	-	-	-	-	-	-	-	ENSM00529687666	11	N
rs3983526	9:111945992-111945992	C	regulatory_region_variant	MODIFIER	-	-	RegulatoryFeature	ENSR00001757664	promoter_flanking_region	-	-	-	-	-	-	-	-	-	rs3983526	-	-	-	-	-	-	-	-	-	-	-	-	-	0.4734	-	-	-	-	-	-	-	-	-	-	-	-	-	-	-	-
rs3983526	9:111945992-111945992	C	regulatory_region_variant	MODIFIER	-	-	RegulatoryFeature	ENSR00000337256	CTCF_binding_site	-	-	-	-	-	-	-	-	-	rs3983526	-	-	-	-	-	-	-	-	-	-	-	-	-	0.4734	-	-	-	-	-	-	-	-	-	-	-	-	-	-	-	-
rs3983526	9:111945992-111945992	C	TF_binding_site_variant	MODIFIER	-	-	MotifFeature	ENSM00529590542	-	-	-	-	-	-	-	-	-	-	rs3983526	-	1	-	-	-	-	-	-	-	-	-	-	-	0.4734	-	-	-	-	-	-	-	-	-	-	-	-	-	ENSM00529590542	13	N
rs3983526	9:111945992-111945992	C	TF_binding_site_variant	MODIFIER	-	-	MotifFeature	ENSM00529384321	-	-	-	-	-	-	-	-	-	-	rs3983526	-	-1	-	-	-	-	-	-	-	-	-	-	-	0.4734	-	-	-	-	-	-	-	-	-	-	-	-	-	ENSM00529384321	12	N
rs3983526	9:111945992-111945992	C	TF_binding_site_variant	MODIFIER	-	-	MotifFeature	ENSM00528981865	-	-	-	-	-	-	-	-	-	-	rs3983526	-	-1	-	-	-	-	-	-	-	-	-	-	-	0.4734	-	-	-	-	-	-	-	-	-	-	-	-	-	ENSM00528981865	5	N
rs3983526	9:111945992-111945992	C	TF_binding_site_variant	MODIFIER	-	-	MotifFeature	ENSM00529112169	-	-	-	-	-	-	-	-	-	-	rs3983526	-	1	-	-	-	-	-	-	-	-	-	-	-	0.4734	-	-	-	-	-	-	-	-	-	-	-	-	-	ENSM00529112169	9	N
rs3983526	9:111945992-111945992	C	TF_binding_site_variant	MODIFIER	-	-	MotifFeature	ENSM00528506259	-	-	-	-	-	-	-	-	-	-	rs3983526	-	1	-	-	-	-	-	-	-	-	-	-	-	0.4734	-	-	-	-	-	-	-	-	-	-	-	-	-	ENSM00528506259	14	N
rs3983526	9:111945992-111945992	C	TF_binding_site_variant	MODIFIER	-	-	MotifFeature	ENSM00529454434	-	-	-	-	-	-	-	-	-	-	rs3983526	-	-1	-	-	-	-	-	-	-	-	-	-	-	0.4734	-	-	-	-	-	-	-	-	-	-	-	-	-	ENSM00529454434	15	Y
rs3983526	9:111945992-111945992	C	TF_binding_site_variant	MODIFIER	-	-	MotifFeature	ENSM00529412147	-	-	-	-	-	-	-	-	-	-	rs3983526	-	1	-	-	-	-	-	-	-	-	-	-	-	0.4734	-	-	-	-	-	-	-	-	-	-	-	-	-	ENSM00529412147	9	N
rs3983526	9:111945992-111945992	C	TF_binding_site_variant	MODIFIER	-	-	MotifFeature	ENSM00529286735	-	-	-	-	-	-	-	-	-	-	rs3983526	-	1	-	-	-	-	-	-	-	-	-	-	-	0.4734	-	-	-	-	-	-	-	-	-	-	-	-	-	ENSM00529286735	9	N
rs3983526	9:111945992-111945992	C	TF_binding_site_variant	MODIFIER	-	-	MotifFeature	ENSM00529627598	-	-	-	-	-	-	-	-	-	-	rs3983526	-	1	-	-	-	-	-	-	-	-	-	-	-	0.4734	-	-	-	-	-	-	-	-	-	-	-	-	-	ENSM00529627598	4	Y
rs3983526	9:111945992-111945992	C	intron_variant	MODIFIER	EPB41L4B	ENSG00000095203	Transcript	ENST00000374566.3	protein_coding	-	23of25	-	-	-	-	-	-	-	rs3983526	-	-1	-	HGNC	19818	YES	-	-	-	ENSP00000363694	-	-	-	0.4734	-	-	-	-	-	-	-	-	-	-	-	-	-	-	-	-
rs3983526	9:111945992-111945992	C	TF_binding_site_variant	MODIFIER	-	-	MotifFeature	ENSM00528840792	-	-	-	-	-	-	-	-	-	-	rs3983526	-	-1	-	-	-	-	-	-	-	-	-	-	-	0.4734	-	-	-	-	-	-	-	-	-	-	-	-	-	ENSM00528840792	4	Y
rs3983526	9:111945992-111945992	C	TF_binding_site_variant	MODIFIER	-	-	MotifFeature	ENSM00529370546	-	-	-	-	-	-	-	-	-	-	rs3983526	-	1	-	-	-	-	-	-	-	-	-	-	-	0.4734	-	-	-	-	-	-	-	-	-	-	-	-	-	ENSM00529370546	9	N
rs3983526	9:111945992-111945992	C	TF_binding_site_variant	MODIFIER	-	-	MotifFeature	ENSM00529328331	-	-	-	-	-	-	-	-	-	-	rs3983526	-	1	-	-	-	-	-	-	-	-	-	-	-	0.4734	-	-	-	-	-	-	-	-	-	-	-	-	-	ENSM00529328331	9	N
rs3983526	9:111945992-111945992	C	TF_binding_site_variant	MODIFIER	-	-	MotifFeature	ENSM00529314155	-	-	-	-	-	-	-	-	-	-	rs3983526	-	1	-	-	-	-	-	-	-	-	-	-	-	0.4734	-	-	-	-	-	-	-	-	-	-	-	-	-	ENSM00529314155	11	Y
rs4341230	9:111657370-111657370	G	upstream_gene_variant	MODIFIER	IKBKAP	ENSG00000070061	Transcript	ENST00000495759.1	nonsense_mediated_decay	-	-	-	-	-	-	-	-	-	rs4341230	2007	-1	cds_start_NF	HGNC	5959	-	-	-	-	ENSP00000433514	-	-	-	0.1855	-	-	-	-	-	-	-	-	-	-	-	-	-	-	-	-
rs4341230	9:111657370-111657370	T	upstream_gene_variant	MODIFIER	IKBKAP	ENSG00000070061	Transcript	ENST00000495759.1	nonsense_mediated_decay	-	-	-	-	-	-	-	-	-	rs4341230	2007	-1	cds_start_NF	HGNC	5959	-	-	-	-	ENSP00000433514	-	-	-	-	-	-	-	-	-	-	-	-	-	-	-	-	-	-	-	-
rs4341230	9:111657370-111657370	G	intron_variant	MODIFIER	IKBKAP	ENSG00000070061	Transcript	ENST00000537196.1	protein_coding	-	18of29	-	-	-	-	-	-	-	rs4341230	-	-1	-	HGNC	5959	-	-	-	-	ENSP00000439367	-	-	-	0.1855	-	-	-	-	-	-	-	-	-	-	-	-	-	-	-	-
rs4341230	9:111657370-111657370	G	intron_variant	MODIFIER	IKBKAP	ENSG00000070061	Transcript	ENST00000374647.5	protein_coding	-	25of36	-	-	-	-	-	-	-	rs4341230	-	-1	-	HGNC	5959	YES	-	-	-	ENSP00000363779	-	-	-	0.1855	-	-	-	-	-	-	-	-	-	-	-	-	-	-	-	-
rs4341230	9:111657370-111657370	T	intron_variant	MODIFIER	IKBKAP	ENSG00000070061	Transcript	ENST00000374647.5	protein_coding	-	25of36	-	-	-	-	-	-	-	rs4341230	-	-1	-	HGNC	5959	YES	-	-	-	ENSP00000363779	-	-	-	-	-	-	-	-	-	-	-	-	-	-	-	-	-	-	-	-
rs4341230	9:111657370-111657370	T	intron_variant	MODIFIER	IKBKAP	ENSG00000070061	Transcript	ENST00000537196.1	protein_coding	-	18of29	-	-	-	-	-	-	-	rs4341230	-	-1	-	HGNC	5959	-	-	-	-	ENSP00000439367	-	-	-	-	-	-	-	-	-	-	-	-	-	-	-	-	-	-	-	-
rs4483229	9:111980234-111980234	A	intron_variant	MODIFIER	EPB41L4B	ENSG00000095203	Transcript	ENST00000374566.3	protein_coding	-	15of25	-	-	-	-	-	-	-	rs4483229	-	-1	-	HGNC	19818	YES	-	-	-	ENSP00000363694	-	-	-	0.1973	-	-	-	-	-	-	-	-	-	-	-	1	-	-	-	-
rs4527951	9:112066022-112066022	A	intron_variant	MODIFIER	EPB41L4B	ENSG00000095203	Transcript	ENST00000374557.4	protein_coding	-	1of15	-	-	-	-	-	-	-	rs4527951	-	-1	-	HGNC	19818	-	-	-	-	ENSP00000363685	-	-	-	0.721	-	-	-	-	-	-	-	-	-	-	-	-	-	-	-	-
rs4527951	9:112066022-112066022	A	intron_variant	MODIFIER	EPB41L4B	ENSG00000095203	Transcript	ENST00000374566.3	protein_coding	-	1of25	-	-	-	-	-	-	-	rs4527951	-	-1	-	HGNC	19818	YES	-	-	-	ENSP00000363694	-	-	-	0.721	-	-	-	-	-	-	-	-	-	-	-	-	-	-	-	-
rs4527951	9:112066022-112066022	A	downstream_gene_variant	MODIFIER	MTND2P11	ENSG00000237124	Transcript	ENST00000423638.1	unprocessed_pseudogene	-	-	-	-	-	-	-	-	-	rs4527951	2570	1	-	HGNC	42112	YES	-	-	-	-	-	-	-	0.721	-	-	-	-	-	-	-	-	-	-	-	-	-	-	-	-
rs4542004	9:111814478-111814478	G	intron_variant,NMD_transcript_variant	MODIFIER	TMEM245	ENSG00000106771	Transcript	ENST00000491854.1	nonsense_mediated_decay	-	10of15	-	-	-	-	-	-	-	rs4542004	-	-1	-	HGNC	1363	-	-	-	-	ENSP00000417842	-	-	-	0.2808	-	-	-	-	-	-	-	-	-	-	-	-	-	-	-	-
rs4542004	9:111814478-111814478	G	intron_variant	MODIFIER	TMEM245	ENSG00000106771	Transcript	ENST00000374586.3	protein_coding	-	12of17	-	-	-	-	-	-	-	rs4542004	-	-1	-	HGNC	1363	YES	-	-	-	ENSP00000363714	-	-	-	0.2808	-	-	-	-	-	-	-	-	-	-	-	-	-	-	-	-
rs4542004	9:111814478-111814478	G	intron_variant	MODIFIER	TMEM245	ENSG00000106771	Transcript	ENST00000413712.2	protein_coding	-	6of11	-	-	-	-	-	-	-	rs4542004	-	-1	cds_start_NF	HGNC	1363	-	-	-	-	ENSP00000394798	-	-	-	0.2808	-	-	-	-	-	-	-	-	-	-	-	-	-	-	-	-
rs4637915	9:111872097-111872097	G	upstream_gene_variant	MODIFIER	TMEM245	ENSG00000106771	Transcript	ENST00000491854.1	nonsense_mediated_decay	-	-	-	-	-	-	-	-	-	rs4637915	1329	-1	-	HGNC	1363	-	-	-	-	ENSP00000417842	-	-	-	0.1084	-	-	-	-	-	-	-	-	-	-	-	-	-	-	-	-
rs4637915	9:111872097-111872097	G	intron_variant	MODIFIER	TMEM245	ENSG00000106771	Transcript	ENST00000374586.3	protein_coding	-	1of17	-	-	-	-	-	-	-	rs4637915	-	-1	-	HGNC	1363	YES	-	-	-	ENSP00000363714	-	-	-	0.1084	-	-	-	-	-	-	-	-	-	-	-	-	-	-	-	-
rs489283	9:111799369-111799369	A	regulatory_region_variant	MODIFIER	-	-	RegulatoryFeature	ENSR00001461721	promoter_flanking_region	-	-	-	-	-	-	-	-	-	rs489283	-	-	-	-	-	-	-	-	-	-	-	-	-	-	-	-	-	-	-	-	-	-	-	-	-	-	-	-	-	-
rs489283	9:111799369-111799369	C	regulatory_region_variant	MODIFIER	-	-	RegulatoryFeature	ENSR00001461721	promoter_flanking_region	-	-	-	-	-	-	-	-	-	rs489283	-	-	-	-	-	-	-	-	-	-	-	-	-	-	-	-	-	-	-	-	-	-	-	-	-	-	-	-	-	-
rs489283	9:111799369-111799369	T	intron_variant	MODIFIER	TMEM245	ENSG00000106771	Transcript	ENST00000413712.2	protein_coding	-	9of11	-	-	-	-	-	-	-	rs489283	-	-1	cds_start_NF	HGNC	1363	-	-	-	-	ENSP00000394798	-	-	-	0.1122	-	-	-	-	-	-	-	-	-	-	-	-	-	-	-	-
rs489283	9:111799369-111799369	C	intron_variant,NMD_transcript_variant	MODIFIER	TMEM245	ENSG00000106771	Transcript	ENST00000491854.1	nonsense_mediated_decay	-	13of15	-	-	-	-	-	-	-	rs489283	-	-1	-	HGNC	1363	-	-	-	-	ENSP00000417842	-	-	-	-	-	-	-	-	-	-	-	-	-	-	-	-	-	-	-	-
rs489283	9:111799369-111799369	C	intron_variant,non_coding_transcript_variant	MODIFIER	TMEM245	ENSG00000106771	Transcript	ENST00000472207.1	retained_intron	-	1of3	-	-	-	-	-	-	-	rs489283	-	-1	-	HGNC	1363	-	-	-	-	-	-	-	-	-	-	-	-	-	-	-	-	-	-	-	-	-	-	-	-	-
rs489283	9:111799369-111799369	T	intron_variant,non_coding_transcript_variant	MODIFIER	TMEM245	ENSG00000106771	Transcript	ENST00000472207.1	retained_intron	-	1of3	-	-	-	-	-	-	-	rs489283	-	-1	-	HGNC	1363	-	-	-	-	-	-	-	-	0.1122	-	-	-	-	-	-	-	-	-	-	-	-	-	-	-	-
rs489283	9:111799369-111799369	T	regulatory_region_variant	MODIFIER	-	-	RegulatoryFeature	ENSR00001461721	promoter_flanking_region	-	-	-	-	-	-	-	-	-	rs489283	-	-	-	-	-	-	-	-	-	-	-	-	-	0.1122	-	-	-	-	-	-	-	-	-	-	-	-	-	-	-	-
rs489283	9:111799369-111799369	T	intron_variant	MODIFIER	TMEM245	ENSG00000106771	Transcript	ENST00000374586.3	protein_coding	-	15of17	-	-	-	-	-	-	-	rs489283	-	-1	-	HGNC	1363	YES	-	-	-	ENSP00000363714	-	-	-	0.1122	-	-	-	-	-	-	-	-	-	-	-	-	-	-	-	-
rs489283	9:111799369-111799369	A	intron_variant	MODIFIER	TMEM245	ENSG00000106771	Transcript	ENST00000374586.3	protein_coding	-	15of17	-	-	-	-	-	-	-	rs489283	-	-1	-	HGNC	1363	YES	-	-	-	ENSP00000363714	-	-	-	-	-	-	-	-	-	-	-	-	-	-	-	-	-	-	-	-
rs489283	9:111799369-111799369	T	intron_variant,NMD_transcript_variant	MODIFIER	TMEM245	ENSG00000106771	Transcript	ENST00000491854.1	nonsense_mediated_decay	-	13of15	-	-	-	-	-	-	-	rs489283	-	-1	-	HGNC	1363	-	-	-	-	ENSP00000417842	-	-	-	0.1122	-	-	-	-	-	-	-	-	-	-	-	-	-	-	-	-
rs489283	9:111799369-111799369	C	intron_variant	MODIFIER	TMEM245	ENSG00000106771	Transcript	ENST00000413712.2	protein_coding	-	9of11	-	-	-	-	-	-	-	rs489283	-	-1	cds_start_NF	HGNC	1363	-	-	-	-	ENSP00000394798	-	-	-	-	-	-	-	-	-	-	-	-	-	-	-	-	-	-	-	-
rs489283	9:111799369-111799369	A	intron_variant	MODIFIER	TMEM245	ENSG00000106771	Transcript	ENST00000413712.2	protein_coding	-	9of11	-	-	-	-	-	-	-	rs489283	-	-1	cds_start_NF	HGNC	1363	-	-	-	-	ENSP00000394798	-	-	-	-	-	-	-	-	-	-	-	-	-	-	-	-	-	-	-	-
rs489283	9:111799369-111799369	C	intron_variant	MODIFIER	TMEM245	ENSG00000106771	Transcript	ENST00000374586.3	protein_coding	-	15of17	-	-	-	-	-	-	-	rs489283	-	-1	-	HGNC	1363	YES	-	-	-	ENSP00000363714	-	-	-	-	-	-	-	-	-	-	-	-	-	-	-	-	-	-	-	-
rs489283	9:111799369-111799369	A	intron_variant,NMD_transcript_variant	MODIFIER	TMEM245	ENSG00000106771	Transcript	ENST00000491854.1	nonsense_mediated_decay	-	13of15	-	-	-	-	-	-	-	rs489283	-	-1	-	HGNC	1363	-	-	-	-	ENSP00000417842	-	-	-	-	-	-	-	-	-	-	-	-	-	-	-	-	-	-	-	-
rs489283	9:111799369-111799369	A	intron_variant,non_coding_transcript_variant	MODIFIER	TMEM245	ENSG00000106771	Transcript	ENST00000472207.1	retained_intron	-	1of3	-	-	-	-	-	-	-	rs489283	-	-1	-	HGNC	1363	-	-	-	-	-	-	-	-	-	-	-	-	-	-	-	-	-	-	-	-	-	-	-	-	-
rs489283	9:111799369-111799369	C	intron_variant,non_coding_transcript_variant	MODIFIER	TMEM245	ENSG00000106771	Transcript	ENST00000482868.1	retained_intron	-	1of1	-	-	-	-	-	-	-	rs489283	-	-1	-	HGNC	1363	-	-	-	-	-	-	-	-	-	-	-	-	-	-	-	-	-	-	-	-	-	-	-	-	-
rs489283	9:111799369-111799369	A	intron_variant,non_coding_transcript_variant	MODIFIER	TMEM245	ENSG00000106771	Transcript	ENST00000482868.1	retained_intron	-	1of1	-	-	-	-	-	-	-	rs489283	-	-1	-	HGNC	1363	-	-	-	-	-	-	-	-	-	-	-	-	-	-	-	-	-	-	-	-	-	-	-	-	-
rs489283	9:111799369-111799369	T	intron_variant,non_coding_transcript_variant	MODIFIER	TMEM245	ENSG00000106771	Transcript	ENST00000482868.1	retained_intron	-	1of1	-	-	-	-	-	-	-	rs489283	-	-1	-	HGNC	1363	-	-	-	-	-	-	-	-	0.1122	-	-	-	-	-	-	-	-	-	-	-	-	-	-	-	-
rs4978370	9:111625913-111625913	C	downstream_gene_variant	MODIFIER	IKBKAP	ENSG00000070061	Transcript	ENST00000374647.5	protein_coding	-	-	-	-	-	-	-	-	-	rs4978370	3884	-1	-	HGNC	5959	YES	-	-	-	ENSP00000363779	-	-	-	-	4.17e-06	0	0	0	0	0	9.21e-06	0	0	-	-	-	-	-	-	-
rs4978370	9:111625913-111625913	C	regulatory_region_variant	MODIFIER	-	-	RegulatoryFeature	ENSR00001757638	promoter_flanking_region	-	-	-	-	-	-	-	-	-	rs4978370	-	-	-	-	-	-	-	-	-	-	-	-	-	-	4.17e-06	0	0	0	0	0	9.21e-06	0	0	-	-	-	-	-	-	-
rs4978370	9:111625913-111625913	C	downstream_gene_variant	MODIFIER	IKBKAP	ENSG00000070061	Transcript	ENST00000495759.1	nonsense_mediated_decay	-	-	-	-	-	-	-	-	-	rs4978370	3884	-1	cds_start_NF	HGNC	5959	-	-	-	-	ENSP00000433514	-	-	-	-	4.17e-06	0	0	0	0	0	9.21e-06	0	0	-	-	-	-	-	-	-
rs4978370	9:111625913-111625913	C	3_prime_UTR_variant	MODIFIER	ACTL7A	ENSG00000187003	Transcript	ENST00000333999.3	protein_coding	1of1	-	-	-	1311	-	-	-	-	rs4978370	-	1	-	HGNC	161	YES	-	-	-	ENSP00000334300	-	-	-	-	4.17e-06	0	0	0	0	0	9.21e-06	0	0	-	-	-	-	-	-	-
rs4978370	9:111625913-111625913	G	3_prime_UTR_variant	MODIFIER	ACTL7A	ENSG00000187003	Transcript	ENST00000333999.3	protein_coding	1of1	-	-	-	1311	-	-	-	-	rs4978370	-	1	-	HGNC	161	YES	-	-	-	ENSP00000334300	-	-	-	-	0.8457	0.9709	0.7198	0.8346	0.8276	0.8797	0.8462	0.8342	0.915	-	-	-	-	-	-	-
rs4978370	9:111625913-111625913	G	downstream_gene_variant	MODIFIER	IKBKAP	ENSG00000070061	Transcript	ENST00000495759.1	nonsense_mediated_decay	-	-	-	-	-	-	-	-	-	rs4978370	3884	-1	cds_start_NF	HGNC	5959	-	-	-	-	ENSP00000433514	-	-	-	-	0.8457	0.9709	0.7198	0.8346	0.8276	0.8797	0.8462	0.8342	0.915	-	-	-	-	-	-	-
rs4978370	9:111625913-111625913	G	downstream_gene_variant	MODIFIER	IKBKAP	ENSG00000070061	Transcript	ENST00000374647.5	protein_coding	-	-	-	-	-	-	-	-	-	rs4978370	3884	-1	-	HGNC	5959	YES	-	-	-	ENSP00000363779	-	-	-	-	0.8457	0.9709	0.7198	0.8346	0.8276	0.8797	0.8462	0.8342	0.915	-	-	-	-	-	-	-
rs4978370	9:111625913-111625913	G	regulatory_region_variant	MODIFIER	-	-	RegulatoryFeature	ENSR00001757638	promoter_flanking_region	-	-	-	-	-	-	-	-	-	rs4978370	-	-	-	-	-	-	-	-	-	-	-	-	-	-	0.8457	0.9709	0.7198	0.8346	0.8276	0.8797	0.8462	0.8342	0.915	-	-	-	-	-	-	-
rs4978375	9:111658354-111658354	G	upstream_gene_variant	MODIFIER	IKBKAP	ENSG00000070061	Transcript	ENST00000495759.1	nonsense_mediated_decay	-	-	-	-	-	-	-	-	-	rs4978375	2991	-1	cds_start_NF	HGNC	5959	-	-	-	-	ENSP00000433514	-	-	-	0.1861	-	-	-	-	-	-	-	-	-	-	-	-	-	-	-	-
rs4978375	9:111658354-111658354	G	intron_variant	MODIFIER	IKBKAP	ENSG00000070061	Transcript	ENST00000374647.5	protein_coding	-	25of36	-	-	-	-	-	-	-	rs4978375	-	-1	-	HGNC	5959	YES	-	-	-	ENSP00000363779	-	-	-	0.1861	-	-	-	-	-	-	-	-	-	-	-	-	-	-	-	-
rs4978375	9:111658354-111658354	G	intron_variant	MODIFIER	IKBKAP	ENSG00000070061	Transcript	ENST00000537196.1	protein_coding	-	18of29	-	-	-	-	-	-	-	rs4978375	-	-1	-	HGNC	5959	-	-	-	-	ENSP00000439367	-	-	-	0.1861	-	-	-	-	-	-	-	-	-	-	-	-	-	-	-	-
rs4978376	9:111658397-111658397	G	intron_variant	MODIFIER	IKBKAP	ENSG00000070061	Transcript	ENST00000537196.1	protein_coding	-	18of29	-	-	-	-	-	-	-	rs4978376	-	-1	-	HGNC	5959	-	-	-	-	ENSP00000439367	-	-	-	-	-	-	-	-	-	-	-	-	-	-	-	-	-	-	-	-
rs4978376	9:111658397-111658397	G	intron_variant	MODIFIER	IKBKAP	ENSG00000070061	Transcript	ENST00000374647.5	protein_coding	-	25of36	-	-	-	-	-	-	-	rs4978376	-	-1	-	HGNC	5959	YES	-	-	-	ENSP00000363779	-	-	-	-	-	-	-	-	-	-	-	-	-	-	-	-	-	-	-	-
rs4978376	9:111658397-111658397	T	upstream_gene_variant	MODIFIER	IKBKAP	ENSG00000070061	Transcript	ENST00000495759.1	nonsense_mediated_decay	-	-	-	-	-	-	-	-	-	rs4978376	3034	-1	cds_start_NF	HGNC	5959	-	-	-	-	ENSP00000433514	-	-	-	0.1855	-	-	-	-	-	-	-	-	-	-	-	-	-	-	-	-
rs4978376	9:111658397-111658397	G	upstream_gene_variant	MODIFIER	IKBKAP	ENSG00000070061	Transcript	ENST00000495759.1	nonsense_mediated_decay	-	-	-	-	-	-	-	-	-	rs4978376	3034	-1	cds_start_NF	HGNC	5959	-	-	-	-	ENSP00000433514	-	-	-	-	-	-	-	-	-	-	-	-	-	-	-	-	-	-	-	-
rs4978376	9:111658397-111658397	T	intron_variant	MODIFIER	IKBKAP	ENSG00000070061	Transcript	ENST00000374647.5	protein_coding	-	25of36	-	-	-	-	-	-	-	rs4978376	-	-1	-	HGNC	5959	YES	-	-	-	ENSP00000363779	-	-	-	0.1855	-	-	-	-	-	-	-	-	-	-	-	-	-	-	-	-
rs4978376	9:111658397-111658397	T	intron_variant	MODIFIER	IKBKAP	ENSG00000070061	Transcript	ENST00000537196.1	protein_coding	-	18of29	-	-	-	-	-	-	-	rs4978376	-	-1	-	HGNC	5959	-	-	-	-	ENSP00000439367	-	-	-	0.1855	-	-	-	-	-	-	-	-	-	-	-	-	-	-	-	-
rs4978384	9:111906742-111906742	A	regulatory_region_variant	MODIFIER	-	-	RegulatoryFeature	ENSR00001757662	promoter_flanking_region	-	-	-	-	-	-	-	-	-	rs4978384	-	-	-	-	-	-	-	-	-	-	-	-	-	0.0883	-	-	-	-	-	-	-	-	-	-	-	-	-	-	-	-
rs4978384	9:111906742-111906742	A	intron_variant	MODIFIER	FRRS1L	ENSG00000260230	Transcript	ENST00000561981.2	protein_coding	-	3of4	-	-	-	-	-	-	-	rs4978384	-	-1	-	HGNC	1362	YES	-	-	-	ENSP00000477141	-	-	-	0.0883	-	-	-	-	-	-	-	-	-	-	-	-	-	-	-	-
rs4978384	9:111906742-111906742	A	regulatory_region_variant	MODIFIER	-	-	RegulatoryFeature	ENSR00000337253	CTCF_binding_site	-	-	-	-	-	-	-	-	-	rs4978384	-	-	-	-	-	-	-	-	-	-	-	-	-	0.0883	-	-	-	-	-	-	-	-	-	-	-	-	-	-	-	-
rs4978755	9:111648262-111648262	T	intron_variant,NMD_transcript_variant	MODIFIER	IKBKAP	ENSG00000070061	Transcript	ENST00000495759.1	nonsense_mediated_decay	-	3of11	-	-	-	-	-	-	-	rs4978755	-	-1	cds_start_NF	HGNC	5959	-	-	-	-	ENSP00000433514	-	-	-	0.1847	-	-	-	-	-	-	-	-	-	-	-	-	-	-	-	-
rs4978755	9:111648262-111648262	T	TF_binding_site_variant	MODIFIER	-	-	MotifFeature	ENSM00910279606	-	-	-	-	-	-	-	-	-	-	rs4978755	-	1	-	-	-	-	-	-	-	-	-	-	-	0.1847	-	-	-	-	-	-	-	-	-	-	-	-	-	ENSM00910279606	6	N
rs4978755	9:111648262-111648262	T	intron_variant	MODIFIER	IKBKAP	ENSG00000070061	Transcript	ENST00000374647.5	protein_coding	-	29of36	-	-	-	-	-	-	-	rs4978755	-	-1	-	HGNC	5959	YES	-	-	-	ENSP00000363779	-	-	-	0.1847	-	-	-	-	-	-	-	-	-	-	-	-	-	-	-	-
rs4978755	9:111648262-111648262	T	regulatory_region_variant	MODIFIER	-	-	RegulatoryFeature	ENSR00000420195	promoter_flanking_region	-	-	-	-	-	-	-	-	-	rs4978755	-	-	-	-	-	-	-	-	-	-	-	-	-	0.1847	-	-	-	-	-	-	-	-	-	-	-	-	-	-	-	-
rs4978755	9:111648262-111648262	T	intron_variant	MODIFIER	IKBKAP	ENSG00000070061	Transcript	ENST00000537196.1	protein_coding	-	22of29	-	-	-	-	-	-	-	rs4978755	-	-1	-	HGNC	5959	-	-	-	-	ENSP00000439367	-	-	-	0.1847	-	-	-	-	-	-	-	-	-	-	-	-	-	-	-	-
rs4978755	9:111648262-111648262	T	intron_variant,non_coding_transcript_variant	MODIFIER	IKBKAP	ENSG00000070061	Transcript	ENST00000467959.1	processed_transcript	-	2of5	-	-	-	-	-	-	-	rs4978755	-	-1	-	HGNC	5959	-	-	-	-	-	-	-	-	0.1847	-	-	-	-	-	-	-	-	-	-	-	-	-	-	-	-
rs4978758	9:111658468-111658468	C	intron_variant	MODIFIER	IKBKAP	ENSG00000070061	Transcript	ENST00000374647.5	protein_coding	-	25of36	-	-	-	-	-	-	-	rs4978758	-	-1	-	HGNC	5959	YES	-	-	-	ENSP00000363779	-	-	-	0.2983	-	-	-	-	-	-	-	-	-	-	-	-	-	-	-	-
rs4978758	9:111658468-111658468	C	intron_variant	MODIFIER	IKBKAP	ENSG00000070061	Transcript	ENST00000537196.1	protein_coding	-	18of29	-	-	-	-	-	-	-	rs4978758	-	-1	-	HGNC	5959	-	-	-	-	ENSP00000439367	-	-	-	0.2983	-	-	-	-	-	-	-	-	-	-	-	-	-	-	-	-
rs4978758	9:111658468-111658468	C	upstream_gene_variant	MODIFIER	IKBKAP	ENSG00000070061	Transcript	ENST00000495759.1	nonsense_mediated_decay	-	-	-	-	-	-	-	-	-	rs4978758	3105	-1	cds_start_NF	HGNC	5959	-	-	-	-	ENSP00000433514	-	-	-	0.2983	-	-	-	-	-	-	-	-	-	-	-	-	-	-	-	-
rs4978759	9:111658472-111658472	G	intron_variant	MODIFIER	IKBKAP	ENSG00000070061	Transcript	ENST00000537196.1	protein_coding	-	18of29	-	-	-	-	-	-	-	rs4978759	-	-1	-	HGNC	5959	-	-	-	-	ENSP00000439367	-	-	-	0.2985	-	-	-	-	-	-	-	-	-	-	-	-	-	-	-	-
rs4978759	9:111658472-111658472	G	upstream_gene_variant	MODIFIER	IKBKAP	ENSG00000070061	Transcript	ENST00000495759.1	nonsense_mediated_decay	-	-	-	-	-	-	-	-	-	rs4978759	3109	-1	cds_start_NF	HGNC	5959	-	-	-	-	ENSP00000433514	-	-	-	0.2985	-	-	-	-	-	-	-	-	-	-	-	-	-	-	-	-
rs4978759	9:111658472-111658472	G	intron_variant	MODIFIER	IKBKAP	ENSG00000070061	Transcript	ENST00000374647.5	protein_coding	-	25of36	-	-	-	-	-	-	-	rs4978759	-	-1	-	HGNC	5959	YES	-	-	-	ENSP00000363779	-	-	-	0.2985	-	-	-	-	-	-	-	-	-	-	-	-	-	-	-	-
rs4978763	9:111728067-111728067	T	upstream_gene_variant	MODIFIER	CTNNAL1	ENSG00000119326	Transcript	ENST00000374594.1	protein_coding	-	-	-	-	-	-	-	-	-	rs4978763	2232	-1	-	HGNC	2512	-	-	-	-	ENSP00000363722	-	-	-	0.349	-	-	-	-	-	-	-	-	-	-	-	-	-	-	-	-
rs4978763	9:111728067-111728067	T	intron_variant	MODIFIER	CTNNAL1	ENSG00000119326	Transcript	ENST00000325551.4	protein_coding	-	10of18	-	-	-	-	-	-	-	rs4978763	-	-1	-	HGNC	2512	YES	-	-	-	ENSP00000320434	-	-	-	0.349	-	-	-	-	-	-	-	-	-	-	-	-	-	-	-	-
rs4978763	9:111728067-111728067	T	intron_variant	MODIFIER	CTNNAL1	ENSG00000119326	Transcript	ENST00000325580.6	protein_coding	-	8of16	-	-	-	-	-	-	-	rs4978763	-	-1	-	HGNC	2512	-	-	-	-	ENSP00000323351	-	-	-	0.349	-	-	-	-	-	-	-	-	-	-	-	-	-	-	-	-
rs4978763	9:111728067-111728067	T	intron_variant	MODIFIER	CTNNAL1	ENSG00000119326	Transcript	ENST00000374595.4	protein_coding	-	10of18	-	-	-	-	-	-	-	rs4978763	-	-1	-	HGNC	2512	-	-	-	-	ENSP00000363723	-	-	-	0.349	-	-	-	-	-	-	-	-	-	-	-	-	-	-	-	-
rs4978767	9:111762925-111762925	G	intron_variant	MODIFIER	CTNNAL1	ENSG00000119326	Transcript	ENST00000374595.4	protein_coding	-	1of18	-	-	-	-	-	-	-	rs4978767	-	-1	-	HGNC	2512	-	-	-	-	ENSP00000363723	-	-	-	-	-	-	-	-	-	-	-	-	-	-	-	-	-	-	-	-
rs4978767	9:111762925-111762925	G	intron_variant	MODIFIER	CTNNAL1	ENSG00000119326	Transcript	ENST00000325551.4	protein_coding	-	1of18	-	-	-	-	-	-	-	rs4978767	-	-1	-	HGNC	2512	YES	-	-	-	ENSP00000320434	-	-	-	-	-	-	-	-	-	-	-	-	-	-	-	-	-	-	-	-
rs4978767	9:111762925-111762925	A	intron_variant	MODIFIER	CTNNAL1	ENSG00000119326	Transcript	ENST00000374593.4	protein_coding	-	1of3	-	-	-	-	-	-	-	rs4978767	-	-1	-	HGNC	2512	-	-	-	-	ENSP00000363721	-	-	-	-	-	-	-	-	-	-	-	-	-	-	-	-	-	-	-	-
rs4978767	9:111762925-111762925	G	intron_variant	MODIFIER	CTNNAL1	ENSG00000119326	Transcript	ENST00000325580.6	protein_coding	-	1of16	-	-	-	-	-	-	-	rs4978767	-	-1	-	HGNC	2512	-	-	-	-	ENSP00000323351	-	-	-	-	-	-	-	-	-	-	-	-	-	-	-	-	-	-	-	-
rs4978767	9:111762925-111762925	G	intron_variant	MODIFIER	CTNNAL1	ENSG00000119326	Transcript	ENST00000374593.4	protein_coding	-	1of3	-	-	-	-	-	-	-	rs4978767	-	-1	-	HGNC	2512	-	-	-	-	ENSP00000363721	-	-	-	-	-	-	-	-	-	-	-	-	-	-	-	-	-	-	-	-
rs4978767	9:111762925-111762925	A	intron_variant	MODIFIER	CTNNAL1	ENSG00000119326	Transcript	ENST00000325580.6	protein_coding	-	1of16	-	-	-	-	-	-	-	rs4978767	-	-1	-	HGNC	2512	-	-	-	-	ENSP00000323351	-	-	-	-	-	-	-	-	-	-	-	-	-	-	-	-	-	-	-	-
rs4978767	9:111762925-111762925	T	intron_variant	MODIFIER	CTNNAL1	ENSG00000119326	Transcript	ENST00000325551.4	protein_coding	-	1of18	-	-	-	-	-	-	-	rs4978767	-	-1	-	HGNC	2512	YES	-	-	-	ENSP00000320434	-	-	-	0.3498	-	-	-	-	-	-	-	-	-	-	-	-	-	-	-	-
rs4978767	9:111762925-111762925	T	intron_variant	MODIFIER	CTNNAL1	ENSG00000119326	Transcript	ENST00000374595.4	protein_coding	-	1of18	-	-	-	-	-	-	-	rs4978767	-	-1	-	HGNC	2512	-	-	-	-	ENSP00000363723	-	-	-	0.3498	-	-	-	-	-	-	-	-	-	-	-	-	-	-	-	-
rs4978767	9:111762925-111762925	A	intron_variant	MODIFIER	CTNNAL1	ENSG00000119326	Transcript	ENST00000325551.4	protein_coding	-	1of18	-	-	-	-	-	-	-	rs4978767	-	-1	-	HGNC	2512	YES	-	-	-	ENSP00000320434	-	-	-	-	-	-	-	-	-	-	-	-	-	-	-	-	-	-	-	-
rs4978767	9:111762925-111762925	A	intron_variant	MODIFIER	CTNNAL1	ENSG00000119326	Transcript	ENST00000374595.4	protein_coding	-	1of18	-	-	-	-	-	-	-	rs4978767	-	-1	-	HGNC	2512	-	-	-	-	ENSP00000363723	-	-	-	-	-	-	-	-	-	-	-	-	-	-	-	-	-	-	-	-
rs4978767	9:111762925-111762925	T	intron_variant	MODIFIER	CTNNAL1	ENSG00000119326	Transcript	ENST00000325580.6	protein_coding	-	1of16	-	-	-	-	-	-	-	rs4978767	-	-1	-	HGNC	2512	-	-	-	-	ENSP00000323351	-	-	-	0.3498	-	-	-	-	-	-	-	-	-	-	-	-	-	-	-	-
rs4978767	9:111762925-111762925	T	intron_variant	MODIFIER	CTNNAL1	ENSG00000119326	Transcript	ENST00000374593.4	protein_coding	-	1of3	-	-	-	-	-	-	-	rs4978767	-	-1	-	HGNC	2512	-	-	-	-	ENSP00000363721	-	-	-	0.3498	-	-	-	-	-	-	-	-	-	-	-	-	-	-	-	-
rs4978768	9:111814756-111814756	G	intron_variant	MODIFIER	TMEM245	ENSG00000106771	Transcript	ENST00000374586.3	protein_coding	-	12of17	-	-	-	-	-	-	-	rs4978768	-	-1	-	HGNC	1363	YES	-	-	-	ENSP00000363714	-	-	-	0.227	-	-	-	-	-	-	-	-	-	-	-	-	-	-	-	-
rs4978768	9:111814756-111814756	G	intron_variant,NMD_transcript_variant	MODIFIER	TMEM245	ENSG00000106771	Transcript	ENST00000491854.1	nonsense_mediated_decay	-	10of15	-	-	-	-	-	-	-	rs4978768	-	-1	-	HGNC	1363	-	-	-	-	ENSP00000417842	-	-	-	0.227	-	-	-	-	-	-	-	-	-	-	-	-	-	-	-	-
rs4978768	9:111814756-111814756	G	intron_variant	MODIFIER	TMEM245	ENSG00000106771	Transcript	ENST00000413712.2	protein_coding	-	6of11	-	-	-	-	-	-	-	rs4978768	-	-1	cds_start_NF	HGNC	1363	-	-	-	-	ENSP00000394798	-	-	-	0.227	-	-	-	-	-	-	-	-	-	-	-	-	-	-	-	-
rs4978771	9:111906755-111906755	C	regulatory_region_variant	MODIFIER	-	-	RegulatoryFeature	ENSR00000337253	CTCF_binding_site	-	-	-	-	-	-	-	-	-	rs4978771	-	-	-	-	-	-	-	-	-	-	-	-	-	-	-	-	-	-	-	-	-	-	-	-	-	-	-	-	-	-
rs4978771	9:111906755-111906755	T	regulatory_region_variant	MODIFIER	-	-	RegulatoryFeature	ENSR00001757662	promoter_flanking_region	-	-	-	-	-	-	-	-	-	rs4978771	-	-	-	-	-	-	-	-	-	-	-	-	-	-	-	-	-	-	-	-	-	-	-	-	-	-	-	-	-	-
rs4978771	9:111906755-111906755	T	regulatory_region_variant	MODIFIER	-	-	RegulatoryFeature	ENSR00000337253	CTCF_binding_site	-	-	-	-	-	-	-	-	-	rs4978771	-	-	-	-	-	-	-	-	-	-	-	-	-	-	-	-	-	-	-	-	-	-	-	-	-	-	-	-	-	-
rs4978771	9:111906755-111906755	G	regulatory_region_variant	MODIFIER	-	-	RegulatoryFeature	ENSR00000337253	CTCF_binding_site	-	-	-	-	-	-	-	-	-	rs4978771	-	-	-	-	-	-	-	-	-	-	-	-	-	-	-	-	-	-	-	-	-	-	-	-	-	-	-	-	-	-
rs4978771	9:111906755-111906755	G	intron_variant	MODIFIER	FRRS1L	ENSG00000260230	Transcript	ENST00000561981.2	protein_coding	-	3of4	-	-	-	-	-	-	-	rs4978771	-	-1	-	HGNC	1362	YES	-	-	-	ENSP00000477141	-	-	-	-	-	-	-	-	-	-	-	-	-	-	-	-	-	-	-	-
rs4978771	9:111906755-111906755	T	intron_variant	MODIFIER	FRRS1L	ENSG00000260230	Transcript	ENST00000561981.2	protein_coding	-	3of4	-	-	-	-	-	-	-	rs4978771	-	-1	-	HGNC	1362	YES	-	-	-	ENSP00000477141	-	-	-	-	-	-	-	-	-	-	-	-	-	-	-	-	-	-	-	-
rs4978771	9:111906755-111906755	C	regulatory_region_variant	MODIFIER	-	-	RegulatoryFeature	ENSR00001757662	promoter_flanking_region	-	-	-	-	-	-	-	-	-	rs4978771	-	-	-	-	-	-	-	-	-	-	-	-	-	-	-	-	-	-	-	-	-	-	-	-	-	-	-	-	-	-
rs4978771	9:111906755-111906755	G	regulatory_region_variant	MODIFIER	-	-	RegulatoryFeature	ENSR00001757662	promoter_flanking_region	-	-	-	-	-	-	-	-	-	rs4978771	-	-	-	-	-	-	-	-	-	-	-	-	-	-	-	-	-	-	-	-	-	-	-	-	-	-	-	-	-	-
rs4978771	9:111906755-111906755	C	intron_variant	MODIFIER	FRRS1L	ENSG00000260230	Transcript	ENST00000561981.2	protein_coding	-	3of4	-	-	-	-	-	-	-	rs4978771	-	-1	-	HGNC	1362	YES	-	-	-	ENSP00000477141	-	-	-	-	-	-	-	-	-	-	-	-	-	-	-	-	-	-	-	-
rs4978772	9:111921427-111921427	A	intron_variant	MODIFIER	FRRS1L	ENSG00000260230	Transcript	ENST00000561981.2	protein_coding	-	1of4	-	-	-	-	-	-	-	rs4978772	-	-1	-	HGNC	1362	YES	-	-	-	ENSP00000477141	-	-	-	0.3862	-	-	-	-	-	-	-	-	-	-	-	-	-	-	-	-
rs4978775	9:111937507-111937507	T	intron_variant	MODIFIER	EPB41L4B	ENSG00000095203	Transcript	ENST00000374566.3	protein_coding	-	25of25	-	-	-	-	-	-	-	rs4978775	-	-1	-	HGNC	19818	YES	-	-	-	ENSP00000363694	-	-	-	-	-	-	-	-	-	-	-	-	-	-	-	-	-	-	-	-
rs4978775	9:111937507-111937507	G	intron_variant	MODIFIER	EPB41L4B	ENSG00000095203	Transcript	ENST00000374566.3	protein_coding	-	25of25	-	-	-	-	-	-	-	rs4978775	-	-1	-	HGNC	19818	YES	-	-	-	ENSP00000363694	-	-	-	-	-	-	-	-	-	-	-	-	-	-	-	-	-	-	-	-
rs4978776	9:111937552-111937552	T	intron_variant	MODIFIER	EPB41L4B	ENSG00000095203	Transcript	ENST00000374566.3	protein_coding	-	25of25	-	-	-	-	-	-	-	rs4978776	-	-1	-	HGNC	19818	YES	-	-	-	ENSP00000363694	-	-	-	-	-	-	-	-	-	-	-	-	-	-	-	-	-	-	-	-
rs4978776	9:111937552-111937552	A	intron_variant	MODIFIER	EPB41L4B	ENSG00000095203	Transcript	ENST00000374566.3	protein_coding	-	25of25	-	-	-	-	-	-	-	rs4978776	-	-1	-	HGNC	19818	YES	-	-	-	ENSP00000363694	-	-	-	-	-	-	-	-	-	-	-	-	-	-	-	-	-	-	-	-
rs4978778	9:111937890-111937890	C	intron_variant	MODIFIER	EPB41L4B	ENSG00000095203	Transcript	ENST00000374566.3	protein_coding	-	25of25	-	-	-	-	-	-	-	rs4978778	-	-1	-	HGNC	19818	YES	-	-	-	ENSP00000363694	-	-	-	-	-	-	-	-	-	-	-	-	-	-	-	-	-	-	-	-
rs4978778	9:111937890-111937890	A	intron_variant	MODIFIER	EPB41L4B	ENSG00000095203	Transcript	ENST00000374566.3	protein_coding	-	25of25	-	-	-	-	-	-	-	rs4978778	-	-1	-	HGNC	19818	YES	-	-	-	ENSP00000363694	-	-	-	-	-	-	-	-	-	-	-	-	-	-	-	-	-	-	-	-
rs4978778	9:111937890-111937890	T	intron_variant	MODIFIER	EPB41L4B	ENSG00000095203	Transcript	ENST00000374566.3	protein_coding	-	25of25	-	-	-	-	-	-	-	rs4978778	-	-1	-	HGNC	19818	YES	-	-	-	ENSP00000363694	-	-	-	-	-	-	-	-	-	-	-	-	-	-	-	-	-	-	-	-
rs4978786	9:112024391-112024391	T	intron_variant	MODIFIER	EPB41L4B	ENSG00000095203	Transcript	ENST00000374557.4	protein_coding	-	6of15	-	-	-	-	-	-	-	rs4978786	-	-1	-	HGNC	19818	-	-	-	-	ENSP00000363685	-	-	-	0.5168	-	-	-	-	-	-	-	-	-	-	-	-	-	-	-	-
rs4978786	9:112024391-112024391	T	intron_variant	MODIFIER	EPB41L4B	ENSG00000095203	Transcript	ENST00000374566.3	protein_coding	-	6of25	-	-	-	-	-	-	-	rs4978786	-	-1	-	HGNC	19818	YES	-	-	-	ENSP00000363694	-	-	-	0.5168	-	-	-	-	-	-	-	-	-	-	-	-	-	-	-	-
rs4978786	9:112024391-112024391	T	upstream_gene_variant	MODIFIER	AL358815.1	ENSG00000265647	Transcript	ENST00000578641.1	miRNA	-	-	-	-	-	-	-	-	-	rs4978786	4166	1	-	Clone_based_ensembl_gene	-	YES	-	-	-	-	-	-	-	0.5168	-	-	-	-	-	-	-	-	-	-	-	-	-	-	-	-
rs4978787	9:112024496-112024496	C	intron_variant	MODIFIER	EPB41L4B	ENSG00000095203	Transcript	ENST00000374557.4	protein_coding	-	6of15	-	-	-	-	-	-	-	rs4978787	-	-1	-	HGNC	19818	-	-	-	-	ENSP00000363685	-	-	-	0.5445	-	-	-	-	-	-	-	-	-	-	-	-	-	-	-	-
rs4978787	9:112024496-112024496	C	intron_variant	MODIFIER	EPB41L4B	ENSG00000095203	Transcript	ENST00000374566.3	protein_coding	-	6of25	-	-	-	-	-	-	-	rs4978787	-	-1	-	HGNC	19818	YES	-	-	-	ENSP00000363694	-	-	-	0.5445	-	-	-	-	-	-	-	-	-	-	-	-	-	-	-	-
rs4978787	9:112024496-112024496	C	upstream_gene_variant	MODIFIER	AL358815.1	ENSG00000265647	Transcript	ENST00000578641.1	miRNA	-	-	-	-	-	-	-	-	-	rs4978787	4061	1	-	Clone_based_ensembl_gene	-	YES	-	-	-	-	-	-	-	0.5445	-	-	-	-	-	-	-	-	-	-	-	-	-	-	-	-
rs4978789	9:112033350-112033350	T	intron_variant	MODIFIER	EPB41L4B	ENSG00000095203	Transcript	ENST00000374557.4	protein_coding	-	2of15	-	-	-	-	-	-	-	rs4978789	-	-1	-	HGNC	19818	-	-	-	-	ENSP00000363685	-	-	-	0.5521	-	-	-	-	-	-	-	-	-	-	-	-	-	-	-	-
rs4978789	9:112033350-112033350	T	intron_variant	MODIFIER	EPB41L4B	ENSG00000095203	Transcript	ENST00000374566.3	protein_coding	-	2of25	-	-	-	-	-	-	-	rs4978789	-	-1	-	HGNC	19818	YES	-	-	-	ENSP00000363694	-	-	-	0.5521	-	-	-	-	-	-	-	-	-	-	-	-	-	-	-	-
rs4978789	9:112033350-112033350	T	downstream_gene_variant	MODIFIER	AL358815.1	ENSG00000265647	Transcript	ENST00000578641.1	miRNA	-	-	-	-	-	-	-	-	-	rs4978789	4695	1	-	Clone_based_ensembl_gene	-	YES	-	-	-	-	-	-	-	0.5521	-	-	-	-	-	-	-	-	-	-	-	-	-	-	-	-
rs4978789	9:112033350-112033350	T	regulatory_region_variant	MODIFIER	-	-	RegulatoryFeature	ENSR00001757675	enhancer	-	-	-	-	-	-	-	-	-	rs4978789	-	-	-	-	-	-	-	-	-	-	-	-	-	0.5521	-	-	-	-	-	-	-	-	-	-	-	-	-	-	-	-
rs4978790	9:112033401-112033401	T	intron_variant	MODIFIER	EPB41L4B	ENSG00000095203	Transcript	ENST00000374566.3	protein_coding	-	2of25	-	-	-	-	-	-	-	rs4978790	-	-1	-	HGNC	19818	YES	-	-	-	ENSP00000363694	-	-	-	0.5517	-	-	-	-	-	-	-	-	-	-	-	-	-	-	-	-
rs4978790	9:112033401-112033401	T	downstream_gene_variant	MODIFIER	AL358815.1	ENSG00000265647	Transcript	ENST00000578641.1	miRNA	-	-	-	-	-	-	-	-	-	rs4978790	4746	1	-	Clone_based_ensembl_gene	-	YES	-	-	-	-	-	-	-	0.5517	-	-	-	-	-	-	-	-	-	-	-	-	-	-	-	-
rs4978790	9:112033401-112033401	T	intron_variant	MODIFIER	EPB41L4B	ENSG00000095203	Transcript	ENST00000374557.4	protein_coding	-	2of15	-	-	-	-	-	-	-	rs4978790	-	-1	-	HGNC	19818	-	-	-	-	ENSP00000363685	-	-	-	0.5517	-	-	-	-	-	-	-	-	-	-	-	-	-	-	-	-
rs513852	9:111808152-111808152	C	downstream_gene_variant	MODIFIER	MIR32	ENSG00000207698	Transcript	ENST00000384965.1	miRNA	-	-	-	-	-	-	-	-	-	rs513852	357	-1	-	HGNC	31631	YES	-	-	-	-	-	-	-	0.496	-	-	-	-	-	-	-	-	-	-	-	-	-	-	-	-
rs513852	9:111808152-111808152	C	upstream_gene_variant	MODIFIER	Y_RNA	ENSG00000199331	Transcript	ENST00000362461.1	misc_RNA	-	-	-	-	-	-	-	-	-	rs513852	3385	-1	-	RFAM	-	YES	-	-	-	-	-	-	-	0.496	-	-	-	-	-	-	-	-	-	-	-	-	-	-	-	-
rs513852	9:111808152-111808152	C	intron_variant,NMD_transcript_variant	MODIFIER	TMEM245	ENSG00000106771	Transcript	ENST00000491854.1	nonsense_mediated_decay	-	12of15	-	-	-	-	-	-	-	rs513852	-	-1	-	HGNC	1363	-	-	-	-	ENSP00000417842	-	-	-	0.496	-	-	-	-	-	-	-	-	-	-	-	-	-	-	-	-
rs513852	9:111808152-111808152	C	intron_variant	MODIFIER	TMEM245	ENSG00000106771	Transcript	ENST00000374586.3	protein_coding	-	14of17	-	-	-	-	-	-	-	rs513852	-	-1	-	HGNC	1363	YES	-	-	-	ENSP00000363714	-	-	-	0.496	-	-	-	-	-	-	-	-	-	-	-	-	-	-	-	-
rs513852	9:111808152-111808152	C	intron_variant	MODIFIER	TMEM245	ENSG00000106771	Transcript	ENST00000413712.2	protein_coding	-	8of11	-	-	-	-	-	-	-	rs513852	-	-1	cds_start_NF	HGNC	1363	-	-	-	-	ENSP00000394798	-	-	-	0.496	-	-	-	-	-	-	-	-	-	-	-	-	-	-	-	-
rs538162526	9:111763285-111763286	-	intron_variant	MODIFIER	CTNNAL1	ENSG00000119326	Transcript	ENST00000325551.4	protein_coding	-	1of18	-	-	-	-	-	-	-	rs538162526	-	-1	-	HGNC	2512	YES	-	-	-	ENSP00000320434	-	-	-	-	-	-	-	-	-	-	-	-	-	-	-	-	-	-	-	-
rs538162526	9:111763285-111763286	-	intron_variant	MODIFIER	CTNNAL1	ENSG00000119326	Transcript	ENST00000325580.6	protein_coding	-	1of16	-	-	-	-	-	-	-	rs538162526	-	-1	-	HGNC	2512	-	-	-	-	ENSP00000323351	-	-	-	-	-	-	-	-	-	-	-	-	-	-	-	-	-	-	-	-
rs538162526	9:111763285-111763286	-	intron_variant	MODIFIER	CTNNAL1	ENSG00000119326	Transcript	ENST00000374593.4	protein_coding	-	1of3	-	-	-	-	-	-	-	rs538162526	-	-1	-	HGNC	2512	-	-	-	-	ENSP00000363721	-	-	-	-	-	-	-	-	-	-	-	-	-	-	-	-	-	-	-	-
rs538162526	9:111763285-111763286	-	intron_variant	MODIFIER	CTNNAL1	ENSG00000119326	Transcript	ENST00000374595.4	protein_coding	-	1of18	-	-	-	-	-	-	-	rs538162526	-	-1	-	HGNC	2512	-	-	-	-	ENSP00000363723	-	-	-	-	-	-	-	-	-	-	-	-	-	-	-	-	-	-	-	-
rs538162526	9:111763285-111763286	-	regulatory_region_variant	MODIFIER	-	-	RegulatoryFeature	ENSR00001461709	promoter_flanking_region	-	-	-	-	-	-	-	-	-	rs538162526	-	-	-	-	-	-	-	-	-	-	-	-	-	-	-	-	-	-	-	-	-	-	-	-	-	-	-	-	-	-
rs55728197	9:111835960-111835960	G	intron_variant	MODIFIER	TMEM245	ENSG00000106771	Transcript	ENST00000413712.2	protein_coding	-	2of11	-	-	-	-	-	-	-	rs55728197	-	-1	cds_start_NF	HGNC	1363	-	-	-	-	ENSP00000394798	-	-	-	0.1096	-	-	-	-	-	-	-	-	-	-	-	-	-	-	-	-
rs55728197	9:111835960-111835960	G	intron_variant,NMD_transcript_variant	MODIFIER	TMEM245	ENSG00000106771	Transcript	ENST00000491854.1	nonsense_mediated_decay	-	6of15	-	-	-	-	-	-	-	rs55728197	-	-1	-	HGNC	1363	-	-	-	-	ENSP00000417842	-	-	-	0.1096	-	-	-	-	-	-	-	-	-	-	-	-	-	-	-	-
rs55728197	9:111835960-111835960	G	intron_variant	MODIFIER	TMEM245	ENSG00000106771	Transcript	ENST00000374586.3	protein_coding	-	8of17	-	-	-	-	-	-	-	rs55728197	-	-1	-	HGNC	1363	YES	-	-	-	ENSP00000363714	-	-	-	0.1096	-	-	-	-	-	-	-	-	-	-	-	-	-	-	-	-
rs55905125	9:111681864-111681864	C	intron_variant	MODIFIER	IKBKAP	ENSG00000070061	Transcript	ENST00000374647.5	protein_coding	-	6of36	-	-	-	-	-	-	-	rs55905125	-	-1	-	HGNC	5959	YES	-	-	-	ENSP00000363779	-	-	-	0.1136	-	-	-	-	-	-	-	-	-	-	-	-	-	-	-	-
rs55905125	9:111681864-111681864	G	intron_variant	MODIFIER	IKBKAP	ENSG00000070061	Transcript	ENST00000537196.1	protein_coding	-	1of29	-	-	-	-	-	-	-	rs55905125	-	-1	-	HGNC	5959	-	-	-	-	ENSP00000439367	-	-	-	-	-	-	-	-	-	-	-	-	-	-	-	-	-	-	-	-
rs55905125	9:111681864-111681864	A	intron_variant	MODIFIER	IKBKAP	ENSG00000070061	Transcript	ENST00000374647.5	protein_coding	-	6of36	-	-	-	-	-	-	-	rs55905125	-	-1	-	HGNC	5959	YES	-	-	-	ENSP00000363779	-	-	-	-	-	-	-	-	-	-	-	-	-	-	-	-	-	-	-	-
rs55905125	9:111681864-111681864	G	intron_variant	MODIFIER	IKBKAP	ENSG00000070061	Transcript	ENST00000374647.5	protein_coding	-	6of36	-	-	-	-	-	-	-	rs55905125	-	-1	-	HGNC	5959	YES	-	-	-	ENSP00000363779	-	-	-	-	-	-	-	-	-	-	-	-	-	-	-	-	-	-	-	-
rs55905125	9:111681864-111681864	A	intron_variant	MODIFIER	IKBKAP	ENSG00000070061	Transcript	ENST00000537196.1	protein_coding	-	1of29	-	-	-	-	-	-	-	rs55905125	-	-1	-	HGNC	5959	-	-	-	-	ENSP00000439367	-	-	-	-	-	-	-	-	-	-	-	-	-	-	-	-	-	-	-	-
rs55905125	9:111681864-111681864	C	intron_variant	MODIFIER	IKBKAP	ENSG00000070061	Transcript	ENST00000537196.1	protein_coding	-	1of29	-	-	-	-	-	-	-	rs55905125	-	-1	-	HGNC	5959	-	-	-	-	ENSP00000439367	-	-	-	0.1136	-	-	-	-	-	-	-	-	-	-	-	-	-	-	-	-
rs56021454	9:111875085-111875085	T	upstream_gene_variant	MODIFIER	TMEM245	ENSG00000106771	Transcript	ENST00000491854.1	nonsense_mediated_decay	-	-	-	-	-	-	-	-	-	rs56021454	4317	-1	-	HGNC	1363	-	-	-	-	ENSP00000417842	-	-	-	0.2346	-	-	-	-	-	-	-	-	-	-	-	-	-	-	-	-
rs56021454	9:111875085-111875085	T	intron_variant	MODIFIER	TMEM245	ENSG00000106771	Transcript	ENST00000374586.3	protein_coding	-	1of17	-	-	-	-	-	-	-	rs56021454	-	-1	-	HGNC	1363	YES	-	-	-	ENSP00000363714	-	-	-	0.2346	-	-	-	-	-	-	-	-	-	-	-	-	-	-	-	-
rs56065014	9:111827614-111827614	C	intron_variant	MODIFIER	TMEM245	ENSG00000106771	Transcript	ENST00000413712.2	protein_coding	-	3of11	-	-	-	-	-	-	-	rs56065014	-	-1	cds_start_NF	HGNC	1363	-	-	-	-	ENSP00000394798	-	-	-	0.1222	-	-	-	-	-	-	-	-	-	-	-	-	-	-	-	-
rs56065014	9:111827614-111827614	C	intron_variant	MODIFIER	TMEM245	ENSG00000106771	Transcript	ENST00000374586.3	protein_coding	-	9of17	-	-	-	-	-	-	-	rs56065014	-	-1	-	HGNC	1363	YES	-	-	-	ENSP00000363714	-	-	-	0.1222	-	-	-	-	-	-	-	-	-	-	-	-	-	-	-	-
rs56065014	9:111827614-111827614	C	intron_variant,NMD_transcript_variant	MODIFIER	TMEM245	ENSG00000106771	Transcript	ENST00000491854.1	nonsense_mediated_decay	-	7of15	-	-	-	-	-	-	-	rs56065014	-	-1	-	HGNC	1363	-	-	-	-	ENSP00000417842	-	-	-	0.1222	-	-	-	-	-	-	-	-	-	-	-	-	-	-	-	-
rs56065014	9:111827614-111827614	C	regulatory_region_variant	MODIFIER	-	-	RegulatoryFeature	ENSR00001757656	open_chromatin_region	-	-	-	-	-	-	-	-	-	rs56065014	-	-	-	-	-	-	-	-	-	-	-	-	-	0.1222	-	-	-	-	-	-	-	-	-	-	-	-	-	-	-	-
rs562338152	9:112038590-112038590	G	intron_variant	MODIFIER	EPB41L4B	ENSG00000095203	Transcript	ENST00000374566.3	protein_coding	-	2of25	-	-	-	-	-	-	-	rs562338152	-	-1	-	HGNC	19818	YES	-	-	-	ENSP00000363694	-	-	-	-	-	-	-	-	-	-	-	-	-	-	-	-	-	-	-	-
rs562338152	9:112038590-112038590	G	intron_variant	MODIFIER	EPB41L4B	ENSG00000095203	Transcript	ENST00000374557.4	protein_coding	-	2of15	-	-	-	-	-	-	-	rs562338152	-	-1	-	HGNC	19818	-	-	-	-	ENSP00000363685	-	-	-	-	-	-	-	-	-	-	-	-	-	-	-	-	-	-	-	-
rs565512716	9:111816903-111816904	AAAAAAAA	intron_variant	MODIFIER	TMEM245	ENSG00000106771	Transcript	ENST00000374586.3	protein_coding	-	12of17	-	-	-	-	-	-	-	rs565512716	-	-1	-	HGNC	1363	YES	-	-	-	ENSP00000363714	-	-	-	-	-	-	-	-	-	-	-	-	-	-	-	-	-	-	-	-
rs565512716	9:111816903-111816904	AAAAAAAAAA	intron_variant	MODIFIER	TMEM245	ENSG00000106771	Transcript	ENST00000374586.3	protein_coding	-	12of17	-	-	-	-	-	-	-	rs565512716	-	-1	-	HGNC	1363	YES	-	-	-	ENSP00000363714	-	-	-	-	-	-	-	-	-	-	-	-	-	-	-	-	-	-	-	-
rs565512716	9:111816903-111816904	AAAAAAAAAAA	intron_variant	MODIFIER	TMEM245	ENSG00000106771	Transcript	ENST00000374586.3	protein_coding	-	12of17	-	-	-	-	-	-	-	rs565512716	-	-1	-	HGNC	1363	YES	-	-	-	ENSP00000363714	-	-	-	-	-	-	-	-	-	-	-	-	-	-	-	-	-	-	-	-
rs565512716	9:111816903-111816904	AAAAAAAA	intron_variant	MODIFIER	TMEM245	ENSG00000106771	Transcript	ENST00000413712.2	protein_coding	-	6of11	-	-	-	-	-	-	-	rs565512716	-	-1	cds_start_NF	HGNC	1363	-	-	-	-	ENSP00000394798	-	-	-	-	-	-	-	-	-	-	-	-	-	-	-	-	-	-	-	-
rs565512716	9:111816903-111816904	AAAAAAAAAAA	intron_variant,NMD_transcript_variant	MODIFIER	TMEM245	ENSG00000106771	Transcript	ENST00000491854.1	nonsense_mediated_decay	-	10of15	-	-	-	-	-	-	-	rs565512716	-	-1	-	HGNC	1363	-	-	-	-	ENSP00000417842	-	-	-	-	-	-	-	-	-	-	-	-	-	-	-	-	-	-	-	-
rs565512716	9:111816903-111816904	AAAAAAAAAA	intron_variant,NMD_transcript_variant	MODIFIER	TMEM245	ENSG00000106771	Transcript	ENST00000491854.1	nonsense_mediated_decay	-	10of15	-	-	-	-	-	-	-	rs565512716	-	-1	-	HGNC	1363	-	-	-	-	ENSP00000417842	-	-	-	-	-	-	-	-	-	-	-	-	-	-	-	-	-	-	-	-
rs565512716	9:111816903-111816904	AAAAAAAAAA	intron_variant	MODIFIER	TMEM245	ENSG00000106771	Transcript	ENST00000413712.2	protein_coding	-	6of11	-	-	-	-	-	-	-	rs565512716	-	-1	cds_start_NF	HGNC	1363	-	-	-	-	ENSP00000394798	-	-	-	-	-	-	-	-	-	-	-	-	-	-	-	-	-	-	-	-
rs565512716	9:111816903-111816904	AAAAAAAAAAA	intron_variant	MODIFIER	TMEM245	ENSG00000106771	Transcript	ENST00000413712.2	protein_coding	-	6of11	-	-	-	-	-	-	-	rs565512716	-	-1	cds_start_NF	HGNC	1363	-	-	-	-	ENSP00000394798	-	-	-	-	-	-	-	-	-	-	-	-	-	-	-	-	-	-	-	-
rs565512716	9:111816903-111816904	AAAAAAAA	intron_variant,NMD_transcript_variant	MODIFIER	TMEM245	ENSG00000106771	Transcript	ENST00000491854.1	nonsense_mediated_decay	-	10of15	-	-	-	-	-	-	-	rs565512716	-	-1	-	HGNC	1363	-	-	-	-	ENSP00000417842	-	-	-	-	-	-	-	-	-	-	-	-	-	-	-	-	-	-	-	-
rs56899598	9:111867271-111867271	C	intron_variant	MODIFIER	TMEM245	ENSG00000106771	Transcript	ENST00000374586.3	protein_coding	-	3of17	-	-	-	-	-	-	-	rs56899598	-	-1	-	HGNC	1363	YES	-	-	-	ENSP00000363714	-	-	-	-	-	-	-	-	-	-	-	-	-	-	-	-	-	-	-	-
rs56899598	9:111867271-111867271	G	intron_variant	MODIFIER	TMEM245	ENSG00000106771	Transcript	ENST00000374586.3	protein_coding	-	3of17	-	-	-	-	-	-	-	rs56899598	-	-1	-	HGNC	1363	YES	-	-	-	ENSP00000363714	-	-	-	0.1981	-	-	-	-	-	-	-	-	-	-	-	-	-	-	-	-
rs56899598	9:111867271-111867271	G	intron_variant,NMD_transcript_variant	MODIFIER	TMEM245	ENSG00000106771	Transcript	ENST00000491854.1	nonsense_mediated_decay	-	2of15	-	-	-	-	-	-	-	rs56899598	-	-1	-	HGNC	1363	-	-	-	-	ENSP00000417842	-	-	-	0.1981	-	-	-	-	-	-	-	-	-	-	-	-	-	-	-	-
rs56899598	9:111867271-111867271	C	intron_variant,NMD_transcript_variant	MODIFIER	TMEM245	ENSG00000106771	Transcript	ENST00000491854.1	nonsense_mediated_decay	-	2of15	-	-	-	-	-	-	-	rs56899598	-	-1	-	HGNC	1363	-	-	-	-	ENSP00000417842	-	-	-	-	-	-	-	-	-	-	-	-	-	-	-	-	-	-	-	-
rs57314245	9:111813832-111813832	A	intron_variant	MODIFIER	TMEM245	ENSG00000106771	Transcript	ENST00000374586.3	protein_coding	-	12of17	-	-	-	-	-	-	-	rs57314245	-	-1	-	HGNC	1363	YES	-	-	-	ENSP00000363714	-	-	-	0.278	-	-	-	-	-	-	-	-	-	-	-	1	30595370	-	-	-
rs57314245	9:111813832-111813832	A	intron_variant	MODIFIER	TMEM245	ENSG00000106771	Transcript	ENST00000413712.2	protein_coding	-	6of11	-	-	-	-	-	-	-	rs57314245	-	-1	cds_start_NF	HGNC	1363	-	-	-	-	ENSP00000394798	-	-	-	0.278	-	-	-	-	-	-	-	-	-	-	-	1	30595370	-	-	-
rs57314245	9:111813832-111813832	A	intron_variant,NMD_transcript_variant	MODIFIER	TMEM245	ENSG00000106771	Transcript	ENST00000491854.1	nonsense_mediated_decay	-	10of15	-	-	-	-	-	-	-	rs57314245	-	-1	-	HGNC	1363	-	-	-	-	ENSP00000417842	-	-	-	0.278	-	-	-	-	-	-	-	-	-	-	-	1	30595370	-	-	-
rs57387569	9:111920392-111920392	C	intron_variant	MODIFIER	FRRS1L	ENSG00000260230	Transcript	ENST00000561981.2	protein_coding	-	1of4	-	-	-	-	-	-	-	rs57387569	-	-1	-	HGNC	1362	YES	-	-	-	ENSP00000477141	-	-	-	0.1965	-	-	-	-	-	-	-	-	-	-	-	-	-	-	-	-
rs58795279	9:111851902-111851902	C	intron_variant,NMD_transcript_variant	MODIFIER	TMEM245	ENSG00000106771	Transcript	ENST00000491854.1	nonsense_mediated_decay	-	4of15	-	-	-	-	-	-	-	rs58795279	-	-1	-	HGNC	1363	-	-	-	-	ENSP00000417842	-	-	-	-	-	-	-	-	-	-	-	-	-	-	-	-	-	-	-	-
rs58795279	9:111851902-111851902	T	upstream_gene_variant	MODIFIER	TMEM245	ENSG00000106771	Transcript	ENST00000413712.2	protein_coding	-	-	-	-	-	-	-	-	-	rs58795279	2329	-1	cds_start_NF	HGNC	1363	-	-	-	-	ENSP00000394798	-	-	-	0.1975	-	-	-	-	-	-	-	-	-	-	-	-	-	-	-	-
rs58795279	9:111851902-111851902	T	intron_variant	MODIFIER	TMEM245	ENSG00000106771	Transcript	ENST00000374586.3	protein_coding	-	5of17	-	-	-	-	-	-	-	rs58795279	-	-1	-	HGNC	1363	YES	-	-	-	ENSP00000363714	-	-	-	0.1975	-	-	-	-	-	-	-	-	-	-	-	-	-	-	-	-
rs58795279	9:111851902-111851902	T	intron_variant,NMD_transcript_variant	MODIFIER	TMEM245	ENSG00000106771	Transcript	ENST00000491854.1	nonsense_mediated_decay	-	4of15	-	-	-	-	-	-	-	rs58795279	-	-1	-	HGNC	1363	-	-	-	-	ENSP00000417842	-	-	-	0.1975	-	-	-	-	-	-	-	-	-	-	-	-	-	-	-	-
rs58795279	9:111851902-111851902	C	intron_variant	MODIFIER	TMEM245	ENSG00000106771	Transcript	ENST00000374586.3	protein_coding	-	5of17	-	-	-	-	-	-	-	rs58795279	-	-1	-	HGNC	1363	YES	-	-	-	ENSP00000363714	-	-	-	-	-	-	-	-	-	-	-	-	-	-	-	-	-	-	-	-
rs58795279	9:111851902-111851902	C	upstream_gene_variant	MODIFIER	TMEM245	ENSG00000106771	Transcript	ENST00000413712.2	protein_coding	-	-	-	-	-	-	-	-	-	rs58795279	2329	-1	cds_start_NF	HGNC	1363	-	-	-	-	ENSP00000394798	-	-	-	-	-	-	-	-	-	-	-	-	-	-	-	-	-	-	-	-
rs59756486	9:111841492-111841492	C	intron_variant	MODIFIER	TMEM245	ENSG00000106771	Transcript	ENST00000413712.2	protein_coding	-	2of11	-	-	-	-	-	-	-	rs59756486	-	-1	cds_start_NF	HGNC	1363	-	-	-	-	ENSP00000394798	-	-	-	0.4998	-	-	-	-	-	-	-	-	-	-	-	-	-	-	-	-
rs59756486	9:111841492-111841492	C	intron_variant,NMD_transcript_variant	MODIFIER	TMEM245	ENSG00000106771	Transcript	ENST00000491854.1	nonsense_mediated_decay	-	6of15	-	-	-	-	-	-	-	rs59756486	-	-1	-	HGNC	1363	-	-	-	-	ENSP00000417842	-	-	-	0.4998	-	-	-	-	-	-	-	-	-	-	-	-	-	-	-	-
rs59756486	9:111841492-111841492	C	intron_variant	MODIFIER	TMEM245	ENSG00000106771	Transcript	ENST00000374586.3	protein_coding	-	8of17	-	-	-	-	-	-	-	rs59756486	-	-1	-	HGNC	1363	YES	-	-	-	ENSP00000363714	-	-	-	0.4998	-	-	-	-	-	-	-	-	-	-	-	-	-	-	-	-
rs59904140	9:111910051-111910051	T	intron_variant	MODIFIER	FRRS1L	ENSG00000260230	Transcript	ENST00000561981.2	protein_coding	-	2of4	-	-	-	-	-	-	-	rs59904140	-	-1	-	HGNC	1362	YES	-	-	-	ENSP00000477141	-	-	-	0.2202	-	-	-	-	-	-	-	-	-	-	-	-	-	-	-	-
rs59904140	9:111910051-111910051	A	intron_variant	MODIFIER	FRRS1L	ENSG00000260230	Transcript	ENST00000561981.2	protein_coding	-	2of4	-	-	-	-	-	-	-	rs59904140	-	-1	-	HGNC	1362	YES	-	-	-	ENSP00000477141	-	-	-	-	-	-	-	-	-	-	-	-	-	-	-	-	-	-	-	-
rs61274997	9:111880026-111880026	C	intron_variant	MODIFIER	TMEM245	ENSG00000106771	Transcript	ENST00000374586.3	protein_coding	-	1of17	-	-	-	-	-	-	-	rs61274997	-	-1	-	HGNC	1363	YES	-	-	-	ENSP00000363714	-	-	-	0.2524	-	-	-	-	-	-	-	-	-	-	-	-	-	-	-	-
rs61274997	9:111880026-111880026	C	regulatory_region_variant	MODIFIER	-	-	RegulatoryFeature	ENSR00001461734	promoter	-	-	-	-	-	-	-	-	-	rs61274997	-	-	-	-	-	-	-	-	-	-	-	-	-	0.2524	-	-	-	-	-	-	-	-	-	-	-	-	-	-	-	-
rs646234	9:111807394-111807394	G	upstream_gene_variant	MODIFIER	Y_RNA	ENSG00000199331	Transcript	ENST00000362461.1	misc_RNA	-	-	-	-	-	-	-	-	-	rs646234	2627	-1	-	RFAM	-	YES	-	-	-	-	-	-	-	0.4964	-	-	-	-	-	-	-	-	-	-	-	-	-	-	-	-
rs646234	9:111807394-111807394	T	upstream_gene_variant	MODIFIER	Y_RNA	ENSG00000199331	Transcript	ENST00000362461.1	misc_RNA	-	-	-	-	-	-	-	-	-	rs646234	2627	-1	-	RFAM	-	YES	-	-	-	-	-	-	-	-	-	-	-	-	-	-	-	-	-	-	-	-	-	-	-	-
rs646234	9:111807394-111807394	G	intron_variant	MODIFIER	TMEM245	ENSG00000106771	Transcript	ENST00000374586.3	protein_coding	-	14of17	-	-	-	-	-	-	-	rs646234	-	-1	-	HGNC	1363	YES	-	-	-	ENSP00000363714	-	-	-	0.4964	-	-	-	-	-	-	-	-	-	-	-	-	-	-	-	-
rs646234	9:111807394-111807394	T	intron_variant	MODIFIER	TMEM245	ENSG00000106771	Transcript	ENST00000374586.3	protein_coding	-	14of17	-	-	-	-	-	-	-	rs646234	-	-1	-	HGNC	1363	YES	-	-	-	ENSP00000363714	-	-	-	-	-	-	-	-	-	-	-	-	-	-	-	-	-	-	-	-
rs646234	9:111807394-111807394	G	downstream_gene_variant	MODIFIER	MIR32	ENSG00000207698	Transcript	ENST00000384965.1	miRNA	-	-	-	-	-	-	-	-	-	rs646234	1115	-1	-	HGNC	31631	YES	-	-	-	-	-	-	-	0.4964	-	-	-	-	-	-	-	-	-	-	-	-	-	-	-	-
rs646234	9:111807394-111807394	T	downstream_gene_variant	MODIFIER	MIR32	ENSG00000207698	Transcript	ENST00000384965.1	miRNA	-	-	-	-	-	-	-	-	-	rs646234	1115	-1	-	HGNC	31631	YES	-	-	-	-	-	-	-	-	-	-	-	-	-	-	-	-	-	-	-	-	-	-	-	-
rs646234	9:111807394-111807394	G	intron_variant	MODIFIER	TMEM245	ENSG00000106771	Transcript	ENST00000413712.2	protein_coding	-	8of11	-	-	-	-	-	-	-	rs646234	-	-1	cds_start_NF	HGNC	1363	-	-	-	-	ENSP00000394798	-	-	-	0.4964	-	-	-	-	-	-	-	-	-	-	-	-	-	-	-	-
rs646234	9:111807394-111807394	T	intron_variant	MODIFIER	TMEM245	ENSG00000106771	Transcript	ENST00000413712.2	protein_coding	-	8of11	-	-	-	-	-	-	-	rs646234	-	-1	cds_start_NF	HGNC	1363	-	-	-	-	ENSP00000394798	-	-	-	-	-	-	-	-	-	-	-	-	-	-	-	-	-	-	-	-
rs646234	9:111807394-111807394	G	intron_variant,NMD_transcript_variant	MODIFIER	TMEM245	ENSG00000106771	Transcript	ENST00000491854.1	nonsense_mediated_decay	-	12of15	-	-	-	-	-	-	-	rs646234	-	-1	-	HGNC	1363	-	-	-	-	ENSP00000417842	-	-	-	0.4964	-	-	-	-	-	-	-	-	-	-	-	-	-	-	-	-
rs646234	9:111807394-111807394	T	intron_variant,NMD_transcript_variant	MODIFIER	TMEM245	ENSG00000106771	Transcript	ENST00000491854.1	nonsense_mediated_decay	-	12of15	-	-	-	-	-	-	-	rs646234	-	-1	-	HGNC	1363	-	-	-	-	ENSP00000417842	-	-	-	-	-	-	-	-	-	-	-	-	-	-	-	-	-	-	-	-
rs6477686	9:111798325-111798325	A	non_coding_transcript_exon_variant	MODIFIER	TMEM245	ENSG00000106771	Transcript	ENST00000482868.1	retained_intron	2of2	-	-	-	530	-	-	-	-	rs6477686	-	-1	-	HGNC	1363	-	-	-	-	-	-	-	-	0.4659	-	-	-	-	-	-	-	-	-	-	-	-	-	-	-	-
rs6477686	9:111798325-111798325	T	intron_variant	MODIFIER	TMEM245	ENSG00000106771	Transcript	ENST00000374586.3	protein_coding	-	16of17	-	-	-	-	-	-	-	rs6477686	-	-1	-	HGNC	1363	YES	-	-	-	ENSP00000363714	-	-	-	-	-	-	-	-	-	-	-	-	-	-	-	-	-	-	-	-
rs6477686	9:111798325-111798325	T	intron_variant,non_coding_transcript_variant	MODIFIER	TMEM245	ENSG00000106771	Transcript	ENST00000472207.1	retained_intron	-	2of3	-	-	-	-	-	-	-	rs6477686	-	-1	-	HGNC	1363	-	-	-	-	-	-	-	-	-	-	-	-	-	-	-	-	-	-	-	-	-	-	-	-	-
rs6477686	9:111798325-111798325	T	intron_variant,NMD_transcript_variant	MODIFIER	TMEM245	ENSG00000106771	Transcript	ENST00000491854.1	nonsense_mediated_decay	-	14of15	-	-	-	-	-	-	-	rs6477686	-	-1	-	HGNC	1363	-	-	-	-	ENSP00000417842	-	-	-	-	-	-	-	-	-	-	-	-	-	-	-	-	-	-	-	-
rs6477686	9:111798325-111798325	T	TF_binding_site_variant	MODIFIER	-	-	MotifFeature	ENSM00530429347	-	-	-	-	-	-	-	-	-	-	rs6477686	-	1	-	-	-	-	-	-	-	-	-	-	-	-	-	-	-	-	-	-	-	-	-	-	-	-	-	ENSM00530429347	19	N
rs6477686	9:111798325-111798325	A	intron_variant	MODIFIER	TMEM245	ENSG00000106771	Transcript	ENST00000413712.2	protein_coding	-	10of11	-	-	-	-	-	-	-	rs6477686	-	-1	cds_start_NF	HGNC	1363	-	-	-	-	ENSP00000394798	-	-	-	0.4659	-	-	-	-	-	-	-	-	-	-	-	-	-	-	-	-
rs6477686	9:111798325-111798325	T	TF_binding_site_variant	MODIFIER	-	-	MotifFeature	ENSM00530468117	-	-	-	-	-	-	-	-	-	-	rs6477686	-	1	-	-	-	-	-	-	-	-	-	-	-	-	-	-	-	-	-	-	-	-	-	-	-	-	-	ENSM00530468117	2	N
rs6477686	9:111798325-111798325	A	intron_variant	MODIFIER	TMEM245	ENSG00000106771	Transcript	ENST00000374586.3	protein_coding	-	16of17	-	-	-	-	-	-	-	rs6477686	-	-1	-	HGNC	1363	YES	-	-	-	ENSP00000363714	-	-	-	0.4659	-	-	-	-	-	-	-	-	-	-	-	-	-	-	-	-
rs6477686	9:111798325-111798325	T	non_coding_transcript_exon_variant	MODIFIER	TMEM245	ENSG00000106771	Transcript	ENST00000482868.1	retained_intron	2of2	-	-	-	530	-	-	-	-	rs6477686	-	-1	-	HGNC	1363	-	-	-	-	-	-	-	-	-	-	-	-	-	-	-	-	-	-	-	-	-	-	-	-	-
rs6477686	9:111798325-111798325	A	TF_binding_site_variant	MODIFIER	-	-	MotifFeature	ENSM00530468117	-	-	-	-	-	-	-	-	-	-	rs6477686	-	1	-	-	-	-	-	-	-	-	-	-	-	0.4659	-	-	-	-	-	-	-	-	-	-	-	-	-	ENSM00530468117	2	N
rs6477686	9:111798325-111798325	T	intron_variant	MODIFIER	TMEM245	ENSG00000106771	Transcript	ENST00000413712.2	protein_coding	-	10of11	-	-	-	-	-	-	-	rs6477686	-	-1	cds_start_NF	HGNC	1363	-	-	-	-	ENSP00000394798	-	-	-	-	-	-	-	-	-	-	-	-	-	-	-	-	-	-	-	-
rs6477686	9:111798325-111798325	T	TF_binding_site_variant	MODIFIER	-	-	MotifFeature	ENSM00530583443	-	-	-	-	-	-	-	-	-	-	rs6477686	-	-1	-	-	-	-	-	-	-	-	-	-	-	-	-	-	-	-	-	-	-	-	-	-	-	-	-	ENSM00530583443	13	N
rs6477686	9:111798325-111798325	A	TF_binding_site_variant	MODIFIER	-	-	MotifFeature	ENSM00530429347	-	-	-	-	-	-	-	-	-	-	rs6477686	-	1	-	-	-	-	-	-	-	-	-	-	-	0.4659	-	-	-	-	-	-	-	-	-	-	-	-	-	ENSM00530429347	19	N
rs6477686	9:111798325-111798325	A	intron_variant,non_coding_transcript_variant	MODIFIER	TMEM245	ENSG00000106771	Transcript	ENST00000472207.1	retained_intron	-	2of3	-	-	-	-	-	-	-	rs6477686	-	-1	-	HGNC	1363	-	-	-	-	-	-	-	-	0.4659	-	-	-	-	-	-	-	-	-	-	-	-	-	-	-	-
rs6477686	9:111798325-111798325	T	regulatory_region_variant	MODIFIER	-	-	RegulatoryFeature	ENSR00001461721	promoter_flanking_region	-	-	-	-	-	-	-	-	-	rs6477686	-	-	-	-	-	-	-	-	-	-	-	-	-	-	-	-	-	-	-	-	-	-	-	-	-	-	-	-	-	-
rs6477686	9:111798325-111798325	A	TF_binding_site_variant	MODIFIER	-	-	MotifFeature	ENSM00530583443	-	-	-	-	-	-	-	-	-	-	rs6477686	-	-1	-	-	-	-	-	-	-	-	-	-	-	0.4659	-	-	-	-	-	-	-	-	-	-	-	-	-	ENSM00530583443	13	N
rs6477686	9:111798325-111798325	A	intron_variant,NMD_transcript_variant	MODIFIER	TMEM245	ENSG00000106771	Transcript	ENST00000491854.1	nonsense_mediated_decay	-	14of15	-	-	-	-	-	-	-	rs6477686	-	-1	-	HGNC	1363	-	-	-	-	ENSP00000417842	-	-	-	0.4659	-	-	-	-	-	-	-	-	-	-	-	-	-	-	-	-
rs6477686	9:111798325-111798325	T	TF_binding_site_variant	MODIFIER	-	-	MotifFeature	ENSM00530506770	-	-	-	-	-	-	-	-	-	-	rs6477686	-	1	-	-	-	-	-	-	-	-	-	-	-	-	-	-	-	-	-	-	-	-	-	-	-	-	-	ENSM00530506770	2	N
rs6477686	9:111798325-111798325	A	TF_binding_site_variant	MODIFIER	-	-	MotifFeature	ENSM00530506770	-	-	-	-	-	-	-	-	-	-	rs6477686	-	1	-	-	-	-	-	-	-	-	-	-	-	0.4659	-	-	-	-	-	-	-	-	-	-	-	-	-	ENSM00530506770	2	N
rs6477686	9:111798325-111798325	A	regulatory_region_variant	MODIFIER	-	-	RegulatoryFeature	ENSR00001461721	promoter_flanking_region	-	-	-	-	-	-	-	-	-	rs6477686	-	-	-	-	-	-	-	-	-	-	-	-	-	0.4659	-	-	-	-	-	-	-	-	-	-	-	-	-	-	-	-
rs6477687	9:111837791-111837791	T	intron_variant	MODIFIER	TMEM245	ENSG00000106771	Transcript	ENST00000374586.3	protein_coding	-	8of17	-	-	-	-	-	-	-	rs6477687	-	-1	-	HGNC	1363	YES	-	-	-	ENSP00000363714	-	-	-	0.3902	-	-	-	-	-	-	-	-	-	-	-	-	-	-	-	-
rs6477687	9:111837791-111837791	T	intron_variant,NMD_transcript_variant	MODIFIER	TMEM245	ENSG00000106771	Transcript	ENST00000491854.1	nonsense_mediated_decay	-	6of15	-	-	-	-	-	-	-	rs6477687	-	-1	-	HGNC	1363	-	-	-	-	ENSP00000417842	-	-	-	0.3902	-	-	-	-	-	-	-	-	-	-	-	-	-	-	-	-
rs6477687	9:111837791-111837791	T	intron_variant	MODIFIER	TMEM245	ENSG00000106771	Transcript	ENST00000413712.2	protein_coding	-	2of11	-	-	-	-	-	-	-	rs6477687	-	-1	cds_start_NF	HGNC	1363	-	-	-	-	ENSP00000394798	-	-	-	0.3902	-	-	-	-	-	-	-	-	-	-	-	-	-	-	-	-
rs6477689	9:111880693-111880693	C	regulatory_region_variant	MODIFIER	-	-	RegulatoryFeature	ENSR00001461734	promoter	-	-	-	-	-	-	-	-	-	rs6477689	-	-	-	-	-	-	-	-	-	-	-	-	-	0.2402	-	-	-	-	-	-	-	-	-	-	-	-	-	-	-	-
rs6477689	9:111880693-111880693	C	intron_variant	MODIFIER	TMEM245	ENSG00000106771	Transcript	ENST00000374586.3	protein_coding	-	1of17	-	-	-	-	-	-	-	rs6477689	-	-1	-	HGNC	1363	YES	-	-	-	ENSP00000363714	-	-	-	0.2402	-	-	-	-	-	-	-	-	-	-	-	-	-	-	-	-
rs6477689	9:111880693-111880693	C	TF_binding_site_variant	MODIFIER	-	-	MotifFeature	ENSM00527013081	-	-	-	-	-	-	-	-	-	-	rs6477689	-	1	-	-	-	-	-	-	-	-	-	-	-	0.2402	-	-	-	-	-	-	-	-	-	-	-	-	-	ENSM00527013081	7	N
rs6477690	9:111880713-111880713	G	regulatory_region_variant	MODIFIER	-	-	RegulatoryFeature	ENSR00001461734	promoter	-	-	-	-	-	-	-	-	-	rs6477690	-	-	-	-	-	-	-	-	-	-	-	-	-	0.2398	-	-	-	-	-	-	-	-	-	-	-	-	-	-	-	-
rs6477690	9:111880713-111880713	G	intron_variant	MODIFIER	TMEM245	ENSG00000106771	Transcript	ENST00000374586.3	protein_coding	-	1of17	-	-	-	-	-	-	-	rs6477690	-	-1	-	HGNC	1363	YES	-	-	-	ENSP00000363714	-	-	-	0.2398	-	-	-	-	-	-	-	-	-	-	-	-	-	-	-	-
rs6477693	9:111918365-111918365	A	intron_variant	MODIFIER	FRRS1L	ENSG00000260230	Transcript	ENST00000561981.2	protein_coding	-	1of4	-	-	-	-	-	-	-	rs6477693	-	-1	-	HGNC	1362	YES	-	-	-	ENSP00000477141	-	-	-	0.6562	-	-	-	-	-	-	-	-	-	-	-	-	20421936	-	-	-
rs6477699	9:112074728-112074728	A	intron_variant	MODIFIER	EPB41L4B	ENSG00000095203	Transcript	ENST00000374557.4	protein_coding	-	1of15	-	-	-	-	-	-	-	rs6477699	-	-1	-	HGNC	19818	-	-	-	-	ENSP00000363685	-	-	-	0.2173	-	-	-	-	-	-	-	-	-	-	-	-	-	-	-	-
rs6477699	9:112074728-112074728	A	intron_variant	MODIFIER	EPB41L4B	ENSG00000095203	Transcript	ENST00000374566.3	protein_coding	-	1of25	-	-	-	-	-	-	-	rs6477699	-	-1	-	HGNC	19818	YES	-	-	-	ENSP00000363694	-	-	-	0.2173	-	-	-	-	-	-	-	-	-	-	-	-	-	-	-	-
rs6477700	9:112074733-112074733	C	intron_variant	MODIFIER	EPB41L4B	ENSG00000095203	Transcript	ENST00000374566.3	protein_coding	-	1of25	-	-	-	-	-	-	-	rs6477700	-	-1	-	HGNC	19818	YES	-	-	-	ENSP00000363694	-	-	-	0.1737	-	-	-	-	-	-	-	-	-	-	-	-	-	-	-	-
rs6477700	9:112074733-112074733	C	intron_variant	MODIFIER	EPB41L4B	ENSG00000095203	Transcript	ENST00000374557.4	protein_coding	-	1of15	-	-	-	-	-	-	-	rs6477700	-	-1	-	HGNC	19818	-	-	-	-	ENSP00000363685	-	-	-	0.1737	-	-	-	-	-	-	-	-	-	-	-	-	-	-	-	-
rs674178	9:111842194-111842194	C	intron_variant,NMD_transcript_variant	MODIFIER	TMEM245	ENSG00000106771	Transcript	ENST00000491854.1	nonsense_mediated_decay	-	6of15	-	-	-	-	-	-	-	rs674178	-	-1	-	HGNC	1363	-	-	-	-	ENSP00000417842	-	-	-	0.4802	-	-	-	-	-	-	-	-	-	-	-	1	30038396	-	-	-
rs674178	9:111842194-111842194	C	intron_variant	MODIFIER	TMEM245	ENSG00000106771	Transcript	ENST00000374586.3	protein_coding	-	8of17	-	-	-	-	-	-	-	rs674178	-	-1	-	HGNC	1363	YES	-	-	-	ENSP00000363714	-	-	-	0.4802	-	-	-	-	-	-	-	-	-	-	-	1	30038396	-	-	-
rs674178	9:111842194-111842194	C	intron_variant	MODIFIER	TMEM245	ENSG00000106771	Transcript	ENST00000413712.2	protein_coding	-	2of11	-	-	-	-	-	-	-	rs674178	-	-1	cds_start_NF	HGNC	1363	-	-	-	-	ENSP00000394798	-	-	-	0.4802	-	-	-	-	-	-	-	-	-	-	-	1	30038396	-	-	-
rs67780641	9:111850710-111850710	G	intron_variant,NMD_transcript_variant	MODIFIER	TMEM245	ENSG00000106771	Transcript	ENST00000491854.1	nonsense_mediated_decay	-	4of15	-	-	-	-	-	-	-	rs67780641	-	-1	-	HGNC	1363	-	-	-	-	ENSP00000417842	-	-	-	0.3922	-	-	-	-	-	-	-	-	-	-	-	-	-	-	-	-
rs67780641	9:111850710-111850710	G	upstream_gene_variant	MODIFIER	TMEM245	ENSG00000106771	Transcript	ENST00000413712.2	protein_coding	-	-	-	-	-	-	-	-	-	rs67780641	1137	-1	cds_start_NF	HGNC	1363	-	-	-	-	ENSP00000394798	-	-	-	0.3922	-	-	-	-	-	-	-	-	-	-	-	-	-	-	-	-
rs67780641	9:111850710-111850710	G	intron_variant	MODIFIER	TMEM245	ENSG00000106771	Transcript	ENST00000374586.3	protein_coding	-	5of17	-	-	-	-	-	-	-	rs67780641	-	-1	-	HGNC	1363	YES	-	-	-	ENSP00000363714	-	-	-	0.3922	-	-	-	-	-	-	-	-	-	-	-	-	-	-	-	-
rs6825	9:111881927-111881927	C	regulatory_region_variant	MODIFIER	-	-	RegulatoryFeature	ENSR00001461734	promoter	-	-	-	-	-	-	-	-	-	rs6825	-	-	-	-	-	-	-	-	-	-	-	-	-	0.3259	0.398	0.2196	0.3606	0.4751	0.2617	0.4437	0.4526	0.4077	0.3595	-	-	-	-	-	-	-
rs6825	9:111881927-111881927	C	TF_binding_site_variant	MODIFIER	-	-	MotifFeature	ENSM00523466205	-	-	-	-	-	-	-	-	-	-	rs6825	-	-1	-	-	-	-	-	-	-	-	-	-	-	0.3259	0.398	0.2196	0.3606	0.4751	0.2617	0.4437	0.4526	0.4077	0.3595	-	-	-	-	ENSM00523466205	4	Y
rs6825	9:111881927-111881927	C	synonymous_variant	LOW	TMEM245	ENSG00000106771	Transcript	ENST00000374586.3	protein_coding	1of18	-	-	-	299	267	89	L	ctA/ctG	rs6825	-	-1	-	HGNC	1363	YES	-	-	-	ENSP00000363714	-	-	hmmpanther:PTHR21716,hmmpanther:PTHR21716:SF1	0.3259	0.398	0.2196	0.3606	0.4751	0.2617	0.4437	0.4526	0.4077	0.3595	-	-	-	-	-	-	-
rs7021115	9:112034360-112034360	G	intron_variant	MODIFIER	EPB41L4B	ENSG00000095203	Transcript	ENST00000374557.4	protein_coding	-	2of15	-	-	-	-	-	-	-	rs7021115	-	-1	-	HGNC	19818	-	-	-	-	ENSP00000363685	-	-	-	0.5827	-	-	-	-	-	-	-	-	-	-	-	-	-	-	-	-
rs7021115	9:112034360-112034360	G	intron_variant	MODIFIER	EPB41L4B	ENSG00000095203	Transcript	ENST00000374566.3	protein_coding	-	2of25	-	-	-	-	-	-	-	rs7021115	-	-1	-	HGNC	19818	YES	-	-	-	ENSP00000363694	-	-	-	0.5827	-	-	-	-	-	-	-	-	-	-	-	-	-	-	-	-
rs7021366	9:111727670-111727670	G	missense_variant	MODERATE	CTNNAL1	ENSG00000119326	Transcript	ENST00000325551.4	protein_coding	11of19	-	-	-	1666	1579	527	E/Q	Gaa/Caa	rs7021366	-	-1	-	HGNC	2512	YES	-	-	-	ENSP00000320434	tolerated(0.49)	benign(0.076)	hmmpanther:PTHR18914:SF8,hmmpanther:PTHR18914	0.1979	0.2607	0.04909	0.2904	0.2846	0.3075	0.2861	0.2801	0.2636	0.2095	-	-	-	-	-	-	-
rs7021366	9:111727670-111727670	G	missense_variant	MODERATE	CTNNAL1	ENSG00000119326	Transcript	ENST00000325580.6	protein_coding	9of17	-	-	-	1384	1327	443	E/Q	Gaa/Caa	rs7021366	-	-1	-	HGNC	2512	-	-	-	-	ENSP00000323351	tolerated(0.55)	possibly_damaging(0.801)	hmmpanther:PTHR18914:SF8,hmmpanther:PTHR18914	0.1979	0.2607	0.04909	0.2904	0.2846	0.3075	0.2861	0.2801	0.2636	0.2095	-	-	-	-	-	-	-
rs7021366	9:111727670-111727670	G	upstream_gene_variant	MODIFIER	CTNNAL1	ENSG00000119326	Transcript	ENST00000374594.1	protein_coding	-	-	-	-	-	-	-	-	-	rs7021366	1835	-1	-	HGNC	2512	-	-	-	-	ENSP00000363722	-	-	-	0.1979	0.2607	0.04909	0.2904	0.2846	0.3075	0.2861	0.2801	0.2636	0.2095	-	-	-	-	-	-	-
rs7021366	9:111727670-111727670	G	missense_variant	MODERATE	CTNNAL1	ENSG00000119326	Transcript	ENST00000374595.4	protein_coding	11of19	-	-	-	1659	1579	527	E/Q	Gaa/Caa	rs7021366	-	-1	-	HGNC	2512	-	-	-	-	ENSP00000363723	tolerated(0.51)	benign(0.025)	hmmpanther:PTHR18914:SF8,hmmpanther:PTHR18914	0.1979	0.2607	0.04909	0.2904	0.2846	0.3075	0.2861	0.2801	0.2636	0.2095	-	-	-	-	-	-	-
rs7021721	9:111963641-111963641	C	intron_variant	MODIFIER	EPB41L4B	ENSG00000095203	Transcript	ENST00000374566.3	protein_coding	-	19of25	-	-	-	-	-	-	-	rs7021721	-	-1	-	HGNC	19818	YES	-	-	-	ENSP00000363694	-	-	-	0.2774	-	-	-	-	-	-	-	-	-	-	-	1	30595370	-	-	-
rs7021721	9:111963641-111963641	T	intron_variant	MODIFIER	EPB41L4B	ENSG00000095203	Transcript	ENST00000374566.3	protein_coding	-	19of25	-	-	-	-	-	-	-	rs7021721	-	-1	-	HGNC	19818	YES	-	-	-	ENSP00000363694	-	-	-	-	-	-	-	-	-	-	-	-	-	-	-	1	30595370	-	-	-
rs7021721	9:111963641-111963641	A	intron_variant	MODIFIER	EPB41L4B	ENSG00000095203	Transcript	ENST00000374566.3	protein_coding	-	19of25	-	-	-	-	-	-	-	rs7021721	-	-1	-	HGNC	19818	YES	-	-	-	ENSP00000363694	-	-	-	-	-	-	-	-	-	-	-	-	-	-	-	1	30595370	-	-	-
rs7021903	9:111963923-111963923	T	intron_variant	MODIFIER	EPB41L4B	ENSG00000095203	Transcript	ENST00000374566.3	protein_coding	-	19of25	-	-	-	-	-	-	-	rs7021903	-	-1	-	HGNC	19818	YES	-	-	-	ENSP00000363694	-	-	-	0.3754	-	-	-	-	-	-	-	-	-	-	-	-	-	-	-	-
rs7022699	9:111904404-111904404	G	intron_variant	MODIFIER	FRRS1L	ENSG00000260230	Transcript	ENST00000561981.2	protein_coding	-	3of4	-	-	-	-	-	-	-	rs7022699	-	-1	-	HGNC	1362	YES	-	-	-	ENSP00000477141	-	-	-	0.3233	-	-	-	-	-	-	-	-	-	-	-	-	-	-	-	-
rs7025125	9:112072419-112072419	G	intron_variant	MODIFIER	EPB41L4B	ENSG00000095203	Transcript	ENST00000374557.4	protein_coding	-	1of15	-	-	-	-	-	-	-	rs7025125	-	-1	-	HGNC	19818	-	-	-	-	ENSP00000363685	-	-	-	0.3982	-	-	-	-	-	-	-	-	-	-	-	-	-	-	-	-
rs7025125	9:112072419-112072419	G	intron_variant	MODIFIER	EPB41L4B	ENSG00000095203	Transcript	ENST00000374566.3	protein_coding	-	1of25	-	-	-	-	-	-	-	rs7025125	-	-1	-	HGNC	19818	YES	-	-	-	ENSP00000363694	-	-	-	0.3982	-	-	-	-	-	-	-	-	-	-	-	-	-	-	-	-
rs7026972	9:111750523-111750523	C	downstream_gene_variant	MODIFIER	CTNNAL1	ENSG00000119326	Transcript	ENST00000374593.4	protein_coding	-	-	-	-	-	-	-	-	-	rs7026972	3653	-1	-	HGNC	2512	-	-	-	-	ENSP00000363721	-	-	-	0.3556	-	-	-	-	-	-	-	-	-	-	-	-	-	-	-	-
rs7026972	9:111750523-111750523	C	downstream_gene_variant	MODIFIER	RNA5-8SP3	ENSG00000201227	Transcript	ENST00000364357.1	rRNA	-	-	-	-	-	-	-	-	-	rs7026972	4166	-1	-	HGNC	41957	YES	-	-	-	-	-	-	-	0.3556	-	-	-	-	-	-	-	-	-	-	-	-	-	-	-	-
rs7026972	9:111750523-111750523	C	intron_variant	MODIFIER	CTNNAL1	ENSG00000119326	Transcript	ENST00000325580.6	protein_coding	-	4of16	-	-	-	-	-	-	-	rs7026972	-	-1	-	HGNC	2512	-	-	-	-	ENSP00000323351	-	-	-	0.3556	-	-	-	-	-	-	-	-	-	-	-	-	-	-	-	-
rs7026972	9:111750523-111750523	C	intron_variant	MODIFIER	CTNNAL1	ENSG00000119326	Transcript	ENST00000325551.4	protein_coding	-	4of18	-	-	-	-	-	-	-	rs7026972	-	-1	-	HGNC	2512	YES	-	-	-	ENSP00000320434	-	-	-	0.3556	-	-	-	-	-	-	-	-	-	-	-	-	-	-	-	-
rs7026972	9:111750523-111750523	C	intron_variant	MODIFIER	CTNNAL1	ENSG00000119326	Transcript	ENST00000374595.4	protein_coding	-	4of18	-	-	-	-	-	-	-	rs7026972	-	-1	-	HGNC	2512	-	-	-	-	ENSP00000363723	-	-	-	0.3556	-	-	-	-	-	-	-	-	-	-	-	-	-	-	-	-
rs7027263	9:111699569-111699569	T	intron_variant	MODIFIER	FAM206A	ENSG00000119328	Transcript	ENST00000374624.3	protein_coding	-	3of3	-	-	-	-	-	-	-	rs7027263	-	1	-	HGNC	1364	-	-	-	-	ENSP00000363754	-	-	-	-	-	-	-	-	-	-	-	-	-	-	-	-	-	-	-	-
rs7027263	9:111699569-111699569	A	intron_variant	MODIFIER	FAM206A	ENSG00000119328	Transcript	ENST00000445175.1	protein_coding	-	2of4	-	-	-	-	-	-	-	rs7027263	-	1	cds_start_NF,cds_end_NF	HGNC	1364	-	-	-	-	ENSP00000398018	-	-	-	0.1969	-	-	-	-	-	-	-	-	-	-	-	-	-	-	-	-
rs7027263	9:111699569-111699569	T	intron_variant	MODIFIER	FAM206A	ENSG00000119328	Transcript	ENST00000322940.6	protein_coding	-	3of5	-	-	-	-	-	-	-	rs7027263	-	1	-	HGNC	1364	YES	-	-	-	ENSP00000363753	-	-	-	-	-	-	-	-	-	-	-	-	-	-	-	-	-	-	-	-
rs7027263	9:111699569-111699569	A	upstream_gene_variant	MODIFIER	IKBKAP	ENSG00000070061	Transcript	ENST00000374647.5	protein_coding	-	-	-	-	-	-	-	-	-	rs7027263	3173	-1	-	HGNC	5959	YES	-	-	-	ENSP00000363779	-	-	-	0.1969	-	-	-	-	-	-	-	-	-	-	-	-	-	-	-	-
rs7027263	9:111699569-111699569	A	intron_variant	MODIFIER	FAM206A	ENSG00000119328	Transcript	ENST00000322940.6	protein_coding	-	3of5	-	-	-	-	-	-	-	rs7027263	-	1	-	HGNC	1364	YES	-	-	-	ENSP00000363753	-	-	-	0.1969	-	-	-	-	-	-	-	-	-	-	-	-	-	-	-	-
rs7027263	9:111699569-111699569	T	upstream_gene_variant	MODIFIER	IKBKAP	ENSG00000070061	Transcript	ENST00000537196.1	protein_coding	-	-	-	-	-	-	-	-	-	rs7027263	3336	-1	-	HGNC	5959	-	-	-	-	ENSP00000439367	-	-	-	-	-	-	-	-	-	-	-	-	-	-	-	-	-	-	-	-
rs7027263	9:111699569-111699569	A	upstream_gene_variant	MODIFIER	IKBKAP	ENSG00000070061	Transcript	ENST00000537196.1	protein_coding	-	-	-	-	-	-	-	-	-	rs7027263	3336	-1	-	HGNC	5959	-	-	-	-	ENSP00000439367	-	-	-	0.1969	-	-	-	-	-	-	-	-	-	-	-	-	-	-	-	-
rs7027263	9:111699569-111699569	T	downstream_gene_variant	MODIFIER	FAM206A	ENSG00000119328	Transcript	ENST00000466200.1	processed_transcript	-	-	-	-	-	-	-	-	-	rs7027263	1214	1	-	HGNC	1364	-	-	-	-	-	-	-	-	-	-	-	-	-	-	-	-	-	-	-	-	-	-	-	-	-
rs7027263	9:111699569-111699569	T	upstream_gene_variant	MODIFIER	IKBKAP	ENSG00000070061	Transcript	ENST00000374647.5	protein_coding	-	-	-	-	-	-	-	-	-	rs7027263	3173	-1	-	HGNC	5959	YES	-	-	-	ENSP00000363779	-	-	-	-	-	-	-	-	-	-	-	-	-	-	-	-	-	-	-	-
rs7027263	9:111699569-111699569	A	intron_variant	MODIFIER	FAM206A	ENSG00000119328	Transcript	ENST00000374624.3	protein_coding	-	3of3	-	-	-	-	-	-	-	rs7027263	-	1	-	HGNC	1364	-	-	-	-	ENSP00000363754	-	-	-	0.1969	-	-	-	-	-	-	-	-	-	-	-	-	-	-	-	-
rs7027263	9:111699569-111699569	A	downstream_gene_variant	MODIFIER	FAM206A	ENSG00000119328	Transcript	ENST00000466200.1	processed_transcript	-	-	-	-	-	-	-	-	-	rs7027263	1214	1	-	HGNC	1364	-	-	-	-	-	-	-	-	0.1969	-	-	-	-	-	-	-	-	-	-	-	-	-	-	-	-
rs7027263	9:111699569-111699569	T	intron_variant	MODIFIER	FAM206A	ENSG00000119328	Transcript	ENST00000445175.1	protein_coding	-	2of4	-	-	-	-	-	-	-	rs7027263	-	1	cds_start_NF,cds_end_NF	HGNC	1364	-	-	-	-	ENSP00000398018	-	-	-	-	-	-	-	-	-	-	-	-	-	-	-	-	-	-	-	-
rs7027512	9:111864802-111864802	A	intron_variant	MODIFIER	TMEM245	ENSG00000106771	Transcript	ENST00000374586.3	protein_coding	-	3of17	-	-	-	-	-	-	-	rs7027512	-	-1	-	HGNC	1363	YES	-	-	-	ENSP00000363714	-	-	-	-	-	-	-	-	-	-	-	-	-	-	-	-	-	-	-	-
rs7027512	9:111864802-111864802	G	intron_variant,NMD_transcript_variant	MODIFIER	TMEM245	ENSG00000106771	Transcript	ENST00000491854.1	nonsense_mediated_decay	-	2of15	-	-	-	-	-	-	-	rs7027512	-	-1	-	HGNC	1363	-	-	-	-	ENSP00000417842	-	-	-	0.4704	-	-	-	-	-	-	-	-	-	-	-	-	-	-	-	-
rs7027512	9:111864802-111864802	G	intron_variant	MODIFIER	TMEM245	ENSG00000106771	Transcript	ENST00000374586.3	protein_coding	-	3of17	-	-	-	-	-	-	-	rs7027512	-	-1	-	HGNC	1363	YES	-	-	-	ENSP00000363714	-	-	-	0.4704	-	-	-	-	-	-	-	-	-	-	-	-	-	-	-	-
rs7027512	9:111864802-111864802	G	regulatory_region_variant	MODIFIER	-	-	RegulatoryFeature	ENSR00001757658	promoter_flanking_region	-	-	-	-	-	-	-	-	-	rs7027512	-	-	-	-	-	-	-	-	-	-	-	-	-	0.4704	-	-	-	-	-	-	-	-	-	-	-	-	-	-	-	-
rs7027512	9:111864802-111864802	A	regulatory_region_variant	MODIFIER	-	-	RegulatoryFeature	ENSR00001757658	promoter_flanking_region	-	-	-	-	-	-	-	-	-	rs7027512	-	-	-	-	-	-	-	-	-	-	-	-	-	-	-	-	-	-	-	-	-	-	-	-	-	-	-	-	-	-
rs7027512	9:111864802-111864802	A	intron_variant,NMD_transcript_variant	MODIFIER	TMEM245	ENSG00000106771	Transcript	ENST00000491854.1	nonsense_mediated_decay	-	2of15	-	-	-	-	-	-	-	rs7027512	-	-1	-	HGNC	1363	-	-	-	-	ENSP00000417842	-	-	-	-	-	-	-	-	-	-	-	-	-	-	-	-	-	-	-	-
rs7027874	9:111717112-111717112	T	downstream_gene_variant	MODIFIER	FAM206A	ENSG00000119328	Transcript	ENST00000374624.3	protein_coding	-	-	-	-	-	-	-	-	-	rs7027874	4088	1	-	HGNC	1364	-	-	-	-	ENSP00000363754	-	-	-	-	-	-	-	-	-	-	-	-	-	-	-	-	-	-	-	-
rs7027874	9:111717112-111717112	T	intron_variant	MODIFIER	CTNNAL1	ENSG00000119326	Transcript	ENST00000325551.4	protein_coding	-	12of18	-	-	-	-	-	-	-	rs7027874	-	-1	-	HGNC	2512	YES	-	-	-	ENSP00000320434	-	-	-	-	-	-	-	-	-	-	-	-	-	-	-	-	-	-	-	-
rs7027874	9:111717112-111717112	G	intron_variant	MODIFIER	CTNNAL1	ENSG00000119326	Transcript	ENST00000325551.4	protein_coding	-	12of18	-	-	-	-	-	-	-	rs7027874	-	-1	-	HGNC	2512	YES	-	-	-	ENSP00000320434	-	-	-	0.3528	-	-	-	-	-	-	-	-	-	-	-	-	-	-	-	-
rs7027874	9:111717112-111717112	G	downstream_gene_variant	MODIFIER	FAM206A	ENSG00000119328	Transcript	ENST00000374624.3	protein_coding	-	-	-	-	-	-	-	-	-	rs7027874	4088	1	-	HGNC	1364	-	-	-	-	ENSP00000363754	-	-	-	0.3528	-	-	-	-	-	-	-	-	-	-	-	-	-	-	-	-
rs7027874	9:111717112-111717112	G	intron_variant	MODIFIER	CTNNAL1	ENSG00000119326	Transcript	ENST00000374595.4	protein_coding	-	12of18	-	-	-	-	-	-	-	rs7027874	-	-1	-	HGNC	2512	-	-	-	-	ENSP00000363723	-	-	-	0.3528	-	-	-	-	-	-	-	-	-	-	-	-	-	-	-	-
rs7027874	9:111717112-111717112	G	intron_variant	MODIFIER	CTNNAL1	ENSG00000119326	Transcript	ENST00000325580.6	protein_coding	-	10of16	-	-	-	-	-	-	-	rs7027874	-	-1	-	HGNC	2512	-	-	-	-	ENSP00000323351	-	-	-	0.3528	-	-	-	-	-	-	-	-	-	-	-	-	-	-	-	-
rs7027874	9:111717112-111717112	G	intron_variant	MODIFIER	CTNNAL1	ENSG00000119326	Transcript	ENST00000374594.1	protein_coding	-	1of7	-	-	-	-	-	-	-	rs7027874	-	-1	-	HGNC	2512	-	-	-	-	ENSP00000363722	-	-	-	0.3528	-	-	-	-	-	-	-	-	-	-	-	-	-	-	-	-
rs7027874	9:111717112-111717112	T	intron_variant	MODIFIER	CTNNAL1	ENSG00000119326	Transcript	ENST00000325580.6	protein_coding	-	10of16	-	-	-	-	-	-	-	rs7027874	-	-1	-	HGNC	2512	-	-	-	-	ENSP00000323351	-	-	-	-	-	-	-	-	-	-	-	-	-	-	-	-	-	-	-	-
rs7027874	9:111717112-111717112	T	intron_variant	MODIFIER	CTNNAL1	ENSG00000119326	Transcript	ENST00000374594.1	protein_coding	-	1of7	-	-	-	-	-	-	-	rs7027874	-	-1	-	HGNC	2512	-	-	-	-	ENSP00000363722	-	-	-	-	-	-	-	-	-	-	-	-	-	-	-	-	-	-	-	-
rs7027874	9:111717112-111717112	T	intron_variant	MODIFIER	CTNNAL1	ENSG00000119326	Transcript	ENST00000374595.4	protein_coding	-	12of18	-	-	-	-	-	-	-	rs7027874	-	-1	-	HGNC	2512	-	-	-	-	ENSP00000363723	-	-	-	-	-	-	-	-	-	-	-	-	-	-	-	-	-	-	-	-
rs7028937	9:111711861-111711861	T	intron_variant	MODIFIER	FAM206A	ENSG00000119328	Transcript	ENST00000374624.3	protein_coding	-	3of3	-	-	-	-	-	-	-	rs7028937	-	1	-	HGNC	1364	-	-	-	-	ENSP00000363754	-	-	-	0.1979	-	-	-	-	-	-	-	-	-	-	-	-	-	-	-	-
rs7028937	9:111711861-111711861	T	intron_variant	MODIFIER	CTNNAL1	ENSG00000119326	Transcript	ENST00000374594.1	protein_coding	-	3of7	-	-	-	-	-	-	-	rs7028937	-	-1	-	HGNC	2512	-	-	-	-	ENSP00000363722	-	-	-	0.1979	-	-	-	-	-	-	-	-	-	-	-	-	-	-	-	-
rs7028937	9:111711861-111711861	T	intron_variant	MODIFIER	CTNNAL1	ENSG00000119326	Transcript	ENST00000325551.4	protein_coding	-	14of18	-	-	-	-	-	-	-	rs7028937	-	-1	-	HGNC	2512	YES	-	-	-	ENSP00000320434	-	-	-	0.1979	-	-	-	-	-	-	-	-	-	-	-	-	-	-	-	-
rs7028937	9:111711861-111711861	T	intron_variant	MODIFIER	CTNNAL1	ENSG00000119326	Transcript	ENST00000325580.6	protein_coding	-	12of16	-	-	-	-	-	-	-	rs7028937	-	-1	-	HGNC	2512	-	-	-	-	ENSP00000323351	-	-	-	0.1979	-	-	-	-	-	-	-	-	-	-	-	-	-	-	-	-
rs7028937	9:111711861-111711861	T	intron_variant	MODIFIER	CTNNAL1	ENSG00000119326	Transcript	ENST00000374595.4	protein_coding	-	14of18	-	-	-	-	-	-	-	rs7028937	-	-1	-	HGNC	2512	-	-	-	-	ENSP00000363723	-	-	-	0.1979	-	-	-	-	-	-	-	-	-	-	-	-	-	-	-	-
rs7029046	9:111463878-111463878	A	intron_variant,non_coding_transcript_variant	MODIFIER	RP11-339N8.1	ENSG00000231678	Transcript	ENST00000415465.2	lincRNA	-	1of1	-	-	-	-	-	-	-	rs7029046	-	-1	-	Clone_based_vega_gene	-	YES	-	-	-	-	-	-	-	0.2009	-	-	-	-	-	-	-	-	-	-	-	-	-	-	-	-
rs7034615	9:111845455-111845455	G	intron_variant	MODIFIER	TMEM245	ENSG00000106771	Transcript	ENST00000374586.3	protein_coding	-	7of17	-	-	-	-	-	-	-	rs7034615	-	-1	-	HGNC	1363	YES	-	-	-	ENSP00000363714	-	-	-	-	-	-	-	-	-	-	-	-	-	-	-	-	-	-	-	-
rs7034615	9:111845455-111845455	C	intron_variant	MODIFIER	TMEM245	ENSG00000106771	Transcript	ENST00000374586.3	protein_coding	-	7of17	-	-	-	-	-	-	-	rs7034615	-	-1	-	HGNC	1363	YES	-	-	-	ENSP00000363714	-	-	-	0.4738	-	-	-	-	-	-	-	-	-	-	-	-	-	-	-	-
rs7034615	9:111845455-111845455	A	intron_variant	MODIFIER	TMEM245	ENSG00000106771	Transcript	ENST00000374586.3	protein_coding	-	7of17	-	-	-	-	-	-	-	rs7034615	-	-1	-	HGNC	1363	YES	-	-	-	ENSP00000363714	-	-	-	-	-	-	-	-	-	-	-	-	-	-	-	-	-	-	-	-
rs7034615	9:111845455-111845455	G	intron_variant,NMD_transcript_variant	MODIFIER	TMEM245	ENSG00000106771	Transcript	ENST00000491854.1	nonsense_mediated_decay	-	5of15	-	-	-	-	-	-	-	rs7034615	-	-1	-	HGNC	1363	-	-	-	-	ENSP00000417842	-	-	-	-	-	-	-	-	-	-	-	-	-	-	-	-	-	-	-	-
rs7034615	9:111845455-111845455	A	intron_variant	MODIFIER	TMEM245	ENSG00000106771	Transcript	ENST00000413712.2	protein_coding	-	1of11	-	-	-	-	-	-	-	rs7034615	-	-1	cds_start_NF	HGNC	1363	-	-	-	-	ENSP00000394798	-	-	-	-	-	-	-	-	-	-	-	-	-	-	-	-	-	-	-	-
rs7034615	9:111845455-111845455	C	intron_variant	MODIFIER	TMEM245	ENSG00000106771	Transcript	ENST00000413712.2	protein_coding	-	1of11	-	-	-	-	-	-	-	rs7034615	-	-1	cds_start_NF	HGNC	1363	-	-	-	-	ENSP00000394798	-	-	-	0.4738	-	-	-	-	-	-	-	-	-	-	-	-	-	-	-	-
rs7034615	9:111845455-111845455	C	intron_variant,NMD_transcript_variant	MODIFIER	TMEM245	ENSG00000106771	Transcript	ENST00000491854.1	nonsense_mediated_decay	-	5of15	-	-	-	-	-	-	-	rs7034615	-	-1	-	HGNC	1363	-	-	-	-	ENSP00000417842	-	-	-	0.4738	-	-	-	-	-	-	-	-	-	-	-	-	-	-	-	-
rs7034615	9:111845455-111845455	A	intron_variant,NMD_transcript_variant	MODIFIER	TMEM245	ENSG00000106771	Transcript	ENST00000491854.1	nonsense_mediated_decay	-	5of15	-	-	-	-	-	-	-	rs7034615	-	-1	-	HGNC	1363	-	-	-	-	ENSP00000417842	-	-	-	-	-	-	-	-	-	-	-	-	-	-	-	-	-	-	-	-
rs7034615	9:111845455-111845455	G	intron_variant	MODIFIER	TMEM245	ENSG00000106771	Transcript	ENST00000413712.2	protein_coding	-	1of11	-	-	-	-	-	-	-	rs7034615	-	-1	cds_start_NF	HGNC	1363	-	-	-	-	ENSP00000394798	-	-	-	-	-	-	-	-	-	-	-	-	-	-	-	-	-	-	-	-
rs7035246	9:112052955-112052955	C	intron_variant	MODIFIER	EPB41L4B	ENSG00000095203	Transcript	ENST00000374557.4	protein_coding	-	1of15	-	-	-	-	-	-	-	rs7035246	-	-1	-	HGNC	19818	-	-	-	-	ENSP00000363685	-	-	-	0.5713	-	-	-	-	-	-	-	-	-	-	-	-	-	-	-	-
rs7035246	9:112052955-112052955	C	intron_variant	MODIFIER	EPB41L4B	ENSG00000095203	Transcript	ENST00000374566.3	protein_coding	-	1of25	-	-	-	-	-	-	-	rs7035246	-	-1	-	HGNC	19818	YES	-	-	-	ENSP00000363694	-	-	-	0.5713	-	-	-	-	-	-	-	-	-	-	-	-	-	-	-	-
rs7036265	9:111961880-111961880	G	upstream_gene_variant	MODIFIER	RNU6-984P	ENSG00000200106	Transcript	ENST00000363236.1	snRNA	-	-	-	-	-	-	-	-	-	rs7036265	3291	-1	-	HGNC	47947	YES	-	-	-	-	-	-	-	-	-	-	-	-	-	-	-	-	-	-	-	-	-	-	-	-
rs7036265	9:111961880-111961880	T	intron_variant	MODIFIER	EPB41L4B	ENSG00000095203	Transcript	ENST00000374566.3	protein_coding	-	20of25	-	-	-	-	-	-	-	rs7036265	-	-1	-	HGNC	19818	YES	-	-	-	ENSP00000363694	-	-	-	0.4343	-	-	-	-	-	-	-	-	-	-	-	-	-	-	-	-
rs7036265	9:111961880-111961880	T	upstream_gene_variant	MODIFIER	RNU6-984P	ENSG00000200106	Transcript	ENST00000363236.1	snRNA	-	-	-	-	-	-	-	-	-	rs7036265	3291	-1	-	HGNC	47947	YES	-	-	-	-	-	-	-	0.4343	-	-	-	-	-	-	-	-	-	-	-	-	-	-	-	-
rs7036265	9:111961880-111961880	A	upstream_gene_variant	MODIFIER	RNU6-984P	ENSG00000200106	Transcript	ENST00000363236.1	snRNA	-	-	-	-	-	-	-	-	-	rs7036265	3291	-1	-	HGNC	47947	YES	-	-	-	-	-	-	-	-	-	-	-	-	-	-	-	-	-	-	-	-	-	-	-	-
rs7036265	9:111961880-111961880	G	intron_variant	MODIFIER	EPB41L4B	ENSG00000095203	Transcript	ENST00000374566.3	protein_coding	-	20of25	-	-	-	-	-	-	-	rs7036265	-	-1	-	HGNC	19818	YES	-	-	-	ENSP00000363694	-	-	-	-	-	-	-	-	-	-	-	-	-	-	-	-	-	-	-	-
rs7036265	9:111961880-111961880	A	intron_variant	MODIFIER	EPB41L4B	ENSG00000095203	Transcript	ENST00000374566.3	protein_coding	-	20of25	-	-	-	-	-	-	-	rs7036265	-	-1	-	HGNC	19818	YES	-	-	-	ENSP00000363694	-	-	-	-	-	-	-	-	-	-	-	-	-	-	-	-	-	-	-	-
rs7038965	9:111964460-111964460	A	intron_variant	MODIFIER	EPB41L4B	ENSG00000095203	Transcript	ENST00000374566.3	protein_coding	-	19of25	-	-	-	-	-	-	-	rs7038965	-	-1	-	HGNC	19818	YES	-	-	-	ENSP00000363694	-	-	-	0.8644	-	-	-	-	-	-	-	-	-	-	-	-	-	-	-	-
rs7039443	9:112055814-112055814	T	intron_variant	MODIFIER	EPB41L4B	ENSG00000095203	Transcript	ENST00000374557.4	protein_coding	-	1of15	-	-	-	-	-	-	-	rs7039443	-	-1	-	HGNC	19818	-	-	-	-	ENSP00000363685	-	-	-	0.7202	-	-	-	-	-	-	-	-	-	-	-	-	-	-	-	-
rs7039443	9:112055814-112055814	T	intron_variant	MODIFIER	EPB41L4B	ENSG00000095203	Transcript	ENST00000374566.3	protein_coding	-	1of25	-	-	-	-	-	-	-	rs7039443	-	-1	-	HGNC	19818	YES	-	-	-	ENSP00000363694	-	-	-	0.7202	-	-	-	-	-	-	-	-	-	-	-	-	-	-	-	-
rs7040419	9:111962817-111962817	G	upstream_gene_variant	MODIFIER	RNU6-984P	ENSG00000200106	Transcript	ENST00000363236.1	snRNA	-	-	-	-	-	-	-	-	-	rs7040419	4228	-1	-	HGNC	47947	YES	-	-	-	-	-	-	-	0.3554	-	-	-	-	-	-	-	-	-	-	-	-	-	-	-	-
rs7040419	9:111962817-111962817	G	intron_variant	MODIFIER	EPB41L4B	ENSG00000095203	Transcript	ENST00000374566.3	protein_coding	-	19of25	-	-	-	-	-	-	-	rs7040419	-	-1	-	HGNC	19818	YES	-	-	-	ENSP00000363694	-	-	-	0.3554	-	-	-	-	-	-	-	-	-	-	-	-	-	-	-	-
rs7044275	9:111717138-111717138	C	intron_variant	MODIFIER	CTNNAL1	ENSG00000119326	Transcript	ENST00000374595.4	protein_coding	-	12of18	-	-	-	-	-	-	-	rs7044275	-	-1	-	HGNC	2512	-	-	-	-	ENSP00000363723	-	-	-	0.3532	-	-	-	-	-	-	-	-	-	-	-	-	-	-	-	-
rs7044275	9:111717138-111717138	C	intron_variant	MODIFIER	CTNNAL1	ENSG00000119326	Transcript	ENST00000325580.6	protein_coding	-	10of16	-	-	-	-	-	-	-	rs7044275	-	-1	-	HGNC	2512	-	-	-	-	ENSP00000323351	-	-	-	0.3532	-	-	-	-	-	-	-	-	-	-	-	-	-	-	-	-
rs7044275	9:111717138-111717138	C	downstream_gene_variant	MODIFIER	FAM206A	ENSG00000119328	Transcript	ENST00000374624.3	protein_coding	-	-	-	-	-	-	-	-	-	rs7044275	4114	1	-	HGNC	1364	-	-	-	-	ENSP00000363754	-	-	-	0.3532	-	-	-	-	-	-	-	-	-	-	-	-	-	-	-	-
rs7044275	9:111717138-111717138	C	intron_variant	MODIFIER	CTNNAL1	ENSG00000119326	Transcript	ENST00000325551.4	protein_coding	-	12of18	-	-	-	-	-	-	-	rs7044275	-	-1	-	HGNC	2512	YES	-	-	-	ENSP00000320434	-	-	-	0.3532	-	-	-	-	-	-	-	-	-	-	-	-	-	-	-	-
rs7044275	9:111717138-111717138	C	intron_variant	MODIFIER	CTNNAL1	ENSG00000119326	Transcript	ENST00000374594.1	protein_coding	-	1of7	-	-	-	-	-	-	-	rs7044275	-	-1	-	HGNC	2512	-	-	-	-	ENSP00000363722	-	-	-	0.3532	-	-	-	-	-	-	-	-	-	-	-	-	-	-	-	-
rs7049112	9:111845503-111845503	A	intron_variant	MODIFIER	TMEM245	ENSG00000106771	Transcript	ENST00000374586.3	protein_coding	-	7of17	-	-	-	-	-	-	-	rs7049112	-	-1	-	HGNC	1363	YES	-	-	-	ENSP00000363714	-	-	-	-	-	-	-	-	-	-	-	-	-	-	-	-	-	-	-	-
rs7049112	9:111845503-111845503	A	intron_variant,NMD_transcript_variant	MODIFIER	TMEM245	ENSG00000106771	Transcript	ENST00000491854.1	nonsense_mediated_decay	-	5of15	-	-	-	-	-	-	-	rs7049112	-	-1	-	HGNC	1363	-	-	-	-	ENSP00000417842	-	-	-	-	-	-	-	-	-	-	-	-	-	-	-	-	-	-	-	-
rs7049112	9:111845503-111845503	G	intron_variant	MODIFIER	TMEM245	ENSG00000106771	Transcript	ENST00000413712.2	protein_coding	-	1of11	-	-	-	-	-	-	-	rs7049112	-	-1	cds_start_NF	HGNC	1363	-	-	-	-	ENSP00000394798	-	-	-	0.4736	-	-	-	-	-	-	-	-	-	-	-	-	-	-	-	-
rs7049112	9:111845503-111845503	A	intron_variant	MODIFIER	TMEM245	ENSG00000106771	Transcript	ENST00000413712.2	protein_coding	-	1of11	-	-	-	-	-	-	-	rs7049112	-	-1	cds_start_NF	HGNC	1363	-	-	-	-	ENSP00000394798	-	-	-	-	-	-	-	-	-	-	-	-	-	-	-	-	-	-	-	-
rs7049112	9:111845503-111845503	G	intron_variant	MODIFIER	TMEM245	ENSG00000106771	Transcript	ENST00000374586.3	protein_coding	-	7of17	-	-	-	-	-	-	-	rs7049112	-	-1	-	HGNC	1363	YES	-	-	-	ENSP00000363714	-	-	-	0.4736	-	-	-	-	-	-	-	-	-	-	-	-	-	-	-	-
rs7049112	9:111845503-111845503	G	intron_variant,NMD_transcript_variant	MODIFIER	TMEM245	ENSG00000106771	Transcript	ENST00000491854.1	nonsense_mediated_decay	-	5of15	-	-	-	-	-	-	-	rs7049112	-	-1	-	HGNC	1363	-	-	-	-	ENSP00000417842	-	-	-	0.4736	-	-	-	-	-	-	-	-	-	-	-	-	-	-	-	-
rs71501925	9:112030914-112030916	GAT	intron_variant	MODIFIER	EPB41L4B	ENSG00000095203	Transcript	ENST00000374557.4	protein_coding	-	2of15	-	-	-	-	-	-	-	rs71501925	-	-1	-	HGNC	19818	-	-	-	-	ENSP00000363685	-	-	-	-	-	-	-	-	-	-	-	-	-	-	-	-	-	-	-	-
rs71501925	9:112030914-112030916	GAT	intron_variant	MODIFIER	EPB41L4B	ENSG00000095203	Transcript	ENST00000374566.3	protein_coding	-	2of25	-	-	-	-	-	-	-	rs71501925	-	-1	-	HGNC	19818	YES	-	-	-	ENSP00000363694	-	-	-	-	-	-	-	-	-	-	-	-	-	-	-	-	-	-	-	-
rs71501925	9:112030914-112030916	GAT	downstream_gene_variant	MODIFIER	AL358815.1	ENSG00000265647	Transcript	ENST00000578641.1	miRNA	-	-	-	-	-	-	-	-	-	rs71501925	2259	1	-	Clone_based_ensembl_gene	-	YES	-	-	-	-	-	-	-	-	-	-	-	-	-	-	-	-	-	-	-	-	-	-	-	-
rs72607158	9:111763010-111763010	A	intron_variant	MODIFIER	CTNNAL1	ENSG00000119326	Transcript	ENST00000325580.6	protein_coding	-	1of16	-	-	-	-	-	-	-	rs72607158	-	-1	-	HGNC	2512	-	-	-	-	ENSP00000323351	-	-	-	-	-	-	-	-	-	-	-	-	-	-	-	-	-	-	-	-
rs72607158	9:111763010-111763010	A	regulatory_region_variant	MODIFIER	-	-	RegulatoryFeature	ENSR00001461709	promoter_flanking_region	-	-	-	-	-	-	-	-	-	rs72607158	-	-	-	-	-	-	-	-	-	-	-	-	-	-	-	-	-	-	-	-	-	-	-	-	-	-	-	-	-	-
rs72607158	9:111763010-111763010	A	intron_variant	MODIFIER	CTNNAL1	ENSG00000119326	Transcript	ENST00000374595.4	protein_coding	-	1of18	-	-	-	-	-	-	-	rs72607158	-	-1	-	HGNC	2512	-	-	-	-	ENSP00000363723	-	-	-	-	-	-	-	-	-	-	-	-	-	-	-	-	-	-	-	-
rs72607158	9:111763010-111763010	C	intron_variant	MODIFIER	CTNNAL1	ENSG00000119326	Transcript	ENST00000325551.4	protein_coding	-	1of18	-	-	-	-	-	-	-	rs72607158	-	-1	-	HGNC	2512	YES	-	-	-	ENSP00000320434	-	-	-	0.1943	-	-	-	-	-	-	-	-	-	-	-	-	-	-	-	-
rs72607158	9:111763010-111763010	C	intron_variant	MODIFIER	CTNNAL1	ENSG00000119326	Transcript	ENST00000374595.4	protein_coding	-	1of18	-	-	-	-	-	-	-	rs72607158	-	-1	-	HGNC	2512	-	-	-	-	ENSP00000363723	-	-	-	0.1943	-	-	-	-	-	-	-	-	-	-	-	-	-	-	-	-
rs72607158	9:111763010-111763010	C	intron_variant	MODIFIER	CTNNAL1	ENSG00000119326	Transcript	ENST00000325580.6	protein_coding	-	1of16	-	-	-	-	-	-	-	rs72607158	-	-1	-	HGNC	2512	-	-	-	-	ENSP00000323351	-	-	-	0.1943	-	-	-	-	-	-	-	-	-	-	-	-	-	-	-	-
rs72607158	9:111763010-111763010	C	regulatory_region_variant	MODIFIER	-	-	RegulatoryFeature	ENSR00001461708	CTCF_binding_site	-	-	-	-	-	-	-	-	-	rs72607158	-	-	-	-	-	-	-	-	-	-	-	-	-	0.1943	-	-	-	-	-	-	-	-	-	-	-	-	-	-	-	-
rs72607158	9:111763010-111763010	C	regulatory_region_variant	MODIFIER	-	-	RegulatoryFeature	ENSR00001461709	promoter_flanking_region	-	-	-	-	-	-	-	-	-	rs72607158	-	-	-	-	-	-	-	-	-	-	-	-	-	0.1943	-	-	-	-	-	-	-	-	-	-	-	-	-	-	-	-
rs72607158	9:111763010-111763010	C	intron_variant	MODIFIER	CTNNAL1	ENSG00000119326	Transcript	ENST00000374593.4	protein_coding	-	1of3	-	-	-	-	-	-	-	rs72607158	-	-1	-	HGNC	2512	-	-	-	-	ENSP00000363721	-	-	-	0.1943	-	-	-	-	-	-	-	-	-	-	-	-	-	-	-	-
rs72607158	9:111763010-111763010	A	intron_variant	MODIFIER	CTNNAL1	ENSG00000119326	Transcript	ENST00000325551.4	protein_coding	-	1of18	-	-	-	-	-	-	-	rs72607158	-	-1	-	HGNC	2512	YES	-	-	-	ENSP00000320434	-	-	-	-	-	-	-	-	-	-	-	-	-	-	-	-	-	-	-	-
rs72607158	9:111763010-111763010	A	regulatory_region_variant	MODIFIER	-	-	RegulatoryFeature	ENSR00001461708	CTCF_binding_site	-	-	-	-	-	-	-	-	-	rs72607158	-	-	-	-	-	-	-	-	-	-	-	-	-	-	-	-	-	-	-	-	-	-	-	-	-	-	-	-	-	-
rs72607158	9:111763010-111763010	A	intron_variant	MODIFIER	CTNNAL1	ENSG00000119326	Transcript	ENST00000374593.4	protein_coding	-	1of3	-	-	-	-	-	-	-	rs72607158	-	-1	-	HGNC	2512	-	-	-	-	ENSP00000363721	-	-	-	-	-	-	-	-	-	-	-	-	-	-	-	-	-	-	-	-
rs72607159	9:111764270-111764270	T	intron_variant	MODIFIER	CTNNAL1	ENSG00000119326	Transcript	ENST00000374593.4	protein_coding	-	1of3	-	-	-	-	-	-	-	rs72607159	-	-1	-	HGNC	2512	-	-	-	-	ENSP00000363721	-	-	-	0.1937	-	-	-	-	-	-	-	-	-	-	-	-	-	-	-	-
rs72607159	9:111764270-111764270	T	intron_variant	MODIFIER	CTNNAL1	ENSG00000119326	Transcript	ENST00000325580.6	protein_coding	-	1of16	-	-	-	-	-	-	-	rs72607159	-	-1	-	HGNC	2512	-	-	-	-	ENSP00000323351	-	-	-	0.1937	-	-	-	-	-	-	-	-	-	-	-	-	-	-	-	-
rs72607159	9:111764270-111764270	T	intron_variant	MODIFIER	CTNNAL1	ENSG00000119326	Transcript	ENST00000374595.4	protein_coding	-	1of18	-	-	-	-	-	-	-	rs72607159	-	-1	-	HGNC	2512	-	-	-	-	ENSP00000363723	-	-	-	0.1937	-	-	-	-	-	-	-	-	-	-	-	-	-	-	-	-
rs72607159	9:111764270-111764270	T	intron_variant	MODIFIER	CTNNAL1	ENSG00000119326	Transcript	ENST00000325551.4	protein_coding	-	1of18	-	-	-	-	-	-	-	rs72607159	-	-1	-	HGNC	2512	YES	-	-	-	ENSP00000320434	-	-	-	0.1937	-	-	-	-	-	-	-	-	-	-	-	-	-	-	-	-
rs72607160	9:111767040-111767040	T	intron_variant	MODIFIER	CTNNAL1	ENSG00000119326	Transcript	ENST00000325580.6	protein_coding	-	1of16	-	-	-	-	-	-	-	rs72607160	-	-1	-	HGNC	2512	-	-	-	-	ENSP00000323351	-	-	-	0.1967	-	-	-	-	-	-	-	-	-	-	-	-	-	-	-	-
rs72607160	9:111767040-111767040	G	intron_variant	MODIFIER	CTNNAL1	ENSG00000119326	Transcript	ENST00000374595.4	protein_coding	-	1of18	-	-	-	-	-	-	-	rs72607160	-	-1	-	HGNC	2512	-	-	-	-	ENSP00000363723	-	-	-	-	-	-	-	-	-	-	-	-	-	-	-	-	-	-	-	-
rs72607160	9:111767040-111767040	G	intron_variant	MODIFIER	CTNNAL1	ENSG00000119326	Transcript	ENST00000325580.6	protein_coding	-	1of16	-	-	-	-	-	-	-	rs72607160	-	-1	-	HGNC	2512	-	-	-	-	ENSP00000323351	-	-	-	-	-	-	-	-	-	-	-	-	-	-	-	-	-	-	-	-
rs72607160	9:111767040-111767040	T	intron_variant	MODIFIER	CTNNAL1	ENSG00000119326	Transcript	ENST00000325551.4	protein_coding	-	1of18	-	-	-	-	-	-	-	rs72607160	-	-1	-	HGNC	2512	YES	-	-	-	ENSP00000320434	-	-	-	0.1967	-	-	-	-	-	-	-	-	-	-	-	-	-	-	-	-
rs72607160	9:111767040-111767040	T	intron_variant	MODIFIER	CTNNAL1	ENSG00000119326	Transcript	ENST00000374595.4	protein_coding	-	1of18	-	-	-	-	-	-	-	rs72607160	-	-1	-	HGNC	2512	-	-	-	-	ENSP00000363723	-	-	-	0.1967	-	-	-	-	-	-	-	-	-	-	-	-	-	-	-	-
rs72607160	9:111767040-111767040	G	intron_variant	MODIFIER	CTNNAL1	ENSG00000119326	Transcript	ENST00000325551.4	protein_coding	-	1of18	-	-	-	-	-	-	-	rs72607160	-	-1	-	HGNC	2512	YES	-	-	-	ENSP00000320434	-	-	-	-	-	-	-	-	-	-	-	-	-	-	-	-	-	-	-	-
rs72607160	9:111767040-111767040	T	intron_variant	MODIFIER	CTNNAL1	ENSG00000119326	Transcript	ENST00000374593.4	protein_coding	-	1of3	-	-	-	-	-	-	-	rs72607160	-	-1	-	HGNC	2512	-	-	-	-	ENSP00000363721	-	-	-	0.1967	-	-	-	-	-	-	-	-	-	-	-	-	-	-	-	-
rs72607160	9:111767040-111767040	G	intron_variant	MODIFIER	CTNNAL1	ENSG00000119326	Transcript	ENST00000374593.4	protein_coding	-	1of3	-	-	-	-	-	-	-	rs72607160	-	-1	-	HGNC	2512	-	-	-	-	ENSP00000363721	-	-	-	-	-	-	-	-	-	-	-	-	-	-	-	-	-	-	-	-
rs72607161	9:111792640-111792640	C	intron_variant	MODIFIER	TMEM245	ENSG00000106771	Transcript	ENST00000413712.2	protein_coding	-	11of11	-	-	-	-	-	-	-	rs72607161	-	-1	cds_start_NF	HGNC	1363	-	-	-	-	ENSP00000394798	-	-	-	0.2039	-	-	-	-	-	-	-	-	-	-	-	-	-	-	-	-
rs72607161	9:111792640-111792640	C	intron_variant,non_coding_transcript_variant	MODIFIER	TMEM245	ENSG00000106771	Transcript	ENST00000472207.1	retained_intron	-	3of3	-	-	-	-	-	-	-	rs72607161	-	-1	-	HGNC	1363	-	-	-	-	-	-	-	-	0.2039	-	-	-	-	-	-	-	-	-	-	-	-	-	-	-	-
rs72607161	9:111792640-111792640	C	intron_variant,NMD_transcript_variant	MODIFIER	TMEM245	ENSG00000106771	Transcript	ENST00000491854.1	nonsense_mediated_decay	-	15of15	-	-	-	-	-	-	-	rs72607161	-	-1	-	HGNC	1363	-	-	-	-	ENSP00000417842	-	-	-	0.2039	-	-	-	-	-	-	-	-	-	-	-	-	-	-	-	-
rs72607161	9:111792640-111792640	C	intron_variant	MODIFIER	TMEM245	ENSG00000106771	Transcript	ENST00000374586.3	protein_coding	-	17of17	-	-	-	-	-	-	-	rs72607161	-	-1	-	HGNC	1363	YES	-	-	-	ENSP00000363714	-	-	-	0.2039	-	-	-	-	-	-	-	-	-	-	-	-	-	-	-	-
rs72607162	9:111793719-111793719	C	downstream_gene_variant	MODIFIER	TMEM245	ENSG00000106771	Transcript	ENST00000482868.1	retained_intron	-	-	-	-	-	-	-	-	-	rs72607162	4581	-1	-	HGNC	1363	-	-	-	-	-	-	-	-	0.2011	-	-	-	-	-	-	-	-	-	-	-	-	-	-	-	-
rs72607162	9:111793719-111793719	C	intron_variant	MODIFIER	TMEM245	ENSG00000106771	Transcript	ENST00000413712.2	protein_coding	-	11of11	-	-	-	-	-	-	-	rs72607162	-	-1	cds_start_NF	HGNC	1363	-	-	-	-	ENSP00000394798	-	-	-	0.2011	-	-	-	-	-	-	-	-	-	-	-	-	-	-	-	-
rs72607162	9:111793719-111793719	C	intron_variant	MODIFIER	TMEM245	ENSG00000106771	Transcript	ENST00000374586.3	protein_coding	-	17of17	-	-	-	-	-	-	-	rs72607162	-	-1	-	HGNC	1363	YES	-	-	-	ENSP00000363714	-	-	-	0.2011	-	-	-	-	-	-	-	-	-	-	-	-	-	-	-	-
rs72607162	9:111793719-111793719	C	intron_variant,NMD_transcript_variant	MODIFIER	TMEM245	ENSG00000106771	Transcript	ENST00000491854.1	nonsense_mediated_decay	-	15of15	-	-	-	-	-	-	-	rs72607162	-	-1	-	HGNC	1363	-	-	-	-	ENSP00000417842	-	-	-	0.2011	-	-	-	-	-	-	-	-	-	-	-	-	-	-	-	-
rs72607162	9:111793719-111793719	C	intron_variant,non_coding_transcript_variant	MODIFIER	TMEM245	ENSG00000106771	Transcript	ENST00000472207.1	retained_intron	-	3of3	-	-	-	-	-	-	-	rs72607162	-	-1	-	HGNC	1363	-	-	-	-	-	-	-	-	0.2011	-	-	-	-	-	-	-	-	-	-	-	-	-	-	-	-
rs72607163	9:111803128-111803128	T	upstream_gene_variant	MODIFIER	TMEM245	ENSG00000106771	Transcript	ENST00000482868.1	retained_intron	-	-	-	-	-	-	-	-	-	rs72607163	2638	-1	-	HGNC	1363	-	-	-	-	-	-	-	-	0.1971	-	-	-	-	-	-	-	-	-	-	-	-	-	-	-	-
rs72607163	9:111803128-111803128	T	intron_variant,NMD_transcript_variant	MODIFIER	TMEM245	ENSG00000106771	Transcript	ENST00000491854.1	nonsense_mediated_decay	-	12of15	-	-	-	-	-	-	-	rs72607163	-	-1	-	HGNC	1363	-	-	-	-	ENSP00000417842	-	-	-	0.1971	-	-	-	-	-	-	-	-	-	-	-	-	-	-	-	-
rs72607163	9:111803128-111803128	T	downstream_gene_variant	MODIFIER	Y_RNA	ENSG00000199331	Transcript	ENST00000362461.1	misc_RNA	-	-	-	-	-	-	-	-	-	rs72607163	1538	-1	-	RFAM	-	YES	-	-	-	-	-	-	-	0.1971	-	-	-	-	-	-	-	-	-	-	-	-	-	-	-	-
rs72607163	9:111803128-111803128	T	intron_variant	MODIFIER	TMEM245	ENSG00000106771	Transcript	ENST00000374586.3	protein_coding	-	14of17	-	-	-	-	-	-	-	rs72607163	-	-1	-	HGNC	1363	YES	-	-	-	ENSP00000363714	-	-	-	0.1971	-	-	-	-	-	-	-	-	-	-	-	-	-	-	-	-
rs72607163	9:111803128-111803128	T	upstream_gene_variant	MODIFIER	TMEM245	ENSG00000106771	Transcript	ENST00000472207.1	retained_intron	-	-	-	-	-	-	-	-	-	rs72607163	1521	-1	-	HGNC	1363	-	-	-	-	-	-	-	-	0.1971	-	-	-	-	-	-	-	-	-	-	-	-	-	-	-	-
rs72607163	9:111803128-111803128	T	intron_variant	MODIFIER	TMEM245	ENSG00000106771	Transcript	ENST00000413712.2	protein_coding	-	8of11	-	-	-	-	-	-	-	rs72607163	-	-1	cds_start_NF	HGNC	1363	-	-	-	-	ENSP00000394798	-	-	-	0.1971	-	-	-	-	-	-	-	-	-	-	-	-	-	-	-	-
rs72607165	9:111814498-111814498	T	intron_variant,NMD_transcript_variant	MODIFIER	TMEM245	ENSG00000106771	Transcript	ENST00000491854.1	nonsense_mediated_decay	-	10of15	-	-	-	-	-	-	-	rs72607165	-	-1	-	HGNC	1363	-	-	-	-	ENSP00000417842	-	-	-	0.1965	-	-	-	-	-	-	-	-	-	-	-	-	-	-	-	-
rs72607165	9:111814498-111814498	T	intron_variant	MODIFIER	TMEM245	ENSG00000106771	Transcript	ENST00000413712.2	protein_coding	-	6of11	-	-	-	-	-	-	-	rs72607165	-	-1	cds_start_NF	HGNC	1363	-	-	-	-	ENSP00000394798	-	-	-	0.1965	-	-	-	-	-	-	-	-	-	-	-	-	-	-	-	-
rs72607165	9:111814498-111814498	T	intron_variant	MODIFIER	TMEM245	ENSG00000106771	Transcript	ENST00000374586.3	protein_coding	-	12of17	-	-	-	-	-	-	-	rs72607165	-	-1	-	HGNC	1363	YES	-	-	-	ENSP00000363714	-	-	-	0.1965	-	-	-	-	-	-	-	-	-	-	-	-	-	-	-	-
rs72607166	9:111821530-111821530	C	intron_variant,NMD_transcript_variant	MODIFIER	TMEM245	ENSG00000106771	Transcript	ENST00000491854.1	nonsense_mediated_decay	-	9of15	-	-	-	-	-	-	-	rs72607166	-	-1	-	HGNC	1363	-	-	-	-	ENSP00000417842	-	-	-	0.1975	-	-	-	-	-	-	-	-	-	-	-	-	-	-	-	-
rs72607166	9:111821530-111821530	C	intron_variant	MODIFIER	TMEM245	ENSG00000106771	Transcript	ENST00000413712.2	protein_coding	-	5of11	-	-	-	-	-	-	-	rs72607166	-	-1	cds_start_NF	HGNC	1363	-	-	-	-	ENSP00000394798	-	-	-	0.1975	-	-	-	-	-	-	-	-	-	-	-	-	-	-	-	-
rs72607166	9:111821530-111821530	C	intron_variant	MODIFIER	TMEM245	ENSG00000106771	Transcript	ENST00000374586.3	protein_coding	-	11of17	-	-	-	-	-	-	-	rs72607166	-	-1	-	HGNC	1363	YES	-	-	-	ENSP00000363714	-	-	-	0.1975	-	-	-	-	-	-	-	-	-	-	-	-	-	-	-	-
rs72607167	9:111827254-111827254	C	intron_variant	MODIFIER	TMEM245	ENSG00000106771	Transcript	ENST00000413712.2	protein_coding	-	3of11	-	-	-	-	-	-	-	rs72607167	-	-1	cds_start_NF	HGNC	1363	-	-	-	-	ENSP00000394798	-	-	-	0.1979	-	-	-	-	-	-	-	-	-	-	-	-	-	-	-	-
rs72607167	9:111827254-111827254	C	intron_variant,NMD_transcript_variant	MODIFIER	TMEM245	ENSG00000106771	Transcript	ENST00000491854.1	nonsense_mediated_decay	-	7of15	-	-	-	-	-	-	-	rs72607167	-	-1	-	HGNC	1363	-	-	-	-	ENSP00000417842	-	-	-	0.1979	-	-	-	-	-	-	-	-	-	-	-	-	-	-	-	-
rs72607167	9:111827254-111827254	C	intron_variant	MODIFIER	TMEM245	ENSG00000106771	Transcript	ENST00000374586.3	protein_coding	-	9of17	-	-	-	-	-	-	-	rs72607167	-	-1	-	HGNC	1363	YES	-	-	-	ENSP00000363714	-	-	-	0.1979	-	-	-	-	-	-	-	-	-	-	-	-	-	-	-	-
rs72607168	9:111832192-111832192	C	intron_variant	MODIFIER	TMEM245	ENSG00000106771	Transcript	ENST00000413712.2	protein_coding	-	3of11	-	-	-	-	-	-	-	rs72607168	-	-1	cds_start_NF	HGNC	1363	-	-	-	-	ENSP00000394798	-	-	-	0.1977	-	-	-	-	-	-	-	-	-	-	-	-	-	-	-	-
rs72607168	9:111832192-111832192	C	intron_variant,NMD_transcript_variant	MODIFIER	TMEM245	ENSG00000106771	Transcript	ENST00000491854.1	nonsense_mediated_decay	-	7of15	-	-	-	-	-	-	-	rs72607168	-	-1	-	HGNC	1363	-	-	-	-	ENSP00000417842	-	-	-	0.1977	-	-	-	-	-	-	-	-	-	-	-	-	-	-	-	-
rs72607168	9:111832192-111832192	C	intron_variant	MODIFIER	TMEM245	ENSG00000106771	Transcript	ENST00000374586.3	protein_coding	-	9of17	-	-	-	-	-	-	-	rs72607168	-	-1	-	HGNC	1363	YES	-	-	-	ENSP00000363714	-	-	-	0.1977	-	-	-	-	-	-	-	-	-	-	-	-	-	-	-	-
rs72607168	9:111832192-111832192	A	intron_variant	MODIFIER	TMEM245	ENSG00000106771	Transcript	ENST00000413712.2	protein_coding	-	3of11	-	-	-	-	-	-	-	rs72607168	-	-1	cds_start_NF	HGNC	1363	-	-	-	-	ENSP00000394798	-	-	-	-	-	-	-	-	-	-	-	-	-	-	-	-	-	-	-	-
rs72607168	9:111832192-111832192	A	intron_variant,NMD_transcript_variant	MODIFIER	TMEM245	ENSG00000106771	Transcript	ENST00000491854.1	nonsense_mediated_decay	-	7of15	-	-	-	-	-	-	-	rs72607168	-	-1	-	HGNC	1363	-	-	-	-	ENSP00000417842	-	-	-	-	-	-	-	-	-	-	-	-	-	-	-	-	-	-	-	-
rs72607168	9:111832192-111832192	A	intron_variant	MODIFIER	TMEM245	ENSG00000106771	Transcript	ENST00000374586.3	protein_coding	-	9of17	-	-	-	-	-	-	-	rs72607168	-	-1	-	HGNC	1363	YES	-	-	-	ENSP00000363714	-	-	-	-	-	-	-	-	-	-	-	-	-	-	-	-	-	-	-	-
rs72607169	9:111832471-111832471	T	intron_variant	MODIFIER	TMEM245	ENSG00000106771	Transcript	ENST00000374586.3	protein_coding	-	9of17	-	-	-	-	-	-	-	rs72607169	-	-1	-	HGNC	1363	YES	-	-	-	ENSP00000363714	-	-	-	0.1975	-	-	-	-	-	-	-	-	-	-	-	-	-	-	-	-
rs72607169	9:111832471-111832471	T	intron_variant	MODIFIER	TMEM245	ENSG00000106771	Transcript	ENST00000413712.2	protein_coding	-	3of11	-	-	-	-	-	-	-	rs72607169	-	-1	cds_start_NF	HGNC	1363	-	-	-	-	ENSP00000394798	-	-	-	0.1975	-	-	-	-	-	-	-	-	-	-	-	-	-	-	-	-
rs72607169	9:111832471-111832471	T	intron_variant,NMD_transcript_variant	MODIFIER	TMEM245	ENSG00000106771	Transcript	ENST00000491854.1	nonsense_mediated_decay	-	7of15	-	-	-	-	-	-	-	rs72607169	-	-1	-	HGNC	1363	-	-	-	-	ENSP00000417842	-	-	-	0.1975	-	-	-	-	-	-	-	-	-	-	-	-	-	-	-	-
rs72607170	9:111836941-111836941	A	intron_variant,NMD_transcript_variant	MODIFIER	TMEM245	ENSG00000106771	Transcript	ENST00000491854.1	nonsense_mediated_decay	-	6of15	-	-	-	-	-	-	-	rs72607170	-	-1	-	HGNC	1363	-	-	-	-	ENSP00000417842	-	-	-	0.1977	-	-	-	-	-	-	-	-	-	-	-	-	-	-	-	-
rs72607170	9:111836941-111836941	A	intron_variant	MODIFIER	TMEM245	ENSG00000106771	Transcript	ENST00000374586.3	protein_coding	-	8of17	-	-	-	-	-	-	-	rs72607170	-	-1	-	HGNC	1363	YES	-	-	-	ENSP00000363714	-	-	-	0.1977	-	-	-	-	-	-	-	-	-	-	-	-	-	-	-	-
rs72607170	9:111836941-111836941	A	intron_variant	MODIFIER	TMEM245	ENSG00000106771	Transcript	ENST00000413712.2	protein_coding	-	2of11	-	-	-	-	-	-	-	rs72607170	-	-1	cds_start_NF	HGNC	1363	-	-	-	-	ENSP00000394798	-	-	-	0.1977	-	-	-	-	-	-	-	-	-	-	-	-	-	-	-	-
rs72607171	9:111837776-111837776	C	intron_variant	MODIFIER	TMEM245	ENSG00000106771	Transcript	ENST00000374586.3	protein_coding	-	8of17	-	-	-	-	-	-	-	rs72607171	-	-1	-	HGNC	1363	YES	-	-	-	ENSP00000363714	-	-	-	0.1967	-	-	-	-	-	-	-	-	-	-	-	-	-	-	-	-
rs72607171	9:111837776-111837776	C	intron_variant,NMD_transcript_variant	MODIFIER	TMEM245	ENSG00000106771	Transcript	ENST00000491854.1	nonsense_mediated_decay	-	6of15	-	-	-	-	-	-	-	rs72607171	-	-1	-	HGNC	1363	-	-	-	-	ENSP00000417842	-	-	-	0.1967	-	-	-	-	-	-	-	-	-	-	-	-	-	-	-	-
rs72607171	9:111837776-111837776	C	intron_variant	MODIFIER	TMEM245	ENSG00000106771	Transcript	ENST00000413712.2	protein_coding	-	2of11	-	-	-	-	-	-	-	rs72607171	-	-1	cds_start_NF	HGNC	1363	-	-	-	-	ENSP00000394798	-	-	-	0.1967	-	-	-	-	-	-	-	-	-	-	-	-	-	-	-	-
rs72607172	9:111876523-111876523	G	intron_variant	MODIFIER	TMEM245	ENSG00000106771	Transcript	ENST00000374586.3	protein_coding	-	1of17	-	-	-	-	-	-	-	rs72607172	-	-1	-	HGNC	1363	YES	-	-	-	ENSP00000363714	-	-	-	0.1977	-	-	-	-	-	-	-	-	-	-	-	-	-	-	-	-
rs72607173	9:111879398-111879398	G	intron_variant	MODIFIER	TMEM245	ENSG00000106771	Transcript	ENST00000374586.3	protein_coding	-	1of17	-	-	-	-	-	-	-	rs72607173	-	-1	-	HGNC	1363	YES	-	-	-	ENSP00000363714	-	-	-	0.2107	-	-	-	-	-	-	-	-	-	-	-	-	-	-	-	-
rs72607173	9:111879398-111879398	A	intron_variant	MODIFIER	TMEM245	ENSG00000106771	Transcript	ENST00000374586.3	protein_coding	-	1of17	-	-	-	-	-	-	-	rs72607173	-	-1	-	HGNC	1363	YES	-	-	-	ENSP00000363714	-	-	-	-	-	-	-	-	-	-	-	-	-	-	-	-	-	-	-	-
rs72607174	9:111899132-111899132	T	3_prime_UTR_variant	MODIFIER	FRRS1L	ENSG00000260230	Transcript	ENST00000561981.2	protein_coding	5of5	-	-	-	1638	-	-	-	-	rs72607174	-	-1	-	HGNC	1362	YES	-	-	-	ENSP00000477141	-	-	-	0.1983	-	-	-	-	-	-	-	-	-	-	-	-	-	-	-	-
rs72758370	9:111677725-111677725	T	intron_variant	MODIFIER	IKBKAP	ENSG00000070061	Transcript	ENST00000537196.1	protein_coding	-	3of29	-	-	-	-	-	-	-	rs72758370	-	-1	-	HGNC	5959	-	-	-	-	ENSP00000439367	-	-	-	0.1122	-	-	-	-	-	-	-	-	-	-	-	-	-	-	-	-
rs72758370	9:111677725-111677725	T	intron_variant	MODIFIER	IKBKAP	ENSG00000070061	Transcript	ENST00000374647.5	protein_coding	-	10of36	-	-	-	-	-	-	-	rs72758370	-	-1	-	HGNC	5959	YES	-	-	-	ENSP00000363779	-	-	-	0.1122	-	-	-	-	-	-	-	-	-	-	-	-	-	-	-	-
rs72758384	9:111731167-111731167	C	downstream_gene_variant	MODIFIER	CTNNAL1	ENSG00000119326	Transcript	ENST00000488130.1	processed_transcript	-	-	-	-	-	-	-	-	-	rs72758384	3788	-1	-	HGNC	2512	-	-	-	-	-	-	-	-	0.1134	-	-	-	-	-	-	-	-	-	-	-	-	-	-	-	-
rs72758384	9:111731167-111731167	C	intron_variant	MODIFIER	CTNNAL1	ENSG00000119326	Transcript	ENST00000374595.4	protein_coding	-	10of18	-	-	-	-	-	-	-	rs72758384	-	-1	-	HGNC	2512	-	-	-	-	ENSP00000363723	-	-	-	0.1134	-	-	-	-	-	-	-	-	-	-	-	-	-	-	-	-
rs72758384	9:111731167-111731167	C	intron_variant	MODIFIER	CTNNAL1	ENSG00000119326	Transcript	ENST00000325551.4	protein_coding	-	10of18	-	-	-	-	-	-	-	rs72758384	-	-1	-	HGNC	2512	YES	-	-	-	ENSP00000320434	-	-	-	0.1134	-	-	-	-	-	-	-	-	-	-	-	-	-	-	-	-
rs72758384	9:111731167-111731167	C	intron_variant	MODIFIER	CTNNAL1	ENSG00000119326	Transcript	ENST00000325580.6	protein_coding	-	8of16	-	-	-	-	-	-	-	rs72758384	-	-1	-	HGNC	2512	-	-	-	-	ENSP00000323351	-	-	-	0.1134	-	-	-	-	-	-	-	-	-	-	-	-	-	-	-	-
rs72758394	9:111772348-111772348	T	intron_variant	MODIFIER	CTNNAL1	ENSG00000119326	Transcript	ENST00000325580.6	protein_coding	-	1of16	-	-	-	-	-	-	-	rs72758394	-	-1	-	HGNC	2512	-	-	-	-	ENSP00000323351	-	-	-	0.1873	-	-	-	-	-	-	-	-	-	-	-	-	-	-	-	-
rs72758394	9:111772348-111772348	T	intron_variant	MODIFIER	CTNNAL1	ENSG00000119326	Transcript	ENST00000374593.4	protein_coding	-	1of3	-	-	-	-	-	-	-	rs72758394	-	-1	-	HGNC	2512	-	-	-	-	ENSP00000363721	-	-	-	0.1873	-	-	-	-	-	-	-	-	-	-	-	-	-	-	-	-
rs72758394	9:111772348-111772348	T	intron_variant	MODIFIER	CTNNAL1	ENSG00000119326	Transcript	ENST00000325551.4	protein_coding	-	1of18	-	-	-	-	-	-	-	rs72758394	-	-1	-	HGNC	2512	YES	-	-	-	ENSP00000320434	-	-	-	0.1873	-	-	-	-	-	-	-	-	-	-	-	-	-	-	-	-
rs72758394	9:111772348-111772348	T	intron_variant	MODIFIER	CTNNAL1	ENSG00000119326	Transcript	ENST00000374595.4	protein_coding	-	1of18	-	-	-	-	-	-	-	rs72758394	-	-1	-	HGNC	2512	-	-	-	-	ENSP00000363723	-	-	-	0.1873	-	-	-	-	-	-	-	-	-	-	-	-	-	-	-	-
rs72758395	9:111772476-111772476	T	downstream_gene_variant	MODIFIER	TMEM245	ENSG00000106771	Transcript	ENST00000374586.3	protein_coding	-	-	-	-	-	-	-	-	-	rs72758395	4956	-1	-	HGNC	1363	YES	-	-	-	ENSP00000363714	-	-	-	0.1078	-	-	-	-	-	-	-	-	-	-	-	-	-	-	-	-
rs72758395	9:111772476-111772476	T	intron_variant	MODIFIER	CTNNAL1	ENSG00000119326	Transcript	ENST00000325580.6	protein_coding	-	1of16	-	-	-	-	-	-	-	rs72758395	-	-1	-	HGNC	2512	-	-	-	-	ENSP00000323351	-	-	-	0.1078	-	-	-	-	-	-	-	-	-	-	-	-	-	-	-	-
rs72758395	9:111772476-111772476	T	intron_variant	MODIFIER	CTNNAL1	ENSG00000119326	Transcript	ENST00000374595.4	protein_coding	-	1of18	-	-	-	-	-	-	-	rs72758395	-	-1	-	HGNC	2512	-	-	-	-	ENSP00000363723	-	-	-	0.1078	-	-	-	-	-	-	-	-	-	-	-	-	-	-	-	-
rs72758395	9:111772476-111772476	T	intron_variant	MODIFIER	CTNNAL1	ENSG00000119326	Transcript	ENST00000374593.4	protein_coding	-	1of3	-	-	-	-	-	-	-	rs72758395	-	-1	-	HGNC	2512	-	-	-	-	ENSP00000363721	-	-	-	0.1078	-	-	-	-	-	-	-	-	-	-	-	-	-	-	-	-
rs72758395	9:111772476-111772476	T	intron_variant	MODIFIER	CTNNAL1	ENSG00000119326	Transcript	ENST00000325551.4	protein_coding	-	1of18	-	-	-	-	-	-	-	rs72758395	-	-1	-	HGNC	2512	YES	-	-	-	ENSP00000320434	-	-	-	0.1078	-	-	-	-	-	-	-	-	-	-	-	-	-	-	-	-
rs72758396	9:111772814-111772814	T	intron_variant	MODIFIER	CTNNAL1	ENSG00000119326	Transcript	ENST00000325551.4	protein_coding	-	1of18	-	-	-	-	-	-	-	rs72758396	-	-1	-	HGNC	2512	YES	-	-	-	ENSP00000320434	-	-	-	0.1078	-	-	-	-	-	-	-	-	-	-	-	-	-	-	-	-
rs72758396	9:111772814-111772814	G	intron_variant	MODIFIER	CTNNAL1	ENSG00000119326	Transcript	ENST00000325551.4	protein_coding	-	1of18	-	-	-	-	-	-	-	rs72758396	-	-1	-	HGNC	2512	YES	-	-	-	ENSP00000320434	-	-	-	-	-	-	-	-	-	-	-	-	-	-	-	-	-	-	-	-
rs72758396	9:111772814-111772814	G	intron_variant	MODIFIER	CTNNAL1	ENSG00000119326	Transcript	ENST00000374595.4	protein_coding	-	1of18	-	-	-	-	-	-	-	rs72758396	-	-1	-	HGNC	2512	-	-	-	-	ENSP00000363723	-	-	-	-	-	-	-	-	-	-	-	-	-	-	-	-	-	-	-	-
rs72758396	9:111772814-111772814	T	downstream_gene_variant	MODIFIER	TMEM245	ENSG00000106771	Transcript	ENST00000374586.3	protein_coding	-	-	-	-	-	-	-	-	-	rs72758396	4618	-1	-	HGNC	1363	YES	-	-	-	ENSP00000363714	-	-	-	0.1078	-	-	-	-	-	-	-	-	-	-	-	-	-	-	-	-
rs72758396	9:111772814-111772814	G	intron_variant	MODIFIER	CTNNAL1	ENSG00000119326	Transcript	ENST00000374593.4	protein_coding	-	1of3	-	-	-	-	-	-	-	rs72758396	-	-1	-	HGNC	2512	-	-	-	-	ENSP00000363721	-	-	-	-	-	-	-	-	-	-	-	-	-	-	-	-	-	-	-	-
rs72758396	9:111772814-111772814	T	intron_variant	MODIFIER	CTNNAL1	ENSG00000119326	Transcript	ENST00000325580.6	protein_coding	-	1of16	-	-	-	-	-	-	-	rs72758396	-	-1	-	HGNC	2512	-	-	-	-	ENSP00000323351	-	-	-	0.1078	-	-	-	-	-	-	-	-	-	-	-	-	-	-	-	-
rs72758396	9:111772814-111772814	G	intron_variant	MODIFIER	CTNNAL1	ENSG00000119326	Transcript	ENST00000325580.6	protein_coding	-	1of16	-	-	-	-	-	-	-	rs72758396	-	-1	-	HGNC	2512	-	-	-	-	ENSP00000323351	-	-	-	-	-	-	-	-	-	-	-	-	-	-	-	-	-	-	-	-
rs72758396	9:111772814-111772814	T	intron_variant	MODIFIER	CTNNAL1	ENSG00000119326	Transcript	ENST00000374595.4	protein_coding	-	1of18	-	-	-	-	-	-	-	rs72758396	-	-1	-	HGNC	2512	-	-	-	-	ENSP00000363723	-	-	-	0.1078	-	-	-	-	-	-	-	-	-	-	-	-	-	-	-	-
rs72758396	9:111772814-111772814	G	downstream_gene_variant	MODIFIER	TMEM245	ENSG00000106771	Transcript	ENST00000374586.3	protein_coding	-	-	-	-	-	-	-	-	-	rs72758396	4618	-1	-	HGNC	1363	YES	-	-	-	ENSP00000363714	-	-	-	-	-	-	-	-	-	-	-	-	-	-	-	-	-	-	-	-
rs72758396	9:111772814-111772814	T	intron_variant	MODIFIER	CTNNAL1	ENSG00000119326	Transcript	ENST00000374593.4	protein_coding	-	1of3	-	-	-	-	-	-	-	rs72758396	-	-1	-	HGNC	2512	-	-	-	-	ENSP00000363721	-	-	-	0.1078	-	-	-	-	-	-	-	-	-	-	-	-	-	-	-	-
rs72760319	9:111805188-111805188	T	upstream_gene_variant	MODIFIER	TMEM245	ENSG00000106771	Transcript	ENST00000472207.1	retained_intron	-	-	-	-	-	-	-	-	-	rs72760319	3581	-1	-	HGNC	1363	-	-	-	-	-	-	-	-	0.1076	-	-	-	-	-	-	-	-	-	-	-	-	-	-	-	-
rs72760319	9:111805188-111805188	T	upstream_gene_variant	MODIFIER	TMEM245	ENSG00000106771	Transcript	ENST00000482868.1	retained_intron	-	-	-	-	-	-	-	-	-	rs72760319	4698	-1	-	HGNC	1363	-	-	-	-	-	-	-	-	0.1076	-	-	-	-	-	-	-	-	-	-	-	-	-	-	-	-
rs72760319	9:111805188-111805188	T	upstream_gene_variant	MODIFIER	Y_RNA	ENSG00000199331	Transcript	ENST00000362461.1	misc_RNA	-	-	-	-	-	-	-	-	-	rs72760319	421	-1	-	RFAM	-	YES	-	-	-	-	-	-	-	0.1076	-	-	-	-	-	-	-	-	-	-	-	-	-	-	-	-
rs72760319	9:111805188-111805188	T	intron_variant	MODIFIER	TMEM245	ENSG00000106771	Transcript	ENST00000413712.2	protein_coding	-	8of11	-	-	-	-	-	-	-	rs72760319	-	-1	cds_start_NF	HGNC	1363	-	-	-	-	ENSP00000394798	-	-	-	0.1076	-	-	-	-	-	-	-	-	-	-	-	-	-	-	-	-
rs72760319	9:111805188-111805188	T	intron_variant,NMD_transcript_variant	MODIFIER	TMEM245	ENSG00000106771	Transcript	ENST00000491854.1	nonsense_mediated_decay	-	12of15	-	-	-	-	-	-	-	rs72760319	-	-1	-	HGNC	1363	-	-	-	-	ENSP00000417842	-	-	-	0.1076	-	-	-	-	-	-	-	-	-	-	-	-	-	-	-	-
rs72760319	9:111805188-111805188	T	downstream_gene_variant	MODIFIER	MIR32	ENSG00000207698	Transcript	ENST00000384965.1	miRNA	-	-	-	-	-	-	-	-	-	rs72760319	3321	-1	-	HGNC	31631	YES	-	-	-	-	-	-	-	0.1076	-	-	-	-	-	-	-	-	-	-	-	-	-	-	-	-
rs72760319	9:111805188-111805188	T	intron_variant	MODIFIER	TMEM245	ENSG00000106771	Transcript	ENST00000374586.3	protein_coding	-	14of17	-	-	-	-	-	-	-	rs72760319	-	-1	-	HGNC	1363	YES	-	-	-	ENSP00000363714	-	-	-	0.1076	-	-	-	-	-	-	-	-	-	-	-	-	-	-	-	-
rs72760338	9:111833837-111833837	C	intron_variant	MODIFIER	TMEM245	ENSG00000106771	Transcript	ENST00000413712.2	protein_coding	-	3of11	-	-	-	-	-	-	-	rs72760338	-	-1	cds_start_NF	HGNC	1363	-	-	-	-	ENSP00000394798	-	-	-	0.1104	-	-	-	-	-	-	-	-	-	-	-	-	-	-	-	-
rs72760338	9:111833837-111833837	C	intron_variant,NMD_transcript_variant	MODIFIER	TMEM245	ENSG00000106771	Transcript	ENST00000491854.1	nonsense_mediated_decay	-	7of15	-	-	-	-	-	-	-	rs72760338	-	-1	-	HGNC	1363	-	-	-	-	ENSP00000417842	-	-	-	0.1104	-	-	-	-	-	-	-	-	-	-	-	-	-	-	-	-
rs72760338	9:111833837-111833837	C	intron_variant	MODIFIER	TMEM245	ENSG00000106771	Transcript	ENST00000374586.3	protein_coding	-	9of17	-	-	-	-	-	-	-	rs72760338	-	-1	-	HGNC	1363	YES	-	-	-	ENSP00000363714	-	-	-	0.1104	-	-	-	-	-	-	-	-	-	-	-	-	-	-	-	-
rs7340	9:111779229-111779229	C	upstream_gene_variant	MODIFIER	CTNNAL1	ENSG00000119326	Transcript	ENST00000325551.4	protein_coding	-	-	-	-	-	-	-	-	-	rs7340	3420	-1	-	HGNC	2512	YES	-	-	-	ENSP00000320434	-	-	-	0.2264	-	-	-	-	-	-	-	-	-	-	-	-	-	-	-	-
rs7340	9:111779229-111779229	C	3_prime_UTR_variant	MODIFIER	TMEM245	ENSG00000106771	Transcript	ENST00000374586.3	protein_coding	18of18	-	-	-	6183	-	-	-	-	rs7340	-	-1	-	HGNC	1363	YES	-	-	-	ENSP00000363714	-	-	-	0.2264	-	-	-	-	-	-	-	-	-	-	-	-	-	-	-	-
rs7340	9:111779229-111779229	C	upstream_gene_variant	MODIFIER	CTNNAL1	ENSG00000119326	Transcript	ENST00000374593.4	protein_coding	-	-	-	-	-	-	-	-	-	rs7340	3437	-1	-	HGNC	2512	-	-	-	-	ENSP00000363721	-	-	-	0.2264	-	-	-	-	-	-	-	-	-	-	-	-	-	-	-	-
rs7340	9:111779229-111779229	C	upstream_gene_variant	MODIFIER	CTNNAL1	ENSG00000119326	Transcript	ENST00000374595.4	protein_coding	-	-	-	-	-	-	-	-	-	rs7340	3427	-1	-	HGNC	2512	-	-	-	-	ENSP00000363723	-	-	-	0.2264	-	-	-	-	-	-	-	-	-	-	-	-	-	-	-	-
rs7340	9:111779229-111779229	C	downstream_gene_variant	MODIFIER	TMEM245	ENSG00000106771	Transcript	ENST00000413712.2	protein_coding	-	-	-	-	-	-	-	-	-	rs7340	2955	-1	cds_start_NF	HGNC	1363	-	-	-	-	ENSP00000394798	-	-	-	0.2264	-	-	-	-	-	-	-	-	-	-	-	-	-	-	-	-
rs7340	9:111779229-111779229	C	upstream_gene_variant	MODIFIER	CTNNAL1	ENSG00000119326	Transcript	ENST00000325580.6	protein_coding	-	-	-	-	-	-	-	-	-	rs7340	3450	-1	-	HGNC	2512	-	-	-	-	ENSP00000323351	-	-	-	0.2264	-	-	-	-	-	-	-	-	-	-	-	-	-	-	-	-
rs7340	9:111779229-111779229	C	downstream_gene_variant	MODIFIER	TMEM245	ENSG00000106771	Transcript	ENST00000472207.1	retained_intron	-	-	-	-	-	-	-	-	-	rs7340	1977	-1	-	HGNC	1363	-	-	-	-	-	-	-	-	0.2264	-	-	-	-	-	-	-	-	-	-	-	-	-	-	-	-
rs7340	9:111779229-111779229	C	downstream_gene_variant	MODIFIER	TMEM245	ENSG00000106771	Transcript	ENST00000491854.1	nonsense_mediated_decay	-	-	-	-	-	-	-	-	-	rs7340	3139	-1	-	HGNC	1363	-	-	-	-	ENSP00000417842	-	-	-	0.2264	-	-	-	-	-	-	-	-	-	-	-	-	-	-	-	-
rs74453341	9:111878956-111878956	C	intron_variant	MODIFIER	TMEM245	ENSG00000106771	Transcript	ENST00000374586.3	protein_coding	-	1of17	-	-	-	-	-	-	-	rs74453341	-	-1	-	HGNC	1363	YES	-	-	-	ENSP00000363714	-	-	-	-	-	-	-	-	-	-	-	-	-	-	-	-	-	-	-	-
rs74453341	9:111878956-111878956	A	intron_variant	MODIFIER	TMEM245	ENSG00000106771	Transcript	ENST00000374586.3	protein_coding	-	1of17	-	-	-	-	-	-	-	rs74453341	-	-1	-	HGNC	1363	YES	-	-	-	ENSP00000363714	-	-	-	0.2019	-	-	-	-	-	-	-	-	-	-	-	-	-	-	-	-
rs744980	9:111690388-111690388	T	intron_variant	MODIFIER	IKBKAP	ENSG00000070061	Transcript	ENST00000537196.1	protein_coding	-	1of29	-	-	-	-	-	-	-	rs744980	-	-1	-	HGNC	5959	-	-	-	-	ENSP00000439367	-	-	-	0.1977	-	-	-	-	-	-	-	-	-	-	-	-	-	-	-	-
rs744980	9:111690388-111690388	T	intron_variant	MODIFIER	IKBKAP	ENSG00000070061	Transcript	ENST00000374647.5	protein_coding	-	3of36	-	-	-	-	-	-	-	rs744980	-	-1	-	HGNC	5959	YES	-	-	-	ENSP00000363779	-	-	-	0.1977	-	-	-	-	-	-	-	-	-	-	-	-	-	-	-	-
rs745388	9:112020668-112020668	C	intron_variant	MODIFIER	EPB41L4B	ENSG00000095203	Transcript	ENST00000374557.4	protein_coding	-	6of15	-	-	-	-	-	-	-	rs745388	-	-1	-	HGNC	19818	-	-	-	-	ENSP00000363685	-	-	-	0.3419	-	-	-	-	-	-	-	-	-	-	-	-	-	-	-	-
rs745388	9:112020668-112020668	C	intron_variant	MODIFIER	EPB41L4B	ENSG00000095203	Transcript	ENST00000374566.3	protein_coding	-	6of25	-	-	-	-	-	-	-	rs745388	-	-1	-	HGNC	19818	YES	-	-	-	ENSP00000363694	-	-	-	0.3419	-	-	-	-	-	-	-	-	-	-	-	-	-	-	-	-
rs746418	9:112021744-112021744	G	intron_variant	MODIFIER	EPB41L4B	ENSG00000095203	Transcript	ENST00000374557.4	protein_coding	-	6of15	-	-	-	-	-	-	-	rs746418	-	-1	-	HGNC	19818	-	-	-	-	ENSP00000363685	-	-	-	0.5238	-	-	-	-	-	-	-	-	-	-	-	-	-	-	-	-
rs746418	9:112021744-112021744	G	intron_variant	MODIFIER	EPB41L4B	ENSG00000095203	Transcript	ENST00000374566.3	protein_coding	-	6of25	-	-	-	-	-	-	-	rs746418	-	-1	-	HGNC	19818	YES	-	-	-	ENSP00000363694	-	-	-	0.5238	-	-	-	-	-	-	-	-	-	-	-	-	-	-	-	-
rs746418	9:112021744-112021744	G	regulatory_region_variant	MODIFIER	-	-	RegulatoryFeature	ENSR00001757674	enhancer	-	-	-	-	-	-	-	-	-	rs746418	-	-	-	-	-	-	-	-	-	-	-	-	-	0.5238	-	-	-	-	-	-	-	-	-	-	-	-	-	-	-	-
rs7470160	9:111844246-111844246	A	intron_variant	MODIFIER	TMEM245	ENSG00000106771	Transcript	ENST00000374586.3	protein_coding	-	7of17	-	-	-	-	-	-	-	rs7470160	-	-1	-	HGNC	1363	YES	-	-	-	ENSP00000363714	-	-	-	0.1975	-	-	-	-	-	-	-	-	-	-	-	-	-	-	-	-
rs7470160	9:111844246-111844246	A	intron_variant	MODIFIER	TMEM245	ENSG00000106771	Transcript	ENST00000413712.2	protein_coding	-	1of11	-	-	-	-	-	-	-	rs7470160	-	-1	cds_start_NF	HGNC	1363	-	-	-	-	ENSP00000394798	-	-	-	0.1975	-	-	-	-	-	-	-	-	-	-	-	-	-	-	-	-
rs7470160	9:111844246-111844246	A	intron_variant,NMD_transcript_variant	MODIFIER	TMEM245	ENSG00000106771	Transcript	ENST00000491854.1	nonsense_mediated_decay	-	5of15	-	-	-	-	-	-	-	rs7470160	-	-1	-	HGNC	1363	-	-	-	-	ENSP00000417842	-	-	-	0.1975	-	-	-	-	-	-	-	-	-	-	-	-	-	-	-	-
rs750722	9:112021544-112021544	A	intron_variant	MODIFIER	EPB41L4B	ENSG00000095203	Transcript	ENST00000374557.4	protein_coding	-	6of15	-	-	-	-	-	-	-	rs750722	-	-1	-	HGNC	19818	-	-	-	-	ENSP00000363685	-	-	-	0.5248	-	-	-	-	-	-	-	-	-	-	-	-	-	-	-	-
rs750722	9:112021544-112021544	A	intron_variant	MODIFIER	EPB41L4B	ENSG00000095203	Transcript	ENST00000374566.3	protein_coding	-	6of25	-	-	-	-	-	-	-	rs750722	-	-1	-	HGNC	19818	YES	-	-	-	ENSP00000363694	-	-	-	0.5248	-	-	-	-	-	-	-	-	-	-	-	-	-	-	-	-
rs750722	9:112021544-112021544	A	regulatory_region_variant	MODIFIER	-	-	RegulatoryFeature	ENSR00001757674	enhancer	-	-	-	-	-	-	-	-	-	rs750722	-	-	-	-	-	-	-	-	-	-	-	-	-	0.5248	-	-	-	-	-	-	-	-	-	-	-	-	-	-	-	-
rs75128146	9:111833791-111833791	T	intron_variant	MODIFIER	TMEM245	ENSG00000106771	Transcript	ENST00000374586.3	protein_coding	-	9of17	-	-	-	-	-	-	-	rs75128146	-	-1	-	HGNC	1363	YES	-	-	-	ENSP00000363714	-	-	-	0.1961	-	-	-	-	-	-	-	-	-	-	-	-	-	-	-	-
rs75128146	9:111833791-111833791	T	intron_variant,NMD_transcript_variant	MODIFIER	TMEM245	ENSG00000106771	Transcript	ENST00000491854.1	nonsense_mediated_decay	-	7of15	-	-	-	-	-	-	-	rs75128146	-	-1	-	HGNC	1363	-	-	-	-	ENSP00000417842	-	-	-	0.1961	-	-	-	-	-	-	-	-	-	-	-	-	-	-	-	-
rs75128146	9:111833791-111833791	T	intron_variant	MODIFIER	TMEM245	ENSG00000106771	Transcript	ENST00000413712.2	protein_coding	-	3of11	-	-	-	-	-	-	-	rs75128146	-	-1	cds_start_NF	HGNC	1363	-	-	-	-	ENSP00000394798	-	-	-	0.1961	-	-	-	-	-	-	-	-	-	-	-	-	-	-	-	-
rs751712	9:112064976-112064976	C	intron_variant	MODIFIER	EPB41L4B	ENSG00000095203	Transcript	ENST00000374557.4	protein_coding	-	1of15	-	-	-	-	-	-	-	rs751712	-	-1	-	HGNC	19818	-	-	-	-	ENSP00000363685	-	-	-	0.7284	-	-	-	-	-	-	-	-	-	-	-	-	-	-	-	-
rs751712	9:112064976-112064976	C	intron_variant	MODIFIER	EPB41L4B	ENSG00000095203	Transcript	ENST00000374566.3	protein_coding	-	1of25	-	-	-	-	-	-	-	rs751712	-	-1	-	HGNC	19818	YES	-	-	-	ENSP00000363694	-	-	-	0.7284	-	-	-	-	-	-	-	-	-	-	-	-	-	-	-	-
rs751712	9:112064976-112064976	C	downstream_gene_variant	MODIFIER	MTND2P11	ENSG00000237124	Transcript	ENST00000423638.1	unprocessed_pseudogene	-	-	-	-	-	-	-	-	-	rs751712	1524	1	-	HGNC	42112	YES	-	-	-	-	-	-	-	0.7284	-	-	-	-	-	-	-	-	-	-	-	-	-	-	-	-
rs753997	9:112026190-112026190	C	upstream_gene_variant	MODIFIER	AL358815.1	ENSG00000265647	Transcript	ENST00000578641.1	miRNA	-	-	-	-	-	-	-	-	-	rs753997	2367	1	-	Clone_based_ensembl_gene	-	YES	-	-	-	-	-	-	-	0.524	-	-	-	-	-	-	-	-	-	-	-	-	-	-	-	-
rs753997	9:112026190-112026190	C	intron_variant	MODIFIER	EPB41L4B	ENSG00000095203	Transcript	ENST00000374557.4	protein_coding	-	5of15	-	-	-	-	-	-	-	rs753997	-	-1	-	HGNC	19818	-	-	-	-	ENSP00000363685	-	-	-	0.524	-	-	-	-	-	-	-	-	-	-	-	-	-	-	-	-
rs753997	9:112026190-112026190	C	intron_variant	MODIFIER	EPB41L4B	ENSG00000095203	Transcript	ENST00000374566.3	protein_coding	-	5of25	-	-	-	-	-	-	-	rs753997	-	-1	-	HGNC	19818	YES	-	-	-	ENSP00000363694	-	-	-	0.524	-	-	-	-	-	-	-	-	-	-	-	-	-	-	-	-
rs754333	9:111686896-111686896	C	intron_variant	MODIFIER	IKBKAP	ENSG00000070061	Transcript	ENST00000537196.1	protein_coding	-	1of29	-	-	-	-	-	-	-	rs754333	-	-1	-	HGNC	5959	-	-	-	-	ENSP00000439367	-	-	-	0.1156	-	-	-	-	-	-	-	-	-	-	-	-	-	-	-	-
rs754333	9:111686896-111686896	C	intron_variant	MODIFIER	IKBKAP	ENSG00000070061	Transcript	ENST00000374647.5	protein_coding	-	5of36	-	-	-	-	-	-	-	rs754333	-	-1	-	HGNC	5959	YES	-	-	-	ENSP00000363779	-	-	-	0.1156	-	-	-	-	-	-	-	-	-	-	-	-	-	-	-	-
rs75472294	9:111804239-111804239	A	downstream_gene_variant	MODIFIER	Y_RNA	ENSG00000199331	Transcript	ENST00000362461.1	misc_RNA	-	-	-	-	-	-	-	-	-	rs75472294	427	-1	-	RFAM	-	YES	-	-	-	-	-	-	-	0.1971	-	-	-	-	-	-	-	-	-	-	-	-	-	-	-	-
rs75472294	9:111804239-111804239	A	intron_variant	MODIFIER	TMEM245	ENSG00000106771	Transcript	ENST00000374586.3	protein_coding	-	14of17	-	-	-	-	-	-	-	rs75472294	-	-1	-	HGNC	1363	YES	-	-	-	ENSP00000363714	-	-	-	0.1971	-	-	-	-	-	-	-	-	-	-	-	-	-	-	-	-
rs75472294	9:111804239-111804239	A	downstream_gene_variant	MODIFIER	MIR32	ENSG00000207698	Transcript	ENST00000384965.1	miRNA	-	-	-	-	-	-	-	-	-	rs75472294	4270	-1	-	HGNC	31631	YES	-	-	-	-	-	-	-	0.1971	-	-	-	-	-	-	-	-	-	-	-	-	-	-	-	-
rs75472294	9:111804239-111804239	A	intron_variant	MODIFIER	TMEM245	ENSG00000106771	Transcript	ENST00000413712.2	protein_coding	-	8of11	-	-	-	-	-	-	-	rs75472294	-	-1	cds_start_NF	HGNC	1363	-	-	-	-	ENSP00000394798	-	-	-	0.1971	-	-	-	-	-	-	-	-	-	-	-	-	-	-	-	-
rs75472294	9:111804239-111804239	A	intron_variant,NMD_transcript_variant	MODIFIER	TMEM245	ENSG00000106771	Transcript	ENST00000491854.1	nonsense_mediated_decay	-	12of15	-	-	-	-	-	-	-	rs75472294	-	-1	-	HGNC	1363	-	-	-	-	ENSP00000417842	-	-	-	0.1971	-	-	-	-	-	-	-	-	-	-	-	-	-	-	-	-
rs75472294	9:111804239-111804239	A	upstream_gene_variant	MODIFIER	TMEM245	ENSG00000106771	Transcript	ENST00000472207.1	retained_intron	-	-	-	-	-	-	-	-	-	rs75472294	2632	-1	-	HGNC	1363	-	-	-	-	-	-	-	-	0.1971	-	-	-	-	-	-	-	-	-	-	-	-	-	-	-	-
rs75472294	9:111804239-111804239	A	upstream_gene_variant	MODIFIER	TMEM245	ENSG00000106771	Transcript	ENST00000482868.1	retained_intron	-	-	-	-	-	-	-	-	-	rs75472294	3749	-1	-	HGNC	1363	-	-	-	-	-	-	-	-	0.1971	-	-	-	-	-	-	-	-	-	-	-	-	-	-	-	-
rs75543406	9:111816903-111816903	T	intron_variant	MODIFIER	TMEM245	ENSG00000106771	Transcript	ENST00000374586.3	protein_coding	-	12of17	-	-	-	-	-	-	-	rs75543406	-	-1	-	HGNC	1363	YES	-	-	-	ENSP00000363714	-	-	-	0.1965	-	-	-	-	-	-	-	-	-	-	-	-	-	-	-	-
rs75543406	9:111816903-111816903	T	intron_variant,NMD_transcript_variant	MODIFIER	TMEM245	ENSG00000106771	Transcript	ENST00000491854.1	nonsense_mediated_decay	-	10of15	-	-	-	-	-	-	-	rs75543406	-	-1	-	HGNC	1363	-	-	-	-	ENSP00000417842	-	-	-	0.1965	-	-	-	-	-	-	-	-	-	-	-	-	-	-	-	-
rs75543406	9:111816903-111816903	T	intron_variant	MODIFIER	TMEM245	ENSG00000106771	Transcript	ENST00000413712.2	protein_coding	-	6of11	-	-	-	-	-	-	-	rs75543406	-	-1	cds_start_NF	HGNC	1363	-	-	-	-	ENSP00000394798	-	-	-	0.1965	-	-	-	-	-	-	-	-	-	-	-	-	-	-	-	-
rs75646110	9:111763286-111763286	A	intron_variant	MODIFIER	CTNNAL1	ENSG00000119326	Transcript	ENST00000325551.4	protein_coding	-	1of18	-	-	-	-	-	-	-	rs75646110	-	-1	-	HGNC	2512	YES	-	-	-	ENSP00000320434	-	-	-	-	-	-	-	-	-	-	-	-	-	-	-	-	-	-	-	-
rs75646110	9:111763286-111763286	A	intron_variant	MODIFIER	CTNNAL1	ENSG00000119326	Transcript	ENST00000325580.6	protein_coding	-	1of16	-	-	-	-	-	-	-	rs75646110	-	-1	-	HGNC	2512	-	-	-	-	ENSP00000323351	-	-	-	-	-	-	-	-	-	-	-	-	-	-	-	-	-	-	-	-
rs75646110	9:111763286-111763286	A	intron_variant	MODIFIER	CTNNAL1	ENSG00000119326	Transcript	ENST00000374593.4	protein_coding	-	1of3	-	-	-	-	-	-	-	rs75646110	-	-1	-	HGNC	2512	-	-	-	-	ENSP00000363721	-	-	-	-	-	-	-	-	-	-	-	-	-	-	-	-	-	-	-	-
rs75646110	9:111763286-111763286	A	intron_variant	MODIFIER	CTNNAL1	ENSG00000119326	Transcript	ENST00000374595.4	protein_coding	-	1of18	-	-	-	-	-	-	-	rs75646110	-	-1	-	HGNC	2512	-	-	-	-	ENSP00000363723	-	-	-	-	-	-	-	-	-	-	-	-	-	-	-	-	-	-	-	-
rs75646110	9:111763286-111763286	A	regulatory_region_variant	MODIFIER	-	-	RegulatoryFeature	ENSR00001461709	promoter_flanking_region	-	-	-	-	-	-	-	-	-	rs75646110	-	-	-	-	-	-	-	-	-	-	-	-	-	-	-	-	-	-	-	-	-	-	-	-	-	-	-	-	-	-
rs76147511	9:111913550-111913550	G	intron_variant	MODIFIER	FRRS1L	ENSG00000260230	Transcript	ENST00000561981.2	protein_coding	-	1of4	-	-	-	-	-	-	-	rs76147511	-	-1	-	HGNC	1362	YES	-	-	-	ENSP00000477141	-	-	-	-	-	-	-	-	-	-	-	-	-	-	-	-	-	-	-	-
rs76147511	9:111913550-111913550	T	intron_variant	MODIFIER	FRRS1L	ENSG00000260230	Transcript	ENST00000561981.2	protein_coding	-	1of4	-	-	-	-	-	-	-	rs76147511	-	-1	-	HGNC	1362	YES	-	-	-	ENSP00000477141	-	-	-	0.0897	-	-	-	-	-	-	-	-	-	-	-	-	-	-	-	-
rs76147511	9:111913550-111913550	T	regulatory_region_variant	MODIFIER	-	-	RegulatoryFeature	ENSR00001461745	TF_binding_site	-	-	-	-	-	-	-	-	-	rs76147511	-	-	-	-	-	-	-	-	-	-	-	-	-	0.0897	-	-	-	-	-	-	-	-	-	-	-	-	-	-	-	-
rs76147511	9:111913550-111913550	G	regulatory_region_variant	MODIFIER	-	-	RegulatoryFeature	ENSR00001461745	TF_binding_site	-	-	-	-	-	-	-	-	-	rs76147511	-	-	-	-	-	-	-	-	-	-	-	-	-	-	-	-	-	-	-	-	-	-	-	-	-	-	-	-	-	-
rs761544798	9:112026059-112026059	T	upstream_gene_variant	MODIFIER	AL358815.1	ENSG00000265647	Transcript	ENST00000578641.1	miRNA	-	-	-	-	-	-	-	-	-	rs761544798	2497	1	-	Clone_based_ensembl_gene	-	YES	-	-	-	-	-	-	-	-	-	-	-	-	-	-	-	-	-	-	-	-	-	-	-	-
rs761544798	9:112026059-112026059	T	intron_variant	MODIFIER	EPB41L4B	ENSG00000095203	Transcript	ENST00000374566.3	protein_coding	-	5of25	-	-	-	-	-	-	-	rs761544798	-	-1	-	HGNC	19818	YES	-	-	-	ENSP00000363694	-	-	-	-	-	-	-	-	-	-	-	-	-	-	-	-	-	-	-	-
rs761544798	9:112026059-112026059	T	intron_variant	MODIFIER	EPB41L4B	ENSG00000095203	Transcript	ENST00000374557.4	protein_coding	-	5of15	-	-	-	-	-	-	-	rs761544798	-	-1	-	HGNC	19818	-	-	-	-	ENSP00000363685	-	-	-	-	-	-	-	-	-	-	-	-	-	-	-	-	-	-	-	-
rs76689835	9:111833792-111833792	A	intron_variant,NMD_transcript_variant	MODIFIER	TMEM245	ENSG00000106771	Transcript	ENST00000491854.1	nonsense_mediated_decay	-	7of15	-	-	-	-	-	-	-	rs76689835	-	-1	-	HGNC	1363	-	-	-	-	ENSP00000417842	-	-	-	0.1961	-	-	-	-	-	-	-	-	-	-	-	-	-	-	-	-
rs76689835	9:111833792-111833792	A	intron_variant	MODIFIER	TMEM245	ENSG00000106771	Transcript	ENST00000413712.2	protein_coding	-	3of11	-	-	-	-	-	-	-	rs76689835	-	-1	cds_start_NF	HGNC	1363	-	-	-	-	ENSP00000394798	-	-	-	0.1961	-	-	-	-	-	-	-	-	-	-	-	-	-	-	-	-
rs76689835	9:111833792-111833792	A	intron_variant	MODIFIER	TMEM245	ENSG00000106771	Transcript	ENST00000374586.3	protein_coding	-	9of17	-	-	-	-	-	-	-	rs76689835	-	-1	-	HGNC	1363	YES	-	-	-	ENSP00000363714	-	-	-	0.1961	-	-	-	-	-	-	-	-	-	-	-	-	-	-	-	-
rs775630947	9:111816903-111816904	AAAAAAAAAA	intron_variant	MODIFIER	TMEM245	ENSG00000106771	Transcript	ENST00000374586.3	protein_coding	-	12of17	-	-	-	-	-	-	-	rs565512716	-	-1	-	HGNC	1363	YES	-	-	-	ENSP00000363714	-	-	-	-	-	-	-	-	-	-	-	-	-	-	-	-	-	-	-	-
rs775630947	9:111816903-111816904	AAAAAAAAAAA	intron_variant	MODIFIER	TMEM245	ENSG00000106771	Transcript	ENST00000374586.3	protein_coding	-	12of17	-	-	-	-	-	-	-	rs565512716	-	-1	-	HGNC	1363	YES	-	-	-	ENSP00000363714	-	-	-	-	-	-	-	-	-	-	-	-	-	-	-	-	-	-	-	-
rs775630947	9:111816903-111816904	AAAAAAAA	intron_variant	MODIFIER	TMEM245	ENSG00000106771	Transcript	ENST00000413712.2	protein_coding	-	6of11	-	-	-	-	-	-	-	rs565512716	-	-1	cds_start_NF	HGNC	1363	-	-	-	-	ENSP00000394798	-	-	-	-	-	-	-	-	-	-	-	-	-	-	-	-	-	-	-	-
rs775630947	9:111816903-111816904	AAAAAAAAAA	intron_variant	MODIFIER	TMEM245	ENSG00000106771	Transcript	ENST00000413712.2	protein_coding	-	6of11	-	-	-	-	-	-	-	rs565512716	-	-1	cds_start_NF	HGNC	1363	-	-	-	-	ENSP00000394798	-	-	-	-	-	-	-	-	-	-	-	-	-	-	-	-	-	-	-	-
rs775630947	9:111816903-111816904	AAAAAAAA	intron_variant	MODIFIER	TMEM245	ENSG00000106771	Transcript	ENST00000374586.3	protein_coding	-	12of17	-	-	-	-	-	-	-	rs565512716	-	-1	-	HGNC	1363	YES	-	-	-	ENSP00000363714	-	-	-	-	-	-	-	-	-	-	-	-	-	-	-	-	-	-	-	-
rs775630947	9:111816903-111816904	AAAAAAAAAAA	intron_variant	MODIFIER	TMEM245	ENSG00000106771	Transcript	ENST00000413712.2	protein_coding	-	6of11	-	-	-	-	-	-	-	rs565512716	-	-1	cds_start_NF	HGNC	1363	-	-	-	-	ENSP00000394798	-	-	-	-	-	-	-	-	-	-	-	-	-	-	-	-	-	-	-	-
rs775630947	9:111816903-111816904	AAAAAAAAAAA	intron_variant,NMD_transcript_variant	MODIFIER	TMEM245	ENSG00000106771	Transcript	ENST00000491854.1	nonsense_mediated_decay	-	10of15	-	-	-	-	-	-	-	rs565512716	-	-1	-	HGNC	1363	-	-	-	-	ENSP00000417842	-	-	-	-	-	-	-	-	-	-	-	-	-	-	-	-	-	-	-	-
rs775630947	9:111816903-111816904	AAAAAAAAAA	intron_variant,NMD_transcript_variant	MODIFIER	TMEM245	ENSG00000106771	Transcript	ENST00000491854.1	nonsense_mediated_decay	-	10of15	-	-	-	-	-	-	-	rs565512716	-	-1	-	HGNC	1363	-	-	-	-	ENSP00000417842	-	-	-	-	-	-	-	-	-	-	-	-	-	-	-	-	-	-	-	-
rs775630947	9:111816903-111816904	AAAAAAAA	intron_variant,NMD_transcript_variant	MODIFIER	TMEM245	ENSG00000106771	Transcript	ENST00000491854.1	nonsense_mediated_decay	-	10of15	-	-	-	-	-	-	-	rs565512716	-	-1	-	HGNC	1363	-	-	-	-	ENSP00000417842	-	-	-	-	-	-	-	-	-	-	-	-	-	-	-	-	-	-	-	-
rs77567374	9:111835034-111835034	C	intron_variant	MODIFIER	TMEM245	ENSG00000106771	Transcript	ENST00000374586.3	protein_coding	-	9of17	-	-	-	-	-	-	-	rs77567374	-	-1	-	HGNC	1363	YES	-	-	-	ENSP00000363714	-	-	-	0.1979	-	-	-	-	-	-	-	-	-	-	-	-	-	-	-	-
rs77567374	9:111835034-111835034	C	intron_variant	MODIFIER	TMEM245	ENSG00000106771	Transcript	ENST00000413712.2	protein_coding	-	3of11	-	-	-	-	-	-	-	rs77567374	-	-1	cds_start_NF	HGNC	1363	-	-	-	-	ENSP00000394798	-	-	-	0.1979	-	-	-	-	-	-	-	-	-	-	-	-	-	-	-	-
rs77567374	9:111835034-111835034	C	intron_variant,NMD_transcript_variant	MODIFIER	TMEM245	ENSG00000106771	Transcript	ENST00000491854.1	nonsense_mediated_decay	-	7of15	-	-	-	-	-	-	-	rs77567374	-	-1	-	HGNC	1363	-	-	-	-	ENSP00000417842	-	-	-	0.1979	-	-	-	-	-	-	-	-	-	-	-	-	-	-	-	-
rs7776	9:111782531-111782531	G	non_coding_transcript_exon_variant	MODIFIER	TMEM245	ENSG00000106771	Transcript	ENST00000472207.1	retained_intron	4of4	-	-	-	1936	-	-	-	-	rs7776	-	-1	-	HGNC	1363	-	-	-	-	-	-	-	-	0.2528	-	-	-	-	-	-	-	-	-	-	-	-	-	-	-	-
rs7776	9:111782531-111782531	G	3_prime_UTR_variant,NMD_transcript_variant	MODIFIER	TMEM245	ENSG00000106771	Transcript	ENST00000491854.1	nonsense_mediated_decay	16of16	-	-	-	2272	-	-	-	-	rs7776	-	-1	-	HGNC	1363	-	-	-	-	ENSP00000417842	-	-	-	0.2528	-	-	-	-	-	-	-	-	-	-	-	-	-	-	-	-
rs7776	9:111782531-111782531	A	3_prime_UTR_variant	MODIFIER	TMEM245	ENSG00000106771	Transcript	ENST00000413712.2	protein_coding	12of12	-	-	-	1626	-	-	-	-	rs7776	-	-1	cds_start_NF	HGNC	1363	-	-	-	-	ENSP00000394798	-	-	-	-	-	-	-	-	-	-	-	-	-	-	-	-	-	-	-	-
rs7776	9:111782531-111782531	G	3_prime_UTR_variant	MODIFIER	TMEM245	ENSG00000106771	Transcript	ENST00000413712.2	protein_coding	12of12	-	-	-	1626	-	-	-	-	rs7776	-	-1	cds_start_NF	HGNC	1363	-	-	-	-	ENSP00000394798	-	-	-	0.2528	-	-	-	-	-	-	-	-	-	-	-	-	-	-	-	-
rs7776	9:111782531-111782531	A	non_coding_transcript_exon_variant	MODIFIER	TMEM245	ENSG00000106771	Transcript	ENST00000472207.1	retained_intron	4of4	-	-	-	1936	-	-	-	-	rs7776	-	-1	-	HGNC	1363	-	-	-	-	-	-	-	-	-	-	-	-	-	-	-	-	-	-	-	-	-	-	-	-	-
rs7776	9:111782531-111782531	A	3_prime_UTR_variant,NMD_transcript_variant	MODIFIER	TMEM245	ENSG00000106771	Transcript	ENST00000491854.1	nonsense_mediated_decay	16of16	-	-	-	2272	-	-	-	-	rs7776	-	-1	-	HGNC	1363	-	-	-	-	ENSP00000417842	-	-	-	-	-	-	-	-	-	-	-	-	-	-	-	-	-	-	-	-
rs7776	9:111782531-111782531	G	3_prime_UTR_variant	MODIFIER	TMEM245	ENSG00000106771	Transcript	ENST00000374586.3	protein_coding	18of18	-	-	-	2881	-	-	-	-	rs7776	-	-1	-	HGNC	1363	YES	-	-	-	ENSP00000363714	-	-	-	0.2528	-	-	-	-	-	-	-	-	-	-	-	-	-	-	-	-
rs7776	9:111782531-111782531	A	3_prime_UTR_variant	MODIFIER	TMEM245	ENSG00000106771	Transcript	ENST00000374586.3	protein_coding	18of18	-	-	-	2881	-	-	-	-	rs7776	-	-1	-	HGNC	1363	YES	-	-	-	ENSP00000363714	-	-	-	-	-	-	-	-	-	-	-	-	-	-	-	-	-	-	-	-
rs781433946	9:111940664-111940665	-	intron_variant	MODIFIER	EPB41L4B	ENSG00000095203	Transcript	ENST00000374566.3	protein_coding	-	24of25	-	-	-	-	-	-	-	rs781433946,COSV65802269	-	-1	-	HGNC	19818	YES	-	-	-	ENSP00000363694	-	-	-	-	-	-	-	-	-	-	-	-	-	-	0,1	0,1	-	-	-	-
rs7850283	9:111823164-111823164	A	intron_variant,NMD_transcript_variant	MODIFIER	TMEM245	ENSG00000106771	Transcript	ENST00000491854.1	nonsense_mediated_decay	-	8of15	-	-	-	-	-	-	-	rs7850283	-	-1	-	HGNC	1363	-	-	-	-	ENSP00000417842	-	-	-	0.4571	-	-	-	-	-	-	-	-	-	-	-	-	-	-	-	-
rs7850283	9:111823164-111823164	A	intron_variant	MODIFIER	TMEM245	ENSG00000106771	Transcript	ENST00000413712.2	protein_coding	-	4of11	-	-	-	-	-	-	-	rs7850283	-	-1	cds_start_NF	HGNC	1363	-	-	-	-	ENSP00000394798	-	-	-	0.4571	-	-	-	-	-	-	-	-	-	-	-	-	-	-	-	-
rs7850283	9:111823164-111823164	A	intron_variant	MODIFIER	TMEM245	ENSG00000106771	Transcript	ENST00000374586.3	protein_coding	-	10of17	-	-	-	-	-	-	-	rs7850283	-	-1	-	HGNC	1363	YES	-	-	-	ENSP00000363714	-	-	-	0.4571	-	-	-	-	-	-	-	-	-	-	-	-	-	-	-	-
rs7854970	9:111634562-111634562	T	intron_variant	MODIFIER	IKBKAP	ENSG00000070061	Transcript	ENST00000537196.1	protein_coding	-	29of29	-	-	-	-	-	-	-	rs7854970	-	-1	-	HGNC	5959	-	-	-	-	ENSP00000439367	-	-	-	0.2099	-	-	-	-	-	-	-	-	-	-	-	-	-	-	-	-
rs7854970	9:111634562-111634562	T	intron_variant	MODIFIER	IKBKAP	ENSG00000070061	Transcript	ENST00000374647.5	protein_coding	-	36of36	-	-	-	-	-	-	-	rs7854970	-	-1	-	HGNC	5959	YES	-	-	-	ENSP00000363779	-	-	-	0.2099	-	-	-	-	-	-	-	-	-	-	-	-	-	-	-	-
rs7854970	9:111634562-111634562	T	intron_variant,NMD_transcript_variant	MODIFIER	IKBKAP	ENSG00000070061	Transcript	ENST00000495759.1	nonsense_mediated_decay	-	11of11	-	-	-	-	-	-	-	rs7854970	-	-1	cds_start_NF	HGNC	5959	-	-	-	-	ENSP00000433514	-	-	-	0.2099	-	-	-	-	-	-	-	-	-	-	-	-	-	-	-	-
rs7855282	9:111802614-111802614	A	intron_variant,NMD_transcript_variant	MODIFIER	TMEM245	ENSG00000106771	Transcript	ENST00000491854.1	nonsense_mediated_decay	-	12of15	-	-	-	-	-	-	-	rs7855282	-	-1	-	HGNC	1363	-	-	-	-	ENSP00000417842	-	-	-	0.1983	-	-	-	-	-	-	-	-	-	-	-	-	-	-	-	-
rs7855282	9:111802614-111802614	A	upstream_gene_variant	MODIFIER	TMEM245	ENSG00000106771	Transcript	ENST00000472207.1	retained_intron	-	-	-	-	-	-	-	-	-	rs7855282	1007	-1	-	HGNC	1363	-	-	-	-	-	-	-	-	0.1983	-	-	-	-	-	-	-	-	-	-	-	-	-	-	-	-
rs7855282	9:111802614-111802614	A	upstream_gene_variant	MODIFIER	TMEM245	ENSG00000106771	Transcript	ENST00000482868.1	retained_intron	-	-	-	-	-	-	-	-	-	rs7855282	2124	-1	-	HGNC	1363	-	-	-	-	-	-	-	-	0.1983	-	-	-	-	-	-	-	-	-	-	-	-	-	-	-	-
rs7855282	9:111802614-111802614	A	intron_variant	MODIFIER	TMEM245	ENSG00000106771	Transcript	ENST00000413712.2	protein_coding	-	8of11	-	-	-	-	-	-	-	rs7855282	-	-1	cds_start_NF	HGNC	1363	-	-	-	-	ENSP00000394798	-	-	-	0.1983	-	-	-	-	-	-	-	-	-	-	-	-	-	-	-	-
rs7855282	9:111802614-111802614	A	intron_variant	MODIFIER	TMEM245	ENSG00000106771	Transcript	ENST00000374586.3	protein_coding	-	14of17	-	-	-	-	-	-	-	rs7855282	-	-1	-	HGNC	1363	YES	-	-	-	ENSP00000363714	-	-	-	0.1983	-	-	-	-	-	-	-	-	-	-	-	-	-	-	-	-
rs7855282	9:111802614-111802614	A	downstream_gene_variant	MODIFIER	Y_RNA	ENSG00000199331	Transcript	ENST00000362461.1	misc_RNA	-	-	-	-	-	-	-	-	-	rs7855282	2052	-1	-	RFAM	-	YES	-	-	-	-	-	-	-	0.1983	-	-	-	-	-	-	-	-	-	-	-	-	-	-	-	-
rs7856626	9:111775502-111775502	G	regulatory_region_variant	MODIFIER	-	-	RegulatoryFeature	ENSR00000239501	promoter	-	-	-	-	-	-	-	-	-	rs7856626	-	-	-	-	-	-	-	-	-	-	-	-	-	0.1983	-	-	-	-	-	-	-	-	-	-	-	-	-	-	-	-
rs7856626	9:111775502-111775502	G	downstream_gene_variant	MODIFIER	TMEM245	ENSG00000106771	Transcript	ENST00000374586.3	protein_coding	-	-	-	-	-	-	-	-	-	rs7856626	1930	-1	-	HGNC	1363	YES	-	-	-	ENSP00000363714	-	-	-	0.1983	-	-	-	-	-	-	-	-	-	-	-	-	-	-	-	-
rs7856626	9:111775502-111775502	G	intron_variant	MODIFIER	CTNNAL1	ENSG00000119326	Transcript	ENST00000374593.4	protein_coding	-	1of3	-	-	-	-	-	-	-	rs7856626	-	-1	-	HGNC	2512	-	-	-	-	ENSP00000363721	-	-	-	0.1983	-	-	-	-	-	-	-	-	-	-	-	-	-	-	-	-
rs7856626	9:111775502-111775502	G	intron_variant	MODIFIER	CTNNAL1	ENSG00000119326	Transcript	ENST00000325580.6	protein_coding	-	1of16	-	-	-	-	-	-	-	rs7856626	-	-1	-	HGNC	2512	-	-	-	-	ENSP00000323351	-	-	-	0.1983	-	-	-	-	-	-	-	-	-	-	-	-	-	-	-	-
rs7856626	9:111775502-111775502	G	intron_variant	MODIFIER	CTNNAL1	ENSG00000119326	Transcript	ENST00000374595.4	protein_coding	-	1of18	-	-	-	-	-	-	-	rs7856626	-	-1	-	HGNC	2512	-	-	-	-	ENSP00000363723	-	-	-	0.1983	-	-	-	-	-	-	-	-	-	-	-	-	-	-	-	-
rs7856626	9:111775502-111775502	G	intron_variant	MODIFIER	CTNNAL1	ENSG00000119326	Transcript	ENST00000325551.4	protein_coding	-	1of18	-	-	-	-	-	-	-	rs7856626	-	-1	-	HGNC	2512	YES	-	-	-	ENSP00000320434	-	-	-	0.1983	-	-	-	-	-	-	-	-	-	-	-	-	-	-	-	-
rs7857842	9:111879323-111879323	G	intron_variant	MODIFIER	TMEM245	ENSG00000106771	Transcript	ENST00000374586.3	protein_coding	-	1of17	-	-	-	-	-	-	-	rs7857842	-	-1	-	HGNC	1363	YES	-	-	-	ENSP00000363714	-	-	-	0.2488	-	-	-	-	-	-	-	-	-	-	-	-	-	-	-	-
rs7858727	9:111936128-111936128	A	3_prime_UTR_variant	MODIFIER	EPB41L4B	ENSG00000095203	Transcript	ENST00000374566.3	protein_coding	26of26	-	-	-	3927	-	-	-	-	rs7858727	-	-1	-	HGNC	19818	YES	-	-	-	ENSP00000363694	-	-	-	0.7794	-	-	-	-	-	-	-	-	-	-	-	-	-	-	-	-
rs7860532	9:111901372-111901372	A	intron_variant	MODIFIER	FRRS1L	ENSG00000260230	Transcript	ENST00000561981.2	protein_coding	-	4of4	-	-	-	-	-	-	-	rs7860532	-	-1	-	HGNC	1362	YES	-	-	-	ENSP00000477141	-	-	-	0.2001	-	-	-	-	-	-	-	-	-	-	-	-	-	-	-	-
rs7861753	9:111970471-111970471	A	intron_variant	MODIFIER	EPB41L4B	ENSG00000095203	Transcript	ENST00000374566.3	protein_coding	-	17of25	-	-	-	-	-	-	-	rs7861753	-	-1	-	HGNC	19818	YES	-	-	-	ENSP00000363694	-	-	-	0.4782	-	-	-	-	-	-	-	-	-	-	-	-	-	-	-	-
rs7864092	9:111962304-111962304	C	upstream_gene_variant	MODIFIER	RNU6-984P	ENSG00000200106	Transcript	ENST00000363236.1	snRNA	-	-	-	-	-	-	-	-	-	rs7864092	3715	-1	-	HGNC	47947	YES	-	-	-	-	-	-	-	0.3496	-	-	-	-	-	-	-	-	-	-	-	-	-	-	-	-
rs7864092	9:111962304-111962304	C	intron_variant	MODIFIER	EPB41L4B	ENSG00000095203	Transcript	ENST00000374566.3	protein_coding	-	20of25	-	-	-	-	-	-	-	rs7864092	-	-1	-	HGNC	19818	YES	-	-	-	ENSP00000363694	-	-	-	0.3496	-	-	-	-	-	-	-	-	-	-	-	-	-	-	-	-
rs7864511	9:111962418-111962418	C	intron_variant	MODIFIER	EPB41L4B	ENSG00000095203	Transcript	ENST00000374566.3	protein_coding	-	20of25	-	-	-	-	-	-	-	rs7864511	-	-1	-	HGNC	19818	YES	-	-	-	ENSP00000363694	-	-	-	0.4161	-	-	-	-	-	-	-	-	-	-	-	-	-	-	-	-
rs7864511	9:111962418-111962418	C	upstream_gene_variant	MODIFIER	RNU6-984P	ENSG00000200106	Transcript	ENST00000363236.1	snRNA	-	-	-	-	-	-	-	-	-	rs7864511	3829	-1	-	HGNC	47947	YES	-	-	-	-	-	-	-	0.4161	-	-	-	-	-	-	-	-	-	-	-	-	-	-	-	-
rs7864946	9:111618796-111618796	T	5_prime_UTR_variant	MODIFIER	ACTL7B	ENSG00000148156	Transcript	ENST00000374667.3	protein_coding	1of1	-	-	-	444	-	-	-	-	rs7864946	-	-1	-	HGNC	162	YES	-	-	-	ENSP00000363799	-	-	-	0.2782	-	-	-	-	-	-	-	-	-	-	-	-	-	-	-	-
rs7867242	9:111820300-111820300	T	intron_variant	MODIFIER	TMEM245	ENSG00000106771	Transcript	ENST00000413712.2	protein_coding	-	5of11	-	-	-	-	-	-	-	rs7867242	-	-1	cds_start_NF	HGNC	1363	-	-	-	-	ENSP00000394798	-	-	-	-	-	-	-	-	-	-	-	-	-	-	-	-	-	-	-	-
rs7867242	9:111820300-111820300	A	intron_variant	MODIFIER	TMEM245	ENSG00000106771	Transcript	ENST00000374586.3	protein_coding	-	11of17	-	-	-	-	-	-	-	rs7867242	-	-1	-	HGNC	1363	YES	-	-	-	ENSP00000363714	-	-	-	0.3872	-	-	-	-	-	-	-	-	-	-	-	-	-	-	-	-
rs7867242	9:111820300-111820300	T	intron_variant	MODIFIER	TMEM245	ENSG00000106771	Transcript	ENST00000374586.3	protein_coding	-	11of17	-	-	-	-	-	-	-	rs7867242	-	-1	-	HGNC	1363	YES	-	-	-	ENSP00000363714	-	-	-	-	-	-	-	-	-	-	-	-	-	-	-	-	-	-	-	-
rs7867242	9:111820300-111820300	A	intron_variant,NMD_transcript_variant	MODIFIER	TMEM245	ENSG00000106771	Transcript	ENST00000491854.1	nonsense_mediated_decay	-	9of15	-	-	-	-	-	-	-	rs7867242	-	-1	-	HGNC	1363	-	-	-	-	ENSP00000417842	-	-	-	0.3872	-	-	-	-	-	-	-	-	-	-	-	-	-	-	-	-
rs7867242	9:111820300-111820300	A	intron_variant	MODIFIER	TMEM245	ENSG00000106771	Transcript	ENST00000413712.2	protein_coding	-	5of11	-	-	-	-	-	-	-	rs7867242	-	-1	cds_start_NF	HGNC	1363	-	-	-	-	ENSP00000394798	-	-	-	0.3872	-	-	-	-	-	-	-	-	-	-	-	-	-	-	-	-
rs7867242	9:111820300-111820300	T	intron_variant,NMD_transcript_variant	MODIFIER	TMEM245	ENSG00000106771	Transcript	ENST00000491854.1	nonsense_mediated_decay	-	9of15	-	-	-	-	-	-	-	rs7867242	-	-1	-	HGNC	1363	-	-	-	-	ENSP00000417842	-	-	-	-	-	-	-	-	-	-	-	-	-	-	-	-	-	-	-	-
rs7869988	9:111944243-111944243	T	intron_variant	MODIFIER	EPB41L4B	ENSG00000095203	Transcript	ENST00000374566.3	protein_coding	-	24of25	-	-	-	-	-	-	-	rs7869988	-	-1	-	HGNC	19818	YES	-	-	-	ENSP00000363694	-	-	-	0.3131	-	-	-	-	-	-	-	-	-	-	-	-	-	-	-	-
rs7870597	9:111871864-111871864	C	intron_variant	MODIFIER	TMEM245	ENSG00000106771	Transcript	ENST00000374586.3	protein_coding	-	1of17	-	-	-	-	-	-	-	rs7870597	-	-1	-	HGNC	1363	YES	-	-	-	ENSP00000363714	-	-	-	0.1981	-	-	-	-	-	-	-	-	-	-	-	-	-	-	-	-
rs7870597	9:111871864-111871864	C	upstream_gene_variant	MODIFIER	TMEM245	ENSG00000106771	Transcript	ENST00000491854.1	nonsense_mediated_decay	-	-	-	-	-	-	-	-	-	rs7870597	1096	-1	-	HGNC	1363	-	-	-	-	ENSP00000417842	-	-	-	0.1981	-	-	-	-	-	-	-	-	-	-	-	-	-	-	-	-
rs7873569	9:111796753-111796753	T	downstream_gene_variant	MODIFIER	TMEM245	ENSG00000106771	Transcript	ENST00000482868.1	retained_intron	-	-	-	-	-	-	-	-	-	rs7873569	1547	-1	-	HGNC	1363	-	-	-	-	-	-	-	-	0.3972	-	-	-	-	-	-	-	-	-	-	-	-	-	-	-	-
rs7873569	9:111796753-111796753	T	intron_variant,NMD_transcript_variant	MODIFIER	TMEM245	ENSG00000106771	Transcript	ENST00000491854.1	nonsense_mediated_decay	-	14of15	-	-	-	-	-	-	-	rs7873569	-	-1	-	HGNC	1363	-	-	-	-	ENSP00000417842	-	-	-	0.3972	-	-	-	-	-	-	-	-	-	-	-	-	-	-	-	-
rs7873569	9:111796753-111796753	T	intron_variant	MODIFIER	TMEM245	ENSG00000106771	Transcript	ENST00000413712.2	protein_coding	-	10of11	-	-	-	-	-	-	-	rs7873569	-	-1	cds_start_NF	HGNC	1363	-	-	-	-	ENSP00000394798	-	-	-	0.3972	-	-	-	-	-	-	-	-	-	-	-	-	-	-	-	-
rs7873569	9:111796753-111796753	T	intron_variant,non_coding_transcript_variant	MODIFIER	TMEM245	ENSG00000106771	Transcript	ENST00000472207.1	retained_intron	-	2of3	-	-	-	-	-	-	-	rs7873569	-	-1	-	HGNC	1363	-	-	-	-	-	-	-	-	0.3972	-	-	-	-	-	-	-	-	-	-	-	-	-	-	-	-
rs7873569	9:111796753-111796753	T	intron_variant	MODIFIER	TMEM245	ENSG00000106771	Transcript	ENST00000374586.3	protein_coding	-	16of17	-	-	-	-	-	-	-	rs7873569	-	-1	-	HGNC	1363	YES	-	-	-	ENSP00000363714	-	-	-	0.3972	-	-	-	-	-	-	-	-	-	-	-	-	-	-	-	-
rs7873612	9:111634748-111634748	C	intron_variant	MODIFIER	IKBKAP	ENSG00000070061	Transcript	ENST00000537196.1	protein_coding	-	29of29	-	-	-	-	-	-	-	rs7873612	-	-1	-	HGNC	5959	-	-	-	-	ENSP00000439367	-	-	-	0.2103	-	-	-	-	-	-	-	-	-	-	-	-	-	-	-	-
rs7873612	9:111634748-111634748	C	intron_variant,NMD_transcript_variant	MODIFIER	IKBKAP	ENSG00000070061	Transcript	ENST00000495759.1	nonsense_mediated_decay	-	11of11	-	-	-	-	-	-	-	rs7873612	-	-1	cds_start_NF	HGNC	5959	-	-	-	-	ENSP00000433514	-	-	-	0.2103	-	-	-	-	-	-	-	-	-	-	-	-	-	-	-	-
rs7873612	9:111634748-111634748	C	intron_variant	MODIFIER	IKBKAP	ENSG00000070061	Transcript	ENST00000374647.5	protein_coding	-	36of36	-	-	-	-	-	-	-	rs7873612	-	-1	-	HGNC	5959	YES	-	-	-	ENSP00000363779	-	-	-	0.2103	-	-	-	-	-	-	-	-	-	-	-	-	-	-	-	-
rs7873921	9:111935794-111935794	A	3_prime_UTR_variant	MODIFIER	EPB41L4B	ENSG00000095203	Transcript	ENST00000374566.3	protein_coding	26of26	-	-	-	4261	-	-	-	-	rs7873921	-	-1	-	HGNC	19818	YES	-	-	-	ENSP00000363694	-	-	-	0.4571	-	-	-	-	-	-	-	-	-	-	-	-	-	-	-	-
rs7874008	9:111796869-111796869	A	intron_variant	MODIFIER	TMEM245	ENSG00000106771	Transcript	ENST00000374586.3	protein_coding	-	16of17	-	-	-	-	-	-	-	rs7874008	-	-1	-	HGNC	1363	YES	-	-	-	ENSP00000363714	-	-	-	0.1973	-	-	-	-	-	-	-	-	-	-	-	-	-	-	-	-
rs7874008	9:111796869-111796869	A	downstream_gene_variant	MODIFIER	TMEM245	ENSG00000106771	Transcript	ENST00000482868.1	retained_intron	-	-	-	-	-	-	-	-	-	rs7874008	1431	-1	-	HGNC	1363	-	-	-	-	-	-	-	-	0.1973	-	-	-	-	-	-	-	-	-	-	-	-	-	-	-	-
rs7874008	9:111796869-111796869	A	intron_variant	MODIFIER	TMEM245	ENSG00000106771	Transcript	ENST00000413712.2	protein_coding	-	10of11	-	-	-	-	-	-	-	rs7874008	-	-1	cds_start_NF	HGNC	1363	-	-	-	-	ENSP00000394798	-	-	-	0.1973	-	-	-	-	-	-	-	-	-	-	-	-	-	-	-	-
rs7874008	9:111796869-111796869	A	intron_variant,non_coding_transcript_variant	MODIFIER	TMEM245	ENSG00000106771	Transcript	ENST00000472207.1	retained_intron	-	2of3	-	-	-	-	-	-	-	rs7874008	-	-1	-	HGNC	1363	-	-	-	-	-	-	-	-	0.1973	-	-	-	-	-	-	-	-	-	-	-	-	-	-	-	-
rs7874008	9:111796869-111796869	A	intron_variant,NMD_transcript_variant	MODIFIER	TMEM245	ENSG00000106771	Transcript	ENST00000491854.1	nonsense_mediated_decay	-	14of15	-	-	-	-	-	-	-	rs7874008	-	-1	-	HGNC	1363	-	-	-	-	ENSP00000417842	-	-	-	0.1973	-	-	-	-	-	-	-	-	-	-	-	-	-	-	-	-
rs7875754	9:111961389-111961389	C	upstream_gene_variant	MODIFIER	RNU6-984P	ENSG00000200106	Transcript	ENST00000363236.1	snRNA	-	-	-	-	-	-	-	-	-	rs7875754	2800	-1	-	HGNC	47947	YES	-	-	-	-	-	-	-	0.4165	-	-	-	-	-	-	-	-	-	-	-	-	-	-	-	-
rs7875754	9:111961389-111961389	C	TF_binding_site_variant	MODIFIER	-	-	MotifFeature	ENSM00807783315	-	-	-	-	-	-	-	-	-	-	rs7875754	-	1	-	-	-	-	-	-	-	-	-	-	-	0.4165	-	-	-	-	-	-	-	-	-	-	-	-	-	ENSM00807783315	6	N
rs7875754	9:111961389-111961389	C	intron_variant	MODIFIER	EPB41L4B	ENSG00000095203	Transcript	ENST00000374566.3	protein_coding	-	20of25	-	-	-	-	-	-	-	rs7875754	-	-1	-	HGNC	19818	YES	-	-	-	ENSP00000363694	-	-	-	0.4165	-	-	-	-	-	-	-	-	-	-	-	-	-	-	-	-
rs7875754	9:111961389-111961389	C	regulatory_region_variant	MODIFIER	-	-	RegulatoryFeature	ENSR00001757666	promoter_flanking_region	-	-	-	-	-	-	-	-	-	rs7875754	-	-	-	-	-	-	-	-	-	-	-	-	-	0.4165	-	-	-	-	-	-	-	-	-	-	-	-	-	-	-	-
rs7875754	9:111961389-111961389	C	TF_binding_site_variant	MODIFIER	-	-	MotifFeature	ENSM00808381318	-	-	-	-	-	-	-	-	-	-	rs7875754	-	1	-	-	-	-	-	-	-	-	-	-	-	0.4165	-	-	-	-	-	-	-	-	-	-	-	-	-	ENSM00808381318	7	N
rs79154874	9:111852905-111852905	A	upstream_gene_variant	MODIFIER	TMEM245	ENSG00000106771	Transcript	ENST00000413712.2	protein_coding	-	-	-	-	-	-	-	-	-	rs79154874	3332	-1	cds_start_NF	HGNC	1363	-	-	-	-	ENSP00000394798	-	-	-	0.1987	-	-	-	-	-	-	-	-	-	-	-	-	-	-	-	-
rs79154874	9:111852905-111852905	A	intron_variant,NMD_transcript_variant	MODIFIER	TMEM245	ENSG00000106771	Transcript	ENST00000491854.1	nonsense_mediated_decay	-	4of15	-	-	-	-	-	-	-	rs79154874	-	-1	-	HGNC	1363	-	-	-	-	ENSP00000417842	-	-	-	0.1987	-	-	-	-	-	-	-	-	-	-	-	-	-	-	-	-
rs79154874	9:111852905-111852905	A	intron_variant	MODIFIER	TMEM245	ENSG00000106771	Transcript	ENST00000374586.3	protein_coding	-	5of17	-	-	-	-	-	-	-	rs79154874	-	-1	-	HGNC	1363	YES	-	-	-	ENSP00000363714	-	-	-	0.1987	-	-	-	-	-	-	-	-	-	-	-	-	-	-	-	-
rs796703286	9:111465136-111465136	T	non_coding_transcript_exon_variant	MODIFIER	RP11-339N8.1	ENSG00000231678	Transcript	ENST00000415465.2	lincRNA	1of2	-	-	-	237	-	-	-	-	rs796703286	-	-1	-	Clone_based_vega_gene	-	YES	-	-	-	-	-	-	-	-	-	-	-	-	-	-	-	-	-	-	-	-	-	-	-	-
rs79876352	9:111917116-111917116	T	intron_variant	MODIFIER	FRRS1L	ENSG00000260230	Transcript	ENST00000561981.2	protein_coding	-	1of4	-	-	-	-	-	-	-	rs79876352	-	-1	-	HGNC	1362	YES	-	-	-	ENSP00000477141	-	-	-	0.0893	-	-	-	-	-	-	-	-	-	-	-	-	-	-	-	-
rs79944794	9:111878172-111878172	T	intron_variant	MODIFIER	TMEM245	ENSG00000106771	Transcript	ENST00000374586.3	protein_coding	-	1of17	-	-	-	-	-	-	-	rs79944794	-	-1	-	HGNC	1363	YES	-	-	-	ENSP00000363714	-	-	-	0.1072	-	-	-	-	-	-	-	-	-	-	-	-	-	-	-	-
rs838816	9:111737152-111737152	T	intron_variant	MODIFIER	CTNNAL1	ENSG00000119326	Transcript	ENST00000325580.6	protein_coding	-	8of16	-	-	-	-	-	-	-	rs838816	-	-1	-	HGNC	2512	-	-	-	-	ENSP00000323351	-	-	-	0.5809	-	-	-	-	-	-	-	-	-	-	-	-	-	-	-	-
rs838816	9:111737152-111737152	T	intron_variant,non_coding_transcript_variant	MODIFIER	CTNNAL1	ENSG00000119326	Transcript	ENST00000488130.1	processed_transcript	-	1of1	-	-	-	-	-	-	-	rs838816	-	-1	-	HGNC	2512	-	-	-	-	-	-	-	-	0.5809	-	-	-	-	-	-	-	-	-	-	-	-	-	-	-	-
rs838816	9:111737152-111737152	T	intron_variant	MODIFIER	CTNNAL1	ENSG00000119326	Transcript	ENST00000374595.4	protein_coding	-	8of18	-	-	-	-	-	-	-	rs838816	-	-1	-	HGNC	2512	-	-	-	-	ENSP00000363723	-	-	-	0.5809	-	-	-	-	-	-	-	-	-	-	-	-	-	-	-	-
rs838816	9:111737152-111737152	T	intron_variant	MODIFIER	CTNNAL1	ENSG00000119326	Transcript	ENST00000325551.4	protein_coding	-	8of18	-	-	-	-	-	-	-	rs838816	-	-1	-	HGNC	2512	YES	-	-	-	ENSP00000320434	-	-	-	0.5809	-	-	-	-	-	-	-	-	-	-	-	-	-	-	-	-
rs838817	9:111733216-111733216	C	intron_variant	MODIFIER	CTNNAL1	ENSG00000119326	Transcript	ENST00000325551.4	protein_coding	-	9of18	-	-	-	-	-	-	-	rs838817	-	-1	-	HGNC	2512	YES	-	-	-	ENSP00000320434	-	-	-	0.5909	-	-	-	-	-	-	-	-	-	-	-	-	-	-	-	-
rs838817	9:111733216-111733216	C	downstream_gene_variant	MODIFIER	CTNNAL1	ENSG00000119326	Transcript	ENST00000488130.1	processed_transcript	-	-	-	-	-	-	-	-	-	rs838817	1739	-1	-	HGNC	2512	-	-	-	-	-	-	-	-	0.5909	-	-	-	-	-	-	-	-	-	-	-	-	-	-	-	-
rs838817	9:111733216-111733216	C	intron_variant	MODIFIER	CTNNAL1	ENSG00000119326	Transcript	ENST00000374595.4	protein_coding	-	9of18	-	-	-	-	-	-	-	rs838817	-	-1	-	HGNC	2512	-	-	-	-	ENSP00000363723	-	-	-	0.5909	-	-	-	-	-	-	-	-	-	-	-	-	-	-	-	-
rs838817	9:111733216-111733216	C	intron_variant	MODIFIER	CTNNAL1	ENSG00000119326	Transcript	ENST00000325580.6	protein_coding	-	8of16	-	-	-	-	-	-	-	rs838817	-	-1	-	HGNC	2512	-	-	-	-	ENSP00000323351	-	-	-	0.5909	-	-	-	-	-	-	-	-	-	-	-	-	-	-	-	-
rs838818	9:111693132-111693132	C	intron_variant	MODIFIER	IKBKAP	ENSG00000070061	Transcript	ENST00000537196.1	protein_coding	-	1of29	-	-	-	-	-	-	-	rs838818	-	-1	-	HGNC	5959	-	-	-	-	ENSP00000439367	-	-	-	0.3938	-	-	-	-	-	-	-	-	-	-	-	-	-	-	-	-
rs838818	9:111693132-111693132	C	upstream_gene_variant	MODIFIER	FAM206A	ENSG00000119328	Transcript	ENST00000374624.3	protein_coding	-	-	-	-	-	-	-	-	-	rs838818	3635	1	-	HGNC	1364	-	-	-	-	ENSP00000363754	-	-	-	0.3938	-	-	-	-	-	-	-	-	-	-	-	-	-	-	-	-
rs838818	9:111693132-111693132	A	upstream_gene_variant	MODIFIER	FAM206A	ENSG00000119328	Transcript	ENST00000322940.6	protein_coding	-	-	-	-	-	-	-	-	-	rs838818	3329	1	-	HGNC	1364	YES	-	-	-	ENSP00000363753	-	-	-	-	-	-	-	-	-	-	-	-	-	-	-	-	-	-	-	-
rs838818	9:111693132-111693132	A	upstream_gene_variant	MODIFIER	FAM206A	ENSG00000119328	Transcript	ENST00000466200.1	processed_transcript	-	-	-	-	-	-	-	-	-	rs838818	3591	1	-	HGNC	1364	-	-	-	-	-	-	-	-	-	-	-	-	-	-	-	-	-	-	-	-	-	-	-	-	-
rs838818	9:111693132-111693132	A	upstream_gene_variant	MODIFIER	FAM206A	ENSG00000119328	Transcript	ENST00000445175.1	protein_coding	-	-	-	-	-	-	-	-	-	rs838818	3688	1	cds_start_NF,cds_end_NF	HGNC	1364	-	-	-	-	ENSP00000398018	-	-	-	-	-	-	-	-	-	-	-	-	-	-	-	-	-	-	-	-
rs838818	9:111693132-111693132	C	upstream_gene_variant	MODIFIER	FAM206A	ENSG00000119328	Transcript	ENST00000445175.1	protein_coding	-	-	-	-	-	-	-	-	-	rs838818	3688	1	cds_start_NF,cds_end_NF	HGNC	1364	-	-	-	-	ENSP00000398018	-	-	-	0.3938	-	-	-	-	-	-	-	-	-	-	-	-	-	-	-	-
rs838818	9:111693132-111693132	A	upstream_gene_variant	MODIFIER	FAM206A	ENSG00000119328	Transcript	ENST00000374624.3	protein_coding	-	-	-	-	-	-	-	-	-	rs838818	3635	1	-	HGNC	1364	-	-	-	-	ENSP00000363754	-	-	-	-	-	-	-	-	-	-	-	-	-	-	-	-	-	-	-	-
rs838818	9:111693132-111693132	A	intron_variant	MODIFIER	IKBKAP	ENSG00000070061	Transcript	ENST00000374647.5	protein_coding	-	2of36	-	-	-	-	-	-	-	rs838818	-	-1	-	HGNC	5959	YES	-	-	-	ENSP00000363779	-	-	-	-	-	-	-	-	-	-	-	-	-	-	-	-	-	-	-	-
rs838818	9:111693132-111693132	A	intron_variant	MODIFIER	IKBKAP	ENSG00000070061	Transcript	ENST00000537196.1	protein_coding	-	1of29	-	-	-	-	-	-	-	rs838818	-	-1	-	HGNC	5959	-	-	-	-	ENSP00000439367	-	-	-	-	-	-	-	-	-	-	-	-	-	-	-	-	-	-	-	-
rs838818	9:111693132-111693132	C	upstream_gene_variant	MODIFIER	FAM206A	ENSG00000119328	Transcript	ENST00000322940.6	protein_coding	-	-	-	-	-	-	-	-	-	rs838818	3329	1	-	HGNC	1364	YES	-	-	-	ENSP00000363753	-	-	-	0.3938	-	-	-	-	-	-	-	-	-	-	-	-	-	-	-	-
rs838818	9:111693132-111693132	C	upstream_gene_variant	MODIFIER	FAM206A	ENSG00000119328	Transcript	ENST00000466200.1	processed_transcript	-	-	-	-	-	-	-	-	-	rs838818	3591	1	-	HGNC	1364	-	-	-	-	-	-	-	-	0.3938	-	-	-	-	-	-	-	-	-	-	-	-	-	-	-	-
rs838818	9:111693132-111693132	C	intron_variant	MODIFIER	IKBKAP	ENSG00000070061	Transcript	ENST00000374647.5	protein_coding	-	2of36	-	-	-	-	-	-	-	rs838818	-	-1	-	HGNC	5959	YES	-	-	-	ENSP00000363779	-	-	-	0.3938	-	-	-	-	-	-	-	-	-	-	-	-	-	-	-	-
rs838820	9:111673137-111673137	C	intron_variant	MODIFIER	IKBKAP	ENSG00000070061	Transcript	ENST00000537196.1	protein_coding	-	5of29	-	-	-	-	-	-	-	rs838820	-	-1	-	HGNC	5959	-	-	-	-	ENSP00000439367	-	-	-	-	-	-	-	-	-	-	-	-	-	-	-	-	-	-	-	-
rs838820	9:111673137-111673137	A	intron_variant	MODIFIER	IKBKAP	ENSG00000070061	Transcript	ENST00000374647.5	protein_coding	-	12of36	-	-	-	-	-	-	-	rs838820	-	-1	-	HGNC	5959	YES	-	-	-	ENSP00000363779	-	-	-	-	-	-	-	-	-	-	-	-	-	-	-	-	-	-	-	-
rs838820	9:111673137-111673137	A	intron_variant	MODIFIER	IKBKAP	ENSG00000070061	Transcript	ENST00000537196.1	protein_coding	-	5of29	-	-	-	-	-	-	-	rs838820	-	-1	-	HGNC	5959	-	-	-	-	ENSP00000439367	-	-	-	-	-	-	-	-	-	-	-	-	-	-	-	-	-	-	-	-
rs838820	9:111673137-111673137	C	intron_variant	MODIFIER	IKBKAP	ENSG00000070061	Transcript	ENST00000374647.5	protein_coding	-	12of36	-	-	-	-	-	-	-	rs838820	-	-1	-	HGNC	5959	YES	-	-	-	ENSP00000363779	-	-	-	-	-	-	-	-	-	-	-	-	-	-	-	-	-	-	-	-
rs838822	9:111671700-111671700	A	intron_variant	MODIFIER	IKBKAP	ENSG00000070061	Transcript	ENST00000537196.1	protein_coding	-	5of29	-	-	-	-	-	-	-	rs838822	-	-1	-	HGNC	5959	-	-	-	-	ENSP00000439367	-	-	-	0.5893	-	-	-	-	-	-	-	-	-	-	-	-	-	-	-	-
rs838822	9:111671700-111671700	A	intron_variant	MODIFIER	IKBKAP	ENSG00000070061	Transcript	ENST00000374647.5	protein_coding	-	12of36	-	-	-	-	-	-	-	rs838822	-	-1	-	HGNC	5959	YES	-	-	-	ENSP00000363779	-	-	-	0.5893	-	-	-	-	-	-	-	-	-	-	-	-	-	-	-	-
rs838824	9:111670707-111670707	C	intron_variant	MODIFIER	IKBKAP	ENSG00000070061	Transcript	ENST00000374647.5	protein_coding	-	12of36	-	-	-	-	-	-	-	rs838824	-	-1	-	HGNC	5959	YES	-	-	-	ENSP00000363779	-	-	-	0.7442	0.6872	0.8296	0.6717	0.6907	0.6936	0.6456	0.6576	0.6827	0.764	-	-	-	-	-	-	-
rs838824	9:111670707-111670707	C	intron_variant	MODIFIER	IKBKAP	ENSG00000070061	Transcript	ENST00000537196.1	protein_coding	-	5of29	-	-	-	-	-	-	-	rs838824	-	-1	-	HGNC	5959	-	-	-	-	ENSP00000439367	-	-	-	0.7442	0.6872	0.8296	0.6717	0.6907	0.6936	0.6456	0.6576	0.6827	0.764	-	-	-	-	-	-	-
rs838825	9:111670423-111670423	C	intron_variant	MODIFIER	IKBKAP	ENSG00000070061	Transcript	ENST00000537196.1	protein_coding	-	6of29	-	-	-	-	-	-	-	rs838825	-	-1	-	HGNC	5959	-	-	-	-	ENSP00000439367	-	-	-	0.1188	-	-	-	-	-	-	-	-	-	-	-	-	-	-	-	-
rs838825	9:111670423-111670423	C	intron_variant	MODIFIER	IKBKAP	ENSG00000070061	Transcript	ENST00000374647.5	protein_coding	-	13of36	-	-	-	-	-	-	-	rs838825	-	-1	-	HGNC	5959	YES	-	-	-	ENSP00000363779	-	-	-	0.1188	-	-	-	-	-	-	-	-	-	-	-	-	-	-	-	-
rs838834	9:111715207-111715207	C	intron_variant	MODIFIER	CTNNAL1	ENSG00000119326	Transcript	ENST00000325551.4	protein_coding	-	12of18	-	-	-	-	-	-	-	rs838834	-	-1	-	HGNC	2512	YES	-	-	-	ENSP00000320434	-	-	-	0.127	-	-	-	-	-	-	-	-	-	-	-	-	-	-	-	-
rs838834	9:111715207-111715207	C	downstream_gene_variant	MODIFIER	FAM206A	ENSG00000119328	Transcript	ENST00000374624.3	protein_coding	-	-	-	-	-	-	-	-	-	rs838834	2183	1	-	HGNC	1364	-	-	-	-	ENSP00000363754	-	-	-	0.127	-	-	-	-	-	-	-	-	-	-	-	-	-	-	-	-
rs838834	9:111715207-111715207	C	intron_variant	MODIFIER	CTNNAL1	ENSG00000119326	Transcript	ENST00000374595.4	protein_coding	-	12of18	-	-	-	-	-	-	-	rs838834	-	-1	-	HGNC	2512	-	-	-	-	ENSP00000363723	-	-	-	0.127	-	-	-	-	-	-	-	-	-	-	-	-	-	-	-	-
rs838834	9:111715207-111715207	C	intron_variant	MODIFIER	CTNNAL1	ENSG00000119326	Transcript	ENST00000374594.1	protein_coding	-	1of7	-	-	-	-	-	-	-	rs838834	-	-1	-	HGNC	2512	-	-	-	-	ENSP00000363722	-	-	-	0.127	-	-	-	-	-	-	-	-	-	-	-	-	-	-	-	-
rs838834	9:111715207-111715207	C	intron_variant	MODIFIER	CTNNAL1	ENSG00000119326	Transcript	ENST00000325580.6	protein_coding	-	10of16	-	-	-	-	-	-	-	rs838834	-	-1	-	HGNC	2512	-	-	-	-	ENSP00000323351	-	-	-	0.127	-	-	-	-	-	-	-	-	-	-	-	-	-	-	-	-
rs838835	9:111758590-111758590	G	intron_variant	MODIFIER	CTNNAL1	ENSG00000119326	Transcript	ENST00000325551.4	protein_coding	-	2of18	-	-	-	-	-	-	-	rs838835	-	-1	-	HGNC	2512	YES	-	-	-	ENSP00000320434	-	-	-	0.7298	-	-	-	-	-	-	-	-	-	-	-	-	-	-	-	-
rs838835	9:111758590-111758590	G	intron_variant	MODIFIER	CTNNAL1	ENSG00000119326	Transcript	ENST00000374593.4	protein_coding	-	2of3	-	-	-	-	-	-	-	rs838835	-	-1	-	HGNC	2512	-	-	-	-	ENSP00000363721	-	-	-	0.7298	-	-	-	-	-	-	-	-	-	-	-	-	-	-	-	-
rs838835	9:111758590-111758590	G	upstream_gene_variant	MODIFIER	RNA5-8SP3	ENSG00000201227	Transcript	ENST00000364357.1	rRNA	-	-	-	-	-	-	-	-	-	rs838835	3741	-1	-	HGNC	41957	YES	-	-	-	-	-	-	-	0.7298	-	-	-	-	-	-	-	-	-	-	-	-	-	-	-	-
rs838835	9:111758590-111758590	G	intron_variant	MODIFIER	CTNNAL1	ENSG00000119326	Transcript	ENST00000325580.6	protein_coding	-	2of16	-	-	-	-	-	-	-	rs838835	-	-1	-	HGNC	2512	-	-	-	-	ENSP00000323351	-	-	-	0.7298	-	-	-	-	-	-	-	-	-	-	-	-	-	-	-	-
rs838835	9:111758590-111758590	G	regulatory_region_variant	MODIFIER	-	-	RegulatoryFeature	ENSR00001461707	promoter_flanking_region	-	-	-	-	-	-	-	-	-	rs838835	-	-	-	-	-	-	-	-	-	-	-	-	-	0.7298	-	-	-	-	-	-	-	-	-	-	-	-	-	-	-	-
rs838835	9:111758590-111758590	G	intron_variant	MODIFIER	CTNNAL1	ENSG00000119326	Transcript	ENST00000374595.4	protein_coding	-	2of18	-	-	-	-	-	-	-	rs838835	-	-1	-	HGNC	2512	-	-	-	-	ENSP00000363723	-	-	-	0.7298	-	-	-	-	-	-	-	-	-	-	-	-	-	-	-	-
rs838838	9:111746607-111746607	C	intron_variant	MODIFIER	CTNNAL1	ENSG00000119326	Transcript	ENST00000374595.4	protein_coding	-	5of18	-	-	-	-	-	-	-	rs838838	-	-1	-	HGNC	2512	-	-	-	-	ENSP00000363723	-	-	-	0.1164	0.1495	0.03203	0.1307	0.2154	0.1511	0.1275	0.1799	0.1685	0.1074	-	-	-	-	-	-	-
rs838838	9:111746607-111746607	C	intron_variant	MODIFIER	CTNNAL1	ENSG00000119326	Transcript	ENST00000325551.4	protein_coding	-	5of18	-	-	-	-	-	-	-	rs838838	-	-1	-	HGNC	2512	YES	-	-	-	ENSP00000320434	-	-	-	0.1164	0.1495	0.03203	0.1307	0.2154	0.1511	0.1275	0.1799	0.1685	0.1074	-	-	-	-	-	-	-
rs838838	9:111746607-111746607	C	intron_variant	MODIFIER	CTNNAL1	ENSG00000119326	Transcript	ENST00000325580.6	protein_coding	-	5of16	-	-	-	-	-	-	-	rs838838	-	-1	-	HGNC	2512	-	-	-	-	ENSP00000323351	-	-	-	0.1164	0.1495	0.03203	0.1307	0.2154	0.1511	0.1275	0.1799	0.1685	0.1074	-	-	-	-	-	-	-
rs838839	9:111743769-111743769	C	intron_variant	MODIFIER	CTNNAL1	ENSG00000119326	Transcript	ENST00000374595.4	protein_coding	-	6of18	-	-	-	-	-	-	-	rs838839	-	-1	-	HGNC	2512	-	-	-	-	ENSP00000363723	-	-	-	0.5911	-	-	-	-	-	-	-	-	-	-	-	-	-	-	-	-
rs838839	9:111743769-111743769	C	intron_variant	MODIFIER	CTNNAL1	ENSG00000119326	Transcript	ENST00000325580.6	protein_coding	-	6of16	-	-	-	-	-	-	-	rs838839	-	-1	-	HGNC	2512	-	-	-	-	ENSP00000323351	-	-	-	0.5911	-	-	-	-	-	-	-	-	-	-	-	-	-	-	-	-
rs838839	9:111743769-111743769	C	upstream_gene_variant	MODIFIER	CTNNAL1	ENSG00000119326	Transcript	ENST00000488130.1	processed_transcript	-	-	-	-	-	-	-	-	-	rs838839	4069	-1	-	HGNC	2512	-	-	-	-	-	-	-	-	0.5911	-	-	-	-	-	-	-	-	-	-	-	-	-	-	-	-
rs838839	9:111743769-111743769	C	intron_variant	MODIFIER	CTNNAL1	ENSG00000119326	Transcript	ENST00000325551.4	protein_coding	-	6of18	-	-	-	-	-	-	-	rs838839	-	-1	-	HGNC	2512	YES	-	-	-	ENSP00000320434	-	-	-	0.5911	-	-	-	-	-	-	-	-	-	-	-	-	-	-	-	-
rs839011	9:111810573-111810573	G	intron_variant	MODIFIER	TMEM245	ENSG00000106771	Transcript	ENST00000413712.2	protein_coding	-	8of11	-	-	-	-	-	-	-	rs839011	-	-1	cds_start_NF	HGNC	1363	-	-	-	-	ENSP00000394798	-	-	-	0.1118	-	-	-	-	-	-	-	-	-	-	-	-	-	-	-	-
rs839011	9:111810573-111810573	G	intron_variant	MODIFIER	TMEM245	ENSG00000106771	Transcript	ENST00000374586.3	protein_coding	-	14of17	-	-	-	-	-	-	-	rs839011	-	-1	-	HGNC	1363	YES	-	-	-	ENSP00000363714	-	-	-	0.1118	-	-	-	-	-	-	-	-	-	-	-	-	-	-	-	-
rs839011	9:111810573-111810573	G	upstream_gene_variant	MODIFIER	MIR32	ENSG00000207698	Transcript	ENST00000384965.1	miRNA	-	-	-	-	-	-	-	-	-	rs839011	1995	-1	-	HGNC	31631	YES	-	-	-	-	-	-	-	0.1118	-	-	-	-	-	-	-	-	-	-	-	-	-	-	-	-
rs839011	9:111810573-111810573	G	intron_variant,NMD_transcript_variant	MODIFIER	TMEM245	ENSG00000106771	Transcript	ENST00000491854.1	nonsense_mediated_decay	-	12of15	-	-	-	-	-	-	-	rs839011	-	-1	-	HGNC	1363	-	-	-	-	ENSP00000417842	-	-	-	0.1118	-	-	-	-	-	-	-	-	-	-	-	-	-	-	-	-
rs866311	9:111746097-111746097	G	intron_variant	MODIFIER	CTNNAL1	ENSG00000119326	Transcript	ENST00000325580.6	protein_coding	-	5of16	-	-	-	-	-	-	-	rs866311	-	-1	-	HGNC	2512	-	-	-	-	ENSP00000323351	-	-	-	0.491	-	-	-	-	-	-	-	-	-	-	-	-	-	-	-	-
rs866311	9:111746097-111746097	G	intron_variant	MODIFIER	CTNNAL1	ENSG00000119326	Transcript	ENST00000374595.4	protein_coding	-	5of18	-	-	-	-	-	-	-	rs866311	-	-1	-	HGNC	2512	-	-	-	-	ENSP00000363723	-	-	-	0.491	-	-	-	-	-	-	-	-	-	-	-	-	-	-	-	-
rs866311	9:111746097-111746097	G	intron_variant	MODIFIER	CTNNAL1	ENSG00000119326	Transcript	ENST00000325551.4	protein_coding	-	5of18	-	-	-	-	-	-	-	rs866311	-	-1	-	HGNC	2512	YES	-	-	-	ENSP00000320434	-	-	-	0.491	-	-	-	-	-	-	-	-	-	-	-	-	-	-	-	-
rs874864	9:111728718-111728718	T	intron_variant	MODIFIER	CTNNAL1	ENSG00000119326	Transcript	ENST00000325551.4	protein_coding	-	10of18	-	-	-	-	-	-	-	rs874864	-	-1	-	HGNC	2512	YES	-	-	-	ENSP00000320434	-	-	-	0.2672	-	-	-	-	-	-	-	-	-	-	-	-	-	-	-	-
rs874864	9:111728718-111728718	T	intron_variant	MODIFIER	CTNNAL1	ENSG00000119326	Transcript	ENST00000374595.4	protein_coding	-	10of18	-	-	-	-	-	-	-	rs874864	-	-1	-	HGNC	2512	-	-	-	-	ENSP00000363723	-	-	-	0.2672	-	-	-	-	-	-	-	-	-	-	-	-	-	-	-	-
rs874864	9:111728718-111728718	T	intron_variant	MODIFIER	CTNNAL1	ENSG00000119326	Transcript	ENST00000325580.6	protein_coding	-	8of16	-	-	-	-	-	-	-	rs874864	-	-1	-	HGNC	2512	-	-	-	-	ENSP00000323351	-	-	-	0.2672	-	-	-	-	-	-	-	-	-	-	-	-	-	-	-	-
rs874864	9:111728718-111728718	T	upstream_gene_variant	MODIFIER	CTNNAL1	ENSG00000119326	Transcript	ENST00000374594.1	protein_coding	-	-	-	-	-	-	-	-	-	rs874864	2883	-1	-	HGNC	2512	-	-	-	-	ENSP00000363722	-	-	-	0.2672	-	-	-	-	-	-	-	-	-	-	-	-	-	-	-	-
rs893918	9:112021708-112021708	A	intron_variant	MODIFIER	EPB41L4B	ENSG00000095203	Transcript	ENST00000374557.4	protein_coding	-	6of15	-	-	-	-	-	-	-	rs893918	-	-1	-	HGNC	19818	-	-	-	-	ENSP00000363685	-	-	-	-	-	-	-	-	-	-	-	-	-	-	-	-	-	-	-	-
rs893918	9:112021708-112021708	T	intron_variant	MODIFIER	EPB41L4B	ENSG00000095203	Transcript	ENST00000374557.4	protein_coding	-	6of15	-	-	-	-	-	-	-	rs893918	-	-1	-	HGNC	19818	-	-	-	-	ENSP00000363685	-	-	-	-	-	-	-	-	-	-	-	-	-	-	-	-	-	-	-	-
rs893918	9:112021708-112021708	A	intron_variant	MODIFIER	EPB41L4B	ENSG00000095203	Transcript	ENST00000374566.3	protein_coding	-	6of25	-	-	-	-	-	-	-	rs893918	-	-1	-	HGNC	19818	YES	-	-	-	ENSP00000363694	-	-	-	-	-	-	-	-	-	-	-	-	-	-	-	-	-	-	-	-
rs893918	9:112021708-112021708	T	intron_variant	MODIFIER	EPB41L4B	ENSG00000095203	Transcript	ENST00000374566.3	protein_coding	-	6of25	-	-	-	-	-	-	-	rs893918	-	-1	-	HGNC	19818	YES	-	-	-	ENSP00000363694	-	-	-	-	-	-	-	-	-	-	-	-	-	-	-	-	-	-	-	-
rs893918	9:112021708-112021708	A	regulatory_region_variant	MODIFIER	-	-	RegulatoryFeature	ENSR00001757674	enhancer	-	-	-	-	-	-	-	-	-	rs893918	-	-	-	-	-	-	-	-	-	-	-	-	-	-	-	-	-	-	-	-	-	-	-	-	-	-	-	-	-	-
rs893918	9:112021708-112021708	T	regulatory_region_variant	MODIFIER	-	-	RegulatoryFeature	ENSR00001757674	enhancer	-	-	-	-	-	-	-	-	-	rs893918	-	-	-	-	-	-	-	-	-	-	-	-	-	-	-	-	-	-	-	-	-	-	-	-	-	-	-	-	-	-
rs893922	9:112060144-112060144	G	intron_variant	MODIFIER	EPB41L4B	ENSG00000095203	Transcript	ENST00000374557.4	protein_coding	-	1of15	-	-	-	-	-	-	-	rs893922	-	-1	-	HGNC	19818	-	-	-	-	ENSP00000363685	-	-	-	0.7794	-	-	-	-	-	-	-	-	-	-	-	-	-	-	-	-
rs893922	9:112060144-112060144	G	intron_variant	MODIFIER	EPB41L4B	ENSG00000095203	Transcript	ENST00000374566.3	protein_coding	-	1of25	-	-	-	-	-	-	-	rs893922	-	-1	-	HGNC	19818	YES	-	-	-	ENSP00000363694	-	-	-	0.7794	-	-	-	-	-	-	-	-	-	-	-	-	-	-	-	-
rs893922	9:112060144-112060144	G	upstream_gene_variant	MODIFIER	MTND2P11	ENSG00000237124	Transcript	ENST00000423638.1	unprocessed_pseudogene	-	-	-	-	-	-	-	-	-	rs893922	2322	1	-	HGNC	42112	YES	-	-	-	-	-	-	-	0.7794	-	-	-	-	-	-	-	-	-	-	-	-	-	-	-	-
rs893922	9:112060144-112060144	G	regulatory_region_variant	MODIFIER	-	-	RegulatoryFeature	ENSR00001461793	enhancer	-	-	-	-	-	-	-	-	-	rs893922	-	-	-	-	-	-	-	-	-	-	-	-	-	0.7794	-	-	-	-	-	-	-	-	-	-	-	-	-	-	-	-
rs916425478	9:111879398-111879402	TTTTT	intron_variant	MODIFIER	TMEM245	ENSG00000106771	Transcript	ENST00000374586.3	protein_coding	-	1of17	-	-	-	-	-	-	-	rs916425478	-	-1	-	HGNC	1363	YES	-	-	-	ENSP00000363714	-	-	-	-	-	-	-	-	-	-	-	-	-	-	-	-	-	-	-	-
rs916425478	9:111879398-111879402	TTTTTT	intron_variant	MODIFIER	TMEM245	ENSG00000106771	Transcript	ENST00000374586.3	protein_coding	-	1of17	-	-	-	-	-	-	-	rs916425478	-	-1	-	HGNC	1363	YES	-	-	-	ENSP00000363714	-	-	-	-	-	-	-	-	-	-	-	-	-	-	-	-	-	-	-	-
rs916425478	9:111879398-111879402	TTTTTTTT	intron_variant	MODIFIER	TMEM245	ENSG00000106771	Transcript	ENST00000374586.3	protein_coding	-	1of17	-	-	-	-	-	-	-	rs916425478	-	-1	-	HGNC	1363	YES	-	-	-	ENSP00000363714	-	-	-	-	-	-	-	-	-	-	-	-	-	-	-	-	-	-	-	-
rs916425478	9:111879398-111879402	TTTTTTTTTT	intron_variant	MODIFIER	TMEM245	ENSG00000106771	Transcript	ENST00000374586.3	protein_coding	-	1of17	-	-	-	-	-	-	-	rs916425478	-	-1	-	HGNC	1363	YES	-	-	-	ENSP00000363714	-	-	-	-	-	-	-	-	-	-	-	-	-	-	-	-	-	-	-	-
rs933245163	9:112028245-112028245	C	intron_variant	MODIFIER	EPB41L4B	ENSG00000095203	Transcript	ENST00000374566.3	protein_coding	-	4of25	-	-	-	-	-	-	-	rs933245163	-	-1	-	HGNC	19818	YES	-	-	-	ENSP00000363694	-	-	-	-	-	-	-	-	-	-	-	-	-	-	-	-	-	-	-	-
rs933245163	9:112028245-112028245	C	upstream_gene_variant	MODIFIER	AL358815.1	ENSG00000265647	Transcript	ENST00000578641.1	miRNA	-	-	-	-	-	-	-	-	-	rs933245163	312	1	-	Clone_based_ensembl_gene	-	YES	-	-	-	-	-	-	-	-	-	-	-	-	-	-	-	-	-	-	-	-	-	-	-	-
rs933245163	9:112028245-112028245	C	intron_variant	MODIFIER	EPB41L4B	ENSG00000095203	Transcript	ENST00000374557.4	protein_coding	-	4of15	-	-	-	-	-	-	-	rs933245163	-	-1	-	HGNC	19818	-	-	-	-	ENSP00000363685	-	-	-	-	-	-	-	-	-	-	-	-	-	-	-	-	-	-	-	-
rs950915	9:111657386-111657386	A	intron_variant	MODIFIER	IKBKAP	ENSG00000070061	Transcript	ENST00000374647.5	protein_coding	-	25of36	-	-	-	-	-	-	-	rs950915	-	-1	-	HGNC	5959	YES	-	-	-	ENSP00000363779	-	-	-	0.3746	-	-	-	-	-	-	-	-	-	-	-	-	-	-	-	-
rs950915	9:111657386-111657386	A	upstream_gene_variant	MODIFIER	IKBKAP	ENSG00000070061	Transcript	ENST00000495759.1	nonsense_mediated_decay	-	-	-	-	-	-	-	-	-	rs950915	2023	-1	cds_start_NF	HGNC	5959	-	-	-	-	ENSP00000433514	-	-	-	0.3746	-	-	-	-	-	-	-	-	-	-	-	-	-	-	-	-
rs950915	9:111657386-111657386	A	intron_variant	MODIFIER	IKBKAP	ENSG00000070061	Transcript	ENST00000537196.1	protein_coding	-	18of29	-	-	-	-	-	-	-	rs950915	-	-1	-	HGNC	5959	-	-	-	-	ENSP00000439367	-	-	-	0.3746	-	-	-	-	-	-	-	-	-	-	-	-	-	-	-	-
rs954175400	9:111879323-111879324	TTTTTTTT	intron_variant	MODIFIER	TMEM245	ENSG00000106771	Transcript	ENST00000374586.3	protein_coding	-	1of17	-	-	-	-	-	-	-	rs375661754	-	-1	-	HGNC	1363	YES	-	-	-	ENSP00000363714	-	-	-	-	-	-	-	-	-	-	-	-	-	-	-	-	-	-	-	-
rs954175400	9:111879323-111879324	TTTTTTTTTT	intron_variant	MODIFIER	TMEM245	ENSG00000106771	Transcript	ENST00000374586.3	protein_coding	-	1of17	-	-	-	-	-	-	-	rs375661754	-	-1	-	HGNC	1363	YES	-	-	-	ENSP00000363714	-	-	-	-	-	-	-	-	-	-	-	-	-	-	-	-	-	-	-	-
rs961807023	9:112038589-112038590	-	intron_variant	MODIFIER	EPB41L4B	ENSG00000095203	Transcript	ENST00000374557.4	protein_coding	-	2of15	-	-	-	-	-	-	-	rs961807023	-	-1	-	HGNC	19818	-	-	-	-	ENSP00000363685	-	-	-	-	-	-	-	-	-	-	-	-	-	-	-	-	-	-	-	-
rs961807023	9:112038589-112038590	-	intron_variant	MODIFIER	EPB41L4B	ENSG00000095203	Transcript	ENST00000374566.3	protein_coding	-	2of25	-	-	-	-	-	-	-	rs961807023	-	-1	-	HGNC	19818	YES	-	-	-	ENSP00000363694	-	-	-	-	-	-	-	-	-	-	-	-	-	-	-	-	-	-	-	-
rs966466	9:111851333-111851333	A	upstream_gene_variant	MODIFIER	TMEM245	ENSG00000106771	Transcript	ENST00000413712.2	protein_coding	-	-	-	-	-	-	-	-	-	rs966466	1760	-1	cds_start_NF	HGNC	1363	-	-	-	-	ENSP00000394798	-	-	-	0.392	-	-	-	-	-	-	-	-	-	-	-	-	-	-	-	-
rs966466	9:111851333-111851333	A	intron_variant	MODIFIER	TMEM245	ENSG00000106771	Transcript	ENST00000374586.3	protein_coding	-	5of17	-	-	-	-	-	-	-	rs966466	-	-1	-	HGNC	1363	YES	-	-	-	ENSP00000363714	-	-	-	0.392	-	-	-	-	-	-	-	-	-	-	-	-	-	-	-	-
rs966466	9:111851333-111851333	A	intron_variant,NMD_transcript_variant	MODIFIER	TMEM245	ENSG00000106771	Transcript	ENST00000491854.1	nonsense_mediated_decay	-	4of15	-	-	-	-	-	-	-	rs966466	-	-1	-	HGNC	1363	-	-	-	-	ENSP00000417842	-	-	-	0.392	-	-	-	-	-	-	-	-	-	-	-	-	-	-	-	-
rs981074176	9:112038313-112038313	A	intron_variant	MODIFIER	EPB41L4B	ENSG00000095203	Transcript	ENST00000374557.4	protein_coding	-	2of15	-	-	-	-	-	-	-	rs981074176	-	-1	-	HGNC	19818	-	-	-	-	ENSP00000363685	-	-	-	-	-	-	-	-	-	-	-	-	-	-	-	-	-	-	-	-
rs981074176	9:112038313-112038313	A	intron_variant	MODIFIER	EPB41L4B	ENSG00000095203	Transcript	ENST00000374566.3	protein_coding	-	2of25	-	-	-	-	-	-	-	rs981074176	-	-1	-	HGNC	19818	YES	-	-	-	ENSP00000363694	-	-	-	-	-	-	-	-	-	-	-	-	-	-	-	-	-	-	-	-
rs990863658	9:111879398-111879402	TTTTT	intron_variant	MODIFIER	TMEM245	ENSG00000106771	Transcript	ENST00000374586.3	protein_coding	-	1of17	-	-	-	-	-	-	-	rs916425478	-	-1	-	HGNC	1363	YES	-	-	-	ENSP00000363714	-	-	-	-	-	-	-	-	-	-	-	-	-	-	-	-	-	-	-	-
rs990863658	9:111879398-111879402	TTTTTT	intron_variant	MODIFIER	TMEM245	ENSG00000106771	Transcript	ENST00000374586.3	protein_coding	-	1of17	-	-	-	-	-	-	-	rs916425478	-	-1	-	HGNC	1363	YES	-	-	-	ENSP00000363714	-	-	-	-	-	-	-	-	-	-	-	-	-	-	-	-	-	-	-	-
rs990863658	9:111879398-111879402	TTTTTTTT	intron_variant	MODIFIER	TMEM245	ENSG00000106771	Transcript	ENST00000374586.3	protein_coding	-	1of17	-	-	-	-	-	-	-	rs916425478	-	-1	-	HGNC	1363	YES	-	-	-	ENSP00000363714	-	-	-	-	-	-	-	-	-	-	-	-	-	-	-	-	-	-	-	-
rs990863658	9:111879398-111879402	TTTTTTTTTT	intron_variant	MODIFIER	TMEM245	ENSG00000106771	Transcript	ENST00000374586.3	protein_coding	-	1of17	-	-	-	-	-	-	-	rs916425478	-	-1	-	HGNC	1363	YES	-	-	-	ENSP00000363714	-	-	-	-	-	-	-	-	-	-	-	-	-	-	-	-	-	-	-	-
rs998920287	9:111727122-111727122	A	intron_variant	MODIFIER	CTNNAL1	ENSG00000119326	Transcript	ENST00000325551.4	protein_coding	-	11of18	-	-	-	-	-	-	-	rs998920287	-	-1	-	HGNC	2512	YES	-	-	-	ENSP00000320434	-	-	-	-	-	-	-	-	-	-	-	-	-	-	-	-	-	-	-	-
rs998920287	9:111727122-111727122	A	intron_variant	MODIFIER	CTNNAL1	ENSG00000119326	Transcript	ENST00000325580.6	protein_coding	-	9of16	-	-	-	-	-	-	-	rs998920287	-	-1	-	HGNC	2512	-	-	-	-	ENSP00000323351	-	-	-	-	-	-	-	-	-	-	-	-	-	-	-	-	-	-	-	-
rs998920287	9:111727122-111727122	A	upstream_gene_variant	MODIFIER	CTNNAL1	ENSG00000119326	Transcript	ENST00000374594.1	protein_coding	-	-	-	-	-	-	-	-	-	rs998920287	1287	-1	-	HGNC	2512	-	-	-	-	ENSP00000363722	-	-	-	-	-	-	-	-	-	-	-	-	-	-	-	-	-	-	-	-
rs998920287	9:111727122-111727122	A	intron_variant	MODIFIER	CTNNAL1	ENSG00000119326	Transcript	ENST00000374595.4	protein_coding	-	11of18	-	-	-	-	-	-	-	rs998920287	-	-1	-	HGNC	2512	-	-	-	-	ENSP00000363723	-	-	-	-	-	-	-	-	-	-	-	-	-	-	-	-	-	-	-	-
rs999484	9:112047741-112047741	T	intron_variant	MODIFIER	EPB41L4B	ENSG00000095203	Transcript	ENST00000374557.4	protein_coding	-	1of15	-	-	-	-	-	-	-	rs999484	-	-1	-	HGNC	19818	-	-	-	-	ENSP00000363685	-	-	-	0.1306	-	-	-	-	-	-	-	-	-	-	-	-	-	-	-	-
rs999484	9:112047741-112047741	T	intron_variant	MODIFIER	EPB41L4B	ENSG00000095203	Transcript	ENST00000374566.3	protein_coding	-	1of25	-	-	-	-	-	-	-	rs999484	-	-1	-	HGNC	19818	YES	-	-	-	ENSP00000363694	-	-	-	0.1306	-	-	-	-	-	-	-	-	-	-	-	-	-	-	-	-
rs999485	9:112047495-112047495	A	intron_variant	MODIFIER	EPB41L4B	ENSG00000095203	Transcript	ENST00000374557.4	protein_coding	-	1of15	-	-	-	-	-	-	-	rs999485	-	-1	-	HGNC	19818	-	-	-	-	ENSP00000363685	-	-	-	0.1234	-	-	-	-	-	-	-	-	-	-	-	-	-	-	-	-
rs999485	9:112047495-112047495	A	intron_variant	MODIFIER	EPB41L4B	ENSG00000095203	Transcript	ENST00000374566.3	protein_coding	-	1of25	-	-	-	-	-	-	-	rs999485	-	-1	-	HGNC	19818	YES	-	-	-	ENSP00000363694	-	-	-	0.1234	-	-	-	-	-	-	-	-	-	-	-	-	-	-	-	-
[truncated: 18 more columns]

## Sheet: S5.eQTL
Table S5. eQTL associations for associated SNPs in GTEx v8
Gencode Id	Gene Symbol	Variant Id	SNP Id	P-Value	NES	Tissue
ENSG00000260230.2	FRRS1L	chr9_108965249_T_C_b38	rs28361152	5.3e-56	0.84	Thyroid
ENSG00000106771.12	TMEM245	chr9_108965249_T_C_b38	rs28361152	1e-29	0.32	Skin - Sun Exposed (Lower leg)
ENSG00000070061.14	IKBKAP	chr9_108965249_T_C_b38	rs28361152	8.1e-25	0.33	Muscle - Skeletal
ENSG00000106771.12	TMEM245	chr9_108965249_T_C_b38	rs28361152	2.3e-23	0.32	Cells - Cultured fibroblasts
ENSG00000260230.2	FRRS1L	chr9_108965249_T_C_b38	rs28361152	1.2e-22	0.47	Esophagus - Mucosa
ENSG00000260230.2	FRRS1L	chr9_108965249_T_C_b38	rs28361152	2.5e-22	0.64	Prostate
ENSG00000260230.2	FRRS1L	chr9_108965249_T_C_b38	rs28361152	1.7e-21	0.31	Nerve - Tibial
ENSG00000260230.2	FRRS1L	chr9_108965249_T_C_b38	rs28361152	2.3e-20	0.38	Esophagus - Muscularis
ENSG00000106771.12	TMEM245	chr9_108965249_T_C_b38	rs28361152	1.2e-19	0.25	Artery - Tibial
ENSG00000260230.2	FRRS1L	chr9_108965249_T_C_b38	rs28361152	1.7e-19	0.47	Colon - Sigmoid
ENSG00000106771.12	TMEM245	chr9_108965249_T_C_b38	rs28361152	2.2e-19	0.29	Skin - Not Sun Exposed (Suprapubic)
ENSG00000260230.2	FRRS1L	chr9_108965249_T_C_b38	rs28361152	3.4e-18	0.51	Breast - Mammary Tissue
ENSG00000260230.2	FRRS1L	chr9_108965249_T_C_b38	rs28361152	5.4e-18	0.51	Testis
ENSG00000106771.12	TMEM245	chr9_108965249_T_C_b38	rs28361152	3.3e-17	0.22	Adipose - Subcutaneous
ENSG00000260230.2	FRRS1L	chr9_108965249_T_C_b38	rs28361152	4.3e-14	0.38	Skin - Sun Exposed (Lower leg)
ENSG00000260230.2	FRRS1L	chr9_108965249_T_C_b38	rs28361152	1e-13	0.27	Colon - Transverse
ENSG00000119328.11	FAM206A	chr9_108965249_T_C_b38	rs28361152	1.3e-12	-0.15	Whole Blood
ENSG00000119328.11	FAM206A	chr9_108965249_T_C_b38	rs28361152	2.7e-11	-0.28	Cells - Cultured fibroblasts
ENSG00000260230.2	FRRS1L	chr9_108965249_T_C_b38	rs28361152	4.8e-11	0.33	Cells - Cultured fibroblasts
ENSG00000260230.2	FRRS1L	chr9_108965249_T_C_b38	rs28361152	1.1e-10	0.3	Heart - Atrial Appendage
ENSG00000106771.12	TMEM245	chr9_108965249_T_C_b38	rs28361152	3.8e-10	0.13	Thyroid
ENSG00000260230.2	FRRS1L	chr9_108965249_T_C_b38	rs28361152	8.8e-10	0.31	Adrenal Gland
ENSG00000106771.12	TMEM245	chr9_108965249_T_C_b38	rs28361152	8.9e-10	0.2	Esophagus - Mucosa
ENSG00000070061.14	IKBKAP	chr9_108965249_T_C_b38	rs28361152	1.6e-09	-0.4	Adrenal Gland
ENSG00000260230.2	FRRS1L	chr9_108965249_T_C_b38	rs28361152	6.7e-09	0.33	Heart - Left Ventricle
ENSG00000260230.2	FRRS1L	chr9_108965249_T_C_b38	rs28361152	9.3e-09	0.24	Esophagus - Gastroesophageal Junction
ENSG00000260230.2	FRRS1L	chr9_108965249_T_C_b38	rs28361152	1.2e-08	0.22	Stomach
ENSG00000260230.2	FRRS1L	chr9_108965249_T_C_b38	rs28361152	1.4e-08	0.63	Vagina
ENSG00000260230.2	FRRS1L	chr9_108965249_T_C_b38	rs28361152	2.1e-08	0.69	Minor Salivary Gland
ENSG00000260230.2	FRRS1L	chr9_108965249_T_C_b38	rs28361152	3e-08	0.39	Artery - Aorta
ENSG00000260230.2	FRRS1L	chr9_108965249_T_C_b38	rs28361152	1.9e-07	0.27	Pituitary
ENSG00000260230.2	FRRS1L	chr9_108965249_T_C_b38	rs28361152	1.9e-07	0.34	Ovary
ENSG00000260230.2	FRRS1L	chr9_108965249_T_C_b38	rs28361152	5.3e-07	0.3	Lung
ENSG00000106771.12	TMEM245	chr9_108965249_T_C_b38	rs28361152	7.1e-07	0.16	Artery - Aorta
ENSG00000260230.2	FRRS1L	chr9_108965249_T_C_b38	rs28361152	8.4e-07	0.68	Uterus
ENSG00000106771.12	TMEM245	chr9_108965249_T_C_b38	rs28361152	1e-06	0.11	Whole Blood
ENSG00000070061.14	IKBKAP	chr9_108965249_T_C_b38	rs28361152	1.5e-06	0.14	Testis
ENSG00000260230.2	FRRS1L	chr9_108965249_T_C_b38	rs28361152	1.6e-06	0.35	Brain - Spinal cord (cervical c-1)
ENSG00000070061.14	IKBKAP	chr9_108965249_T_C_b38	rs28361152	4.2e-06	-0.34	Ovary
ENSG00000119328.11	FAM206A	chr9_108965249_T_C_b38	rs28361152	5.2e-06	0.14	Thyroid
ENSG00000106771.12	TMEM245	chr9_108965249_T_C_b38	rs28361152	5.4e-06	0.1	Lung
ENSG00000260230.2	FRRS1L	chr9_108965249_T_C_b38	rs28361152	6.3e-06	0.2	Brain - Cerebellum
ENSG00000106771.12	TMEM245	chr9_108965249_T_C_b38	rs28361152	6.8e-06	0.11	Colon - Transverse
ENSG00000119328.11	FAM206A	chr9_108965249_T_C_b38	rs28361152	9.3e-06	-0.16	Testis
ENSG00000106771.12	TMEM245	chr9_108965249_T_C_b38	rs28361152	9.9e-06	0.23	Pituitary
ENSG00000119326.14	CTNNAL1	chr9_108965249_T_C_b38	rs28361152	1.1e-05	-0.11	Nerve - Tibial
ENSG00000106771.12	TMEM245	chr9_108965249_T_C_b38	rs28361152	1.3e-05	-0.21	Brain - Cerebellum
ENSG00000106771.12	TMEM245	chr9_108965249_T_C_b38	rs28361152	1.4e-05	0.11	Breast - Mammary Tissue
ENSG00000070061.14	IKBKAP	chr9_108965249_T_C_b38	rs28361152	1.7e-05	0.3	Brain - Spinal cord (cervical c-1)
ENSG00000106771.12	TMEM245	chr9_108965249_T_C_b38	rs28361152	1.9e-05	0.12	Stomach
ENSG00000070061.14	IKBKAP	chr9_108965249_T_C_b38	rs28361152	2.7e-05	-0.11	Cells - Cultured fibroblasts
ENSG00000119328.11	FAM206A	chr9_108965249_T_C_b38	rs28361152	7.8e-05	-0.091	Muscle - Skeletal
ENSG00000119328.11	FAM206A	chr9_108965249_T_C_b38	rs28361152	0.00011	-0.12	Skin - Sun Exposed (Lower leg)
ENSG00000119328.11	FAM206A	chr9_108965249_T_C_b38	rs28361152	0.00015	-0.15	Adipose - Subcutaneous

## Sheet: S6.sQTL
Table S6. sQTL associations for associated SNPs in GTEx v8
Gencode Id	Gene Symbol	Variant Id	SNP Id	Phenotype Id	Intron Id	P-Value	NES	Tissue
ENSG00000070061.14	IKBKAP	chr9_108965249_T_C_b38	rs28361152	chr9:108906485:108908305:clu_63656:ENSG00000070061.14	108906485:108908305:clu_63656	1.9e-08	0.36	Thyroid
ENSG00000070061.14	IKBKAP	chr9_108965249_T_C_b38	rs28361152	chr9:108869182:108874895:clu_47082:ENSG00000070061.14	108869182:108874895:clu_47082	4.1e-08	-0.31	Whole Blood
ENSG00000070061.14	IKBKAP	chr9_108965249_T_C_b38	rs28361152	chr9:108872801:108874895:clu_47114:ENSG00000070061.14	108872801:108874895:clu_47114	4.3e-08	0.58	Adrenal Gland
ENSG00000070061.14	IKBKAP	chr9_108965249_T_C_b38	rs28361152	chr9:108906485:108908305:clu_59774:ENSG00000070061.14	108906485:108908305:clu_59774	4.9e-08	0.36	Skin - Not Sun Exposed (Suprapubic)
ENSG00000070061.14	IKBKAP	chr9_108965249_T_C_b38	rs28361152	chr9:108906485:108908305:clu_59610:ENSG00000070061.14	108906485:108908305:clu_59610	8.3e-08	0.33	Adipose - Subcutaneous
ENSG00000070061.14	IKBKAP	chr9_108965249_T_C_b38	rs28361152	chr9:108906485:108908305:clu_61172:ENSG00000070061.14	108906485:108908305:clu_61172	1.5e-07	0.33	Skin - Sun Exposed (Lower leg)
ENSG00000070061.14	IKBKAP	chr9_108965249_T_C_b38	rs28361152	chr9:108869182:108874895:clu_47815:ENSG00000070061.14	108869182:108874895:clu_47815	2e-07	-0.41	Cells - Cultured fibroblasts
ENSG00000070061.14	IKBKAP	chr9_108965249_T_C_b38	rs28361152	chr9:108906485:108908305:clu_52914:ENSG00000070061.14	108906485:108908305:clu_52914	3.3e-07	0.29	Muscle - Skeletal
ENSG00000119328.11	FAM206A	chr9_108965249_T_C_b38	rs28361152	chr9:108935689:108950507:clu_45686:ENSG00000119328.11	108935689:108950507:clu_45686	6.9e-07	-0.54	Brain - Caudate (basal ganglia)
ENSG00000070061.14	IKBKAP	chr9_108965249_T_C_b38	rs28361152	chr9:108906485:108908305:clu_55200:ENSG00000070061.14	108906485:108908305:clu_55200	1.9e-06	0.29	Esophagus - Mucosa
ENSG00000070061.14	IKBKAP	chr9_108965249_T_C_b38	rs28361152	chr9:108906485:108908305:clu_52593:ENSG00000070061.14	108906485:108908305:clu_52593	2.1e-06	0.36	Artery - Aorta
ENSG00000070061.14	IKBKAP	chr9_108965249_T_C_b38	rs28361152	chr9:108906485:108908305:clu_61532:ENSG00000070061.14	108906485:108908305:clu_61532	2.2e-06	0.33	Nerve - Tibial
ENSG00000070061.14	IKBKAP	chr9_108965249_T_C_b38	rs28361152	chr9:108906485:108908305:clu_63045:ENSG00000070061.14	108906485:108908305:clu_63045	2.2e-06	0.3	Lung
ENSG00000070061.14	IKBKAP	chr9_108965249_T_C_b38	rs28361152	chr9:108906485:108908305:clu_60379:ENSG00000070061.14	108906485:108908305:clu_60379	2.5e-06	0.34	Breast - Mammary Tissue
ENSG00000070061.14	IKBKAP	chr9_108965249_T_C_b38	rs28361152	chr9:108906485:108908305:clu_60379:ENSG00000070061.14	108906485:108908305:clu_60379	2.5e-06	0.34	Breast - Mammary Tissue
ENSG00000119328.11	FAM206A	chr9_108965249_T_C_b38	rs28361152	chr9:108936437:108939196:clu_63659:ENSG00000119328.11	108936437:108939196:clu_63659	4.1e-06	0.29	Thyroid
ENSG00000070061.14	IKBKAP	chr9_108965249_T_C_b38	rs28361152	chr9:108906485:108908305:clu_54953:ENSG00000070061.14	108906485:108908305:clu_54953	4.6e-06	0.3	Artery - Tibial

## Sheet: S7.cohort_demographic_sig
variable	p_value	significant_categories	residuals	type	shapiro_p	grubbs_p	median	n_outliers
study.site	0	site1, site2, site3, site4, site5, site6, site8	site1=-4.55; site2=2.37; site3=-7.42; site4=-2.64; site5=5.84; site6=-3.36; site7=-1.21; site8=10.97	categorical	NA	NA	NA	NA
[truncated: 41 more rows]
